# Supplementary material for: Neonatal gut and respiratory microbiota: coordinated development through time and space
Source: Microbiome. 2018 Oct 26;6:193. doi: 10.1186/s40168-018-0566-5 (PMC6204011; doi:10.1186/s40168-018-0566-5)
Supplement: Supplementary file 4 — Table S1. Genus level table indicating the average relative abundances of all taxa in each community state type. (XLSX 112 kb) [file 40168_2018_566_MOESM4_ESM.xlsx]

## Sheet: Supplemental Table 1_01.12.2-18
Supplemental Table 1. Genus level table indicating the average relative abundances of all taxa in each community state type.
#OTU ID	NAS_CST_1	NAS_CST_2	NAS_CST_3	NAS_CST_4	NAS_CST_5	NAS_CST_6	NAS_CST_7	REC_CST_1	REC_CST_2	REC_CST_3	REC_CST_4	REC_CST_5	REC_CST_6	THR_CST_1	THR_CST_2	THR_CST_3	THR_CST_4	THR_CST_5	THR_CST_6
Unclassified;Other;Other;Other;Other;Other	0	0	0	0	0	0	0	0	0	0	0	0	0	0	0	1.2763e-06	0	0	0
k__Bacteria;Other;Other;Other;Other;Other	3.92223e-06	5.44398e-05	5.6139e-05	7.46765e-06	0.000306356	5.27787e-07	0	0.010121	0.00874221	0.00300288	0.00274716	0.00140854	0.00156782	7.67701e-06	3.8079e-06	0.000511795	0.000642677	0.000207724	5.46687e-07
k__Bacteria;p__Acidobacteria;c__Acidobacteria-6;o__iii1-15;Other;Other	0	0	0	0	5.1035e-06	0	0	0	0	0	0	0	0	0	0	0	0	0	0
k__Bacteria;p__Acidobacteria;c__Acidobacteria-6;o__iii1-15;f__;g__	1.39457e-06	3.51224e-07	2.85568e-05	3.07492e-06	2.26012e-05	0	0	0	0	0	0	0	0	0	0	0	0	0	0
k__Bacteria;p__Acidobacteria;c__Acidobacteria-6;o__iii1-15;f__RB40;g__	0	3.51224e-07	0	0	0	0	0	0	0	0	0	0	0	0	0	0	0	0	0
k__Bacteria;p__Acidobacteria;c__Acidobacteria-6;o__iii1-15;f__mb2424;g__	4.44519e-06	0	4.87317e-07	0	2.12889e-05	0	0	1.57704e-06	0	6.33336e-06	8.78856e-07	2.65557e-06	1.65064e-05	0	0	0	0	0	0
k__Bacteria;p__Acidobacteria;c__Acidobacteriia;o__Acidobacteriales;f__Acidobacteriaceae;g__	0	4.3903e-07	1.44246e-05	1.50817e-05	0	0	0	0	0	0	0	0	0	0	0	0	0	0	0
k__Bacteria;p__Acidobacteria;c__Acidobacteriia;o__Acidobacteriales;f__Acidobacteriaceae;g__Terriglobus	0	0	0	0	5.97838e-06	0	0	0	0	0	0	0	0	0	0	0	0	0	0
k__Bacteria;p__Acidobacteria;c__Solibacteres;o__Solibacterales;Other;Other	0	0	0	2.34279e-06	0	0.000110835	0	9.51154e-05	6.25046e-07	0	2.92952e-06	0	0	0	0	0	0	0	0
k__Bacteria;p__Acidobacteria;c__Solibacteres;o__Solibacterales;f__;g__	0	8.78061e-08	2.53405e-06	7.1748e-05	0	0	0	0	0	0	0	0	0	0	0	0	0	0	0
k__Bacteria;p__Acidobacteria;c__Sva0725;o__Sva0725;f__;g__	0	0	3.89854e-07	0	0	0	0	0	0	0	0	0	0	0	0	0	0	0	0
k__Bacteria;p__Acidobacteria;c__[Chloracidobacteria];Other;Other;Other	3.74791e-06	1.18538e-05	3.21629e-06	2.32815e-05	1.74977e-06	0	8.16014e-06	0	0	0	0	0	0	0	0	0	0	0	0
k__Bacteria;p__Acidobacteria;c__[Chloracidobacteria];o__RB41;f__;g__	3.74791e-06	8.78061e-08	2.1442e-06	8.05335e-06	1.50189e-05	3.69451e-06	0	0	0	0	0	0	0	0	0	0	0	0	0
k__Bacteria;p__Acidobacteria;c__[Chloracidobacteria];o__RB41;f__Ellin6075;g__	0	2.28296e-06	8.18693e-06	2.63564e-05	1.89559e-06	0	0	0	0	0	0	0	0	0	0	0	0	0	0
k__Bacteria;p__Actinobacteria;Other;Other;Other;Other	0	0	0	0	0	0	0	0	0	6.20917e-07	1.33293e-05	7.24245e-07	0	0	0	0	0	0	0
k__Bacteria;p__Actinobacteria;c__Acidimicrobiia;o__Acidimicrobiales;Other;Other	0	0	2.1442e-06	0	1.74977e-06	0	0	0	0	0	0	0	0	0	0	0	0	0	0
k__Bacteria;p__Actinobacteria;c__Acidimicrobiia;o__Acidimicrobiales;f__;g__	0	1.05367e-06	3.89854e-05	8.63905e-06	1.96849e-05	1.18752e-05	0	0	0	5.2157e-06	2.34362e-06	1.20708e-07	7.23966e-06	0	0	0	0	0	0
k__Bacteria;p__Actinobacteria;c__Acidimicrobiia;o__Acidimicrobiales;f__AKIW874;g__	0	0	2.21242e-05	0	0	0	0	0	0	0	0	0	0	0	0	0	0	0	0
k__Bacteria;p__Actinobacteria;c__Acidimicrobiia;o__Acidimicrobiales;f__C111;g__	0	1.4049e-06	3.90828e-05	2.48922e-06	1.92475e-05	2.982e-05	0	0	0	0	0	0	0	0	0	0	0	0	0
k__Bacteria;p__Actinobacteria;c__Acidimicrobiia;o__Acidimicrobiales;f__EB1017;g__	8.71606e-08	7.72693e-06	0	9.66402e-06	0	0	0	0	0	0	0	0	0	0	0	0	0	0	0
k__Bacteria;p__Actinobacteria;c__Acidimicrobiia;o__Acidimicrobiales;f__Iamiaceae;g__Iamia	0	0	0	0	5.97838e-06	0	0	0	0	0	0	0	0	0	0	0	0	0	0
k__Bacteria;p__Actinobacteria;c__Acidimicrobiia;o__Acidimicrobiales;f__Microthrixaceae;g__	0	0	4.87317e-07	0	0	7.91681e-06	0	0	0	0	0	0	0	0	0	0	0	0	0
k__Bacteria;p__Actinobacteria;c__Actinobacteria;Other;Other;Other	0	0	0	0	0	0	0	0	0	2.48367e-07	0	2.41415e-07	2.31669e-06	0	0	0	0	0	0
k__Bacteria;p__Actinobacteria;c__Actinobacteria;o__Actinomycetales;Other;Other	0.00164028	1.28197e-05	0.000109939	5.88627e-05	8.6322e-05	4.09035e-05	1.02002e-06	0.00682643	1.79701e-05	0.00663189	0.00327315	0.00724149	0.00101819	3.76387e-05	2.19687e-06	8.50865e-06	1.41203e-05	0.00012831	2.13208e-05
k__Bacteria;p__Actinobacteria;c__Actinobacteria;o__Actinomycetales;f__;g__	0	1.14148e-06	3.36249e-05	8.05335e-06	4.37443e-06	3.16672e-06	0	0	0	0	0	0	0	0	0	1.06358e-06	0	0	0
k__Bacteria;p__Actinobacteria;c__Actinobacteria;o__Actinomycetales;f__ACK-M1;g__	0	0	0	0	0	0	0	0	0	0	0	0	0	0	0	0	0	0	0
k__Bacteria;p__Actinobacteria;c__Actinobacteria;o__Actinomycetales;f__Actinomycetaceae;Other	0	0	0	9.07832e-06	0	0	0	0	0	0	0	1.20708e-07	0	0	0	0	0	0	0
k__Bacteria;p__Actinobacteria;c__Actinobacteria;o__Actinomycetales;f__Actinomycetaceae;g__	0	0	8.77171e-07	0	7.1449e-06	0	5.10009e-07	0.000421662	0	1.24183e-07	5.85904e-07	9.72903e-05	0	0	0	0	0	0	0
k__Bacteria;p__Actinobacteria;c__Actinobacteria;o__Actinomycetales;f__Actinomycetaceae;g__Actinobaculum	0	0	0	0	0	0	0	0.0012093	3.12523e-07	0.000402603	0.000414527	0.000849299	2.31669e-06	0	0	0	0	0	0
k__Bacteria;p__Actinobacteria;c__Actinobacteria;o__Actinomycetales;f__Actinomycetaceae;g__Actinomyces	3.81763e-05	0.000221447	0.00174888	0.00260987	0.00673195	0.00268222	0.000179013	0.0100891	0.00123454	0.00140377	0.00234904	0.00620968	0.00162168	0.00242647	0.00712385	0.00848142	0.00271917	0.0258148	0.00404712
k__Bacteria;p__Actinobacteria;c__Actinobacteria;o__Actinomycetales;f__Actinomycetaceae;g__Arcanobacterium	0	0	6.82244e-07	0	2.77047e-06	0	0	1.9713e-07	0	7.56277e-05	9.38911e-05	0.000676325	0	0	0	0	0	0	0
k__Bacteria;p__Actinobacteria;c__Actinobacteria;o__Actinomycetales;f__Actinomycetaceae;g__Mobiluncus	0	8.78061e-08	0	7.90693e-06	0	0	0	0.000140652	1.56262e-07	8.44447e-06	0.000345976	0.00193699	4.05421e-06	0	0	0	0	0	0
k__Bacteria;p__Actinobacteria;c__Actinobacteria;o__Actinomycetales;f__Actinomycetaceae;g__Trueperella	2.61482e-07	0	0	0	0	0	0	4.93811e-05	1.53918e-05	4.34642e-06	3.95485e-05	2.61935e-05	1.73752e-06	0	0	0	0	0	0
k__Bacteria;p__Actinobacteria;c__Actinobacteria;o__Actinomycetales;f__Actinomycetaceae;g__Varibaculum	0	9.65867e-07	3.89854e-07	1.84495e-05	4.81187e-06	5.27787e-07	0	0.00326063	0.000112586	0.00503949	0.00164229	0.00467959	0.000241804	0	0	0	0	0	0
k__Bacteria;p__Actinobacteria;c__Actinobacteria;o__Actinomycetales;f__Bogoriellaceae;g__Georgenia	0	3.51224e-07	0	0	2.62466e-06	5.27787e-06	0	0	0	0	0	0	0	0	0	0	0	0	0
k__Bacteria;p__Actinobacteria;c__Actinobacteria;o__Actinomycetales;f__Brevibacteriaceae;g__Brevibacterium	1.47301e-05	1.98442e-05	5.341e-05	0.000206019	0.000167541	2.29588e-05	8.16014e-06	0	1.95327e-06	4.96734e-07	1.61124e-06	0	0	0	0	0	0	0	0
k__Bacteria;p__Actinobacteria;c__Actinobacteria;o__Actinomycetales;f__Cellulomonadaceae;Other	0	0	0	1.03961e-05	0	0	0	0	0	0	0	0	0	0	0	0	0	0	0
k__Bacteria;p__Actinobacteria;c__Actinobacteria;o__Actinomycetales;f__Cellulomonadaceae;g__Actinotalea	0	0	7.79708e-07	0	6.70745e-06	0	0	0	0	0	0	0	0	0	0	0	0	0	0
k__Bacteria;p__Actinobacteria;c__Actinobacteria;o__Actinomycetales;f__Cellulomonadaceae;g__Cellulomonas	0	6.40984e-06	0	0	2.17263e-05	0	0	0	0	0	0	0	0	0	0	0	0	0	0
k__Bacteria;p__Actinobacteria;c__Actinobacteria;o__Actinomycetales;f__Cellulomonadaceae;g__Demequina	0	3.51224e-07	5.16556e-06	0	0	0	0	0	0	0	0	0	0	0	0	0	0	0	0
k__Bacteria;p__Actinobacteria;c__Actinobacteria;o__Actinomycetales;f__Cellulomonadaceae;g__Oerskovia	0	0	0	2.0353e-05	0	0	0	0	0	0	0	0	0	0	0	5.53062e-06	0	9.41812e-05	6.97026e-05
k__Bacteria;p__Actinobacteria;c__Actinobacteria;o__Actinomycetales;f__Corynebacteriaceae;g__Corynebacterium	0.331327	0.292448	0.566715	0.0895348	0.048831	0.0597313	0.0247502	0.0215937	0.0155534	0.0127944	0.0413111	0.0221494	0.0199258	0.000340134	0.000371124	0.00368956	0.00425708	0.000459421	0.0233293
k__Bacteria;p__Actinobacteria;c__Actinobacteria;o__Actinomycetales;f__Dermabacteraceae;Other	0	8.78061e-07	3.80107e-06	0	1.74977e-06	0	0	0	0	0	0	0	0	0	0	0	0	0	0
k__Bacteria;p__Actinobacteria;c__Actinobacteria;o__Actinomycetales;f__Dermabacteraceae;g__	0	1.84393e-06	1.78358e-05	1.46425e-06	0	0	0	0	0	0	0	0	0	0	0	0	0	0	0
k__Bacteria;p__Actinobacteria;c__Actinobacteria;o__Actinomycetales;f__Dermabacteraceae;g__Brachybacterium	9.5005e-06	4.74153e-06	6.51056e-05	0.000192841	0.000182268	9.9224e-05	1.02002e-06	0	0	0	0	0	0	1.06625e-07	4.83311e-06	1.70173e-06	4.03438e-07	0	0
k__Bacteria;p__Actinobacteria;c__Actinobacteria;o__Actinomycetales;f__Dermabacteraceae;g__Dermabacter	0.002731	3.63517e-05	1.15982e-05	6.88195e-05	1.22484e-05	0	0	0.000501204	0.000224782	0.000325733	7.76323e-06	1.08637e-06	6.66048e-06	3.39068e-05	7.32289e-07	0	0	1.08292e-05	4.64684e-06
k__Bacteria;p__Actinobacteria;c__Actinobacteria;o__Actinomycetales;f__Dermacoccaceae;g__Dermacoccus	4.53235e-06	6.93668e-06	1.76409e-05	8.25835e-05	7.45111e-05	0.000118224	9.69017e-05	0	5.46915e-07	0	0	0	0	0	2.92916e-07	0	0	0	0
k__Bacteria;p__Actinobacteria;c__Actinobacteria;o__Actinomycetales;f__Dermatophilaceae;g__	0	6.14642e-07	0	2.78207e-06	0	0	0	0	0	0	0	0	0	0	0	0	0	0	0
k__Bacteria;p__Actinobacteria;c__Actinobacteria;o__Actinomycetales;f__Dietziaceae;Other	2.61482e-07	7.02448e-07	0	0	0	0	0	0	0	0	0	0	0	0	0	0	0	0	0
k__Bacteria;p__Actinobacteria;c__Actinobacteria;o__Actinomycetales;f__Dietziaceae;g__Dietzia	4.35803e-07	2.63418e-06	4.03499e-05	4.97844e-06	2.61007e-05	2.40143e-05	7.14012e-06	0	7.03177e-07	0	1.46476e-07	2.41415e-07	0	0	0	4.25432e-07	0	6.56315e-07	0
k__Bacteria;p__Actinobacteria;c__Actinobacteria;o__Actinomycetales;f__Frankiaceae;Other	0	0	0	0	7.1449e-06	0	0	0	0	0	0	0	0	0	0	0	0	0	0
k__Bacteria;p__Actinobacteria;c__Actinobacteria;o__Actinomycetales;f__Frankiaceae;g__	0	0	4.38586e-06	0	0	0	0	0	0	0	0	0	0	0	0	0	0	0	0
k__Bacteria;p__Actinobacteria;c__Actinobacteria;o__Actinomycetales;f__Geodermatophilaceae;Other	1.74321e-07	1.75612e-06	2.9239e-06	3.47026e-05	1.31233e-06	1.02919e-05	0	3.15408e-06	0	0	0	0	0	0	0	0	0	0	0
k__Bacteria;p__Actinobacteria;c__Actinobacteria;o__Actinomycetales;f__Geodermatophilaceae;g__	2.02213e-05	2.80979e-06	2.06623e-05	6.29626e-06	5.24931e-06	1.55697e-05	0	5.51965e-06	4.68785e-07	2.48367e-07	3.17853e-05	2.41415e-06	2.95378e-05	0	0	0	0	0	0
k__Bacteria;p__Actinobacteria;c__Actinobacteria;o__Actinomycetales;f__Geodermatophilaceae;g__Geodermatophilus	8.6289e-06	1.77368e-05	8.77171e-07	0	0	9.76407e-06	7.59913e-05	9.85651e-06	0	2.59543e-05	0.000260581	1.32778e-05	7.58716e-05	0	0	0	0	0	0
k__Bacteria;p__Actinobacteria;c__Actinobacteria;o__Actinomycetales;f__Geodermatophilaceae;g__Modestobacter	5.22964e-07	1.75612e-07	1.05261e-05	0	2.59549e-05	8.97239e-06	1.12202e-05	0	0	0	0	0	0	4.26501e-07	0	0	0	0	0
k__Bacteria;p__Actinobacteria;c__Actinobacteria;o__Actinomycetales;f__Gordoniaceae;g__Gordonia	1.49916e-05	1.37856e-05	1.46195e-05	3.52883e-05	1.8081e-05	1.29308e-05	9.18016e-06	9.85651e-08	0	3.97387e-06	1.46476e-07	0	1.36106e-05	0	0	1.2763e-06	0	0	0
k__Bacteria;p__Actinobacteria;c__Actinobacteria;o__Actinomycetales;f__Intrasporangiaceae;Other	0	1.89661e-05	3.02137e-06	5.71056e-06	2.508e-05	3.69451e-06	4.08007e-06	2.267e-06	7.81308e-08	0	0	0	0	0	0	0	0	0	3.55347e-06
k__Bacteria;p__Actinobacteria;c__Actinobacteria;o__Actinomycetales;f__Intrasporangiaceae;g__	0	4.12688e-06	2.97264e-05	2.48922e-06	3.93698e-06	1.31947e-06	0	0	0	3.7255e-07	1.46476e-07	0	0	0	0	0	0	0	0
k__Bacteria;p__Actinobacteria;c__Actinobacteria;o__Actinomycetales;f__Intrasporangiaceae;g__Janibacter	0.000111914	3.77566e-06	0.000171731	5.32985e-05	0.000187955	0.000185517	2.80505e-05	0	0	0	0	0	0	1.06625e-07	0	4.25432e-07	1.12963e-05	2.62526e-06	1.39405e-05
k__Bacteria;p__Actinobacteria;c__Actinobacteria;o__Actinomycetales;f__Intrasporangiaceae;g__Knoellia	0	2.98541e-06	2.33912e-06	6.58911e-06	0	9.50017e-06	0	2.66126e-06	7.34429e-06	2.48367e-07	0	2.41415e-07	0	0	0	0	0	0	0
k__Bacteria;p__Actinobacteria;c__Actinobacteria;o__Actinomycetales;f__Intrasporangiaceae;g__Kytococcus	6.97285e-07	2.19515e-06	4.89267e-05	6.29626e-06	2.18721e-06	2.11115e-06	0	0	0	0	0	0	0	0	0	0	0	0	6.56024e-06
k__Bacteria;p__Actinobacteria;c__Actinobacteria;o__Actinomycetales;f__Intrasporangiaceae;g__Phycicoccus	0	2.63418e-06	2.1442e-06	3.89489e-05	1.07903e-05	1.10835e-05	0	0	0	0	0	0	0	0	0	0	0	0	0
k__Bacteria;p__Actinobacteria;c__Actinobacteria;o__Actinomycetales;f__Intrasporangiaceae;g__Serinicoccus	2.52766e-06	0	0	0	9.91537e-06	0	0	0	0	0	0	0	0	0	0	0	0	0	0
k__Bacteria;p__Actinobacteria;c__Actinobacteria;o__Actinomycetales;f__Intrasporangiaceae;g__Terracoccus	0	1.75612e-07	9.74635e-07	2.92849e-06	4.11196e-05	0	0	0	8.43812e-06	0	0	0	0	0	0	0	0	0	0
k__Bacteria;p__Actinobacteria;c__Actinobacteria;o__Actinomycetales;f__Jonesiaceae;g__	0	0	0	0	1.60396e-06	0	0	0	0	0	0	0	0	0	0	0	0	0	0
k__Bacteria;p__Actinobacteria;c__Actinobacteria;o__Actinomycetales;f__Kineosporiaceae;g__	6.10124e-07	2.72199e-06	4.77571e-06	0	0	0	0	0	0	0	0	0	0	0.000220074	0	0	0	0	0
k__Bacteria;p__Actinobacteria;c__Actinobacteria;o__Actinomycetales;f__Kineosporiaceae;g__Kineococcus	0	0	1.36449e-06	5.71056e-05	3.79117e-06	0	3.87607e-05	7.89507e-05	0	0.000360008	0.000437084	4.93694e-05	0.00166628	0	0	0	0	0	0
k__Bacteria;p__Actinobacteria;c__Actinobacteria;o__Actinomycetales;f__Kineosporiaceae;g__Kineosporia	0	1.31709e-06	0	0	3.64536e-06	0	0	0	0	0	0	0	0	0	0	0	0	0	1.09337e-06
k__Bacteria;p__Actinobacteria;c__Actinobacteria;o__Actinomycetales;f__Microbacteriaceae;Other	8.6289e-06	7.2879e-06	4.88292e-05	7.90693e-05	9.76955e-06	0	0	1.87274e-06	2.34392e-06	0	0	1.20708e-07	0	0	1.75749e-06	5.9986e-05	0	0	0
k__Bacteria;p__Actinobacteria;c__Actinobacteria;o__Actinomycetales;f__Microbacteriaceae;g__	0	2.8976e-06	7.79708e-07	9.66402e-06	1.12277e-05	3.16672e-06	0	0	3.90654e-07	1.24183e-07	0	0	0	0	0	0	0	0	3.00678e-06
k__Bacteria;p__Actinobacteria;c__Actinobacteria;o__Actinomycetales;f__Microbacteriaceae;g__Agrococcus	9.58767e-06	1.05367e-06	2.1442e-06	5.98876e-05	3.25166e-05	0	0	0	0	0	0	0	0	0	0	0	0	0	0
k__Bacteria;p__Actinobacteria;c__Actinobacteria;o__Actinomycetales;f__Microbacteriaceae;g__Agromyces	0	1.4927e-06	4.87317e-07	0	0	3.69451e-06	0	0	0	0	0	0	0	0	0	0	0	0	0
k__Bacteria;p__Actinobacteria;c__Actinobacteria;o__Actinomycetales;f__Microbacteriaceae;g__Curtobacterium	2.96346e-06	4.04786e-05	1.64713e-05	2.15244e-05	1.61854e-05	4.2223e-06	0.000162693	4.33687e-06	4.29719e-06	1.24183e-06	4.39428e-07	2.53486e-06	2.60628e-06	0	0	0	0	0	0
k__Bacteria;p__Actinobacteria;c__Actinobacteria;o__Actinomycetales;f__Microbacteriaceae;g__Frigoribacterium	0	7.90255e-07	6.82244e-07	0	5.83257e-07	0	0	0	1.87514e-06	0	0	0	0	0	0	0	0	0	0
k__Bacteria;p__Actinobacteria;c__Actinobacteria;o__Actinomycetales;f__Microbacteriaceae;g__Leucobacter	6.10124e-07	0.00325383	0.000330596	0.00168183	0.00017279	0.00406739	2.04004e-06	0	0	0	0	0	0	0	0	0	0	0	0
k__Bacteria;p__Actinobacteria;c__Actinobacteria;o__Actinomycetales;f__Microbacteriaceae;g__Microbacterium	1.99598e-05	5.91813e-05	9.51243e-05	0.000121679	0.000110965	0.000290811	2.19304e-05	9.85651e-07	1.40635e-06	0	1.17181e-06	1.05016e-05	2.89586e-07	0	1.46458e-07	1.97826e-05	0	0	6.56024e-06
k__Bacteria;p__Actinobacteria;c__Actinobacteria;o__Actinomycetales;f__Microbacteriaceae;g__Mycetocola	0	0	4.38586e-06	0	0	0	0	0	0	0	0	0	0	0	0	0	0	0	0
k__Bacteria;p__Actinobacteria;c__Actinobacteria;o__Actinomycetales;f__Microbacteriaceae;g__Pseudoclavibacter	0	6.58545e-06	6.62751e-06	2.70885e-05	5.83257e-07	1.31947e-05	0	1.18278e-06	0	6.20917e-07	7.3238e-07	0	0	0	0	0	0	0	0
k__Bacteria;p__Actinobacteria;c__Actinobacteria;o__Actinomycetales;f__Microbacteriaceae;g__Rathayibacter	0	8.78061e-07	6.82244e-07	3.36777e-06	0	3.08756e-05	0	0	0	0	0	0	0	0	0	0	0	0	0
k__Bacteria;p__Actinobacteria;c__Actinobacteria;o__Actinomycetales;f__Microbacteriaceae;g__Salinibacterium	0	3.51224e-07	7.2123e-06	4.97844e-06	6.85327e-06	1.71531e-05	0	0	0	0	0	0	0	0	0	0	0	0	0
k__Bacteria;p__Actinobacteria;c__Actinobacteria;o__Actinomycetales;f__Microbacteriaceae;g__Yonghaparkia	0	0	0	0	7.29071e-07	0	0	0	0	0	0	0	0	0	0	0	0	0	0
k__Bacteria;p__Actinobacteria;c__Actinobacteria;o__Actinomycetales;f__Micrococcaceae;Other	8.71606e-07	1.4927e-06	4.15194e-05	1.12747e-05	3.0621e-06	1.05557e-06	0	1.77417e-06	7.81308e-08	0	0	0	8.68759e-07	0	0	0	0	0	0
k__Bacteria;p__Actinobacteria;c__Actinobacteria;o__Actinomycetales;f__Micrococcaceae;g__	5.49112e-06	9.65867e-06	8.49881e-05	9.07832e-05	0.000122921	2.85005e-05	5.10009e-07	1.9713e-07	8.68033e-05	0	4.39428e-07	0	0	0	1.46458e-07	2.33988e-06	5.04297e-06	2.62526e-06	0
k__Bacteria;p__Actinobacteria;c__Actinobacteria;o__Actinomycetales;f__Micrococcaceae;g__Arthrobacter	0	3.16102e-06	2.59253e-05	9.22475e-06	6.99908e-06	1.02919e-05	0	0	0	0	0	0	0	2.1325e-07	0.000122732	0.000424156	0.000169444	0.000685193	5.46687e-07
k__Bacteria;p__Actinobacteria;c__Actinobacteria;o__Actinomycetales;f__Micrococcaceae;g__Citricoccus	0	0	3.89854e-07	0	0	0	0	0	0	0	0	0	0	0	0	0	0	0	0
k__Bacteria;p__Actinobacteria;c__Actinobacteria;o__Actinomycetales;f__Micrococcaceae;g__Kocuria	9.67483e-06	0.000127846	0.000913428	0.000240429	0.00107159	0.000430411	0.000108632	9.85651e-08	1.64075e-06	3.60132e-06	2.34362e-06	1.68991e-06	1.15834e-06	0	5.27248e-06	0.000335453	4.03438e-07	0	2.15941e-05
k__Bacteria;p__Actinobacteria;c__Actinobacteria;o__Actinomycetales;f__Micrococcaceae;g__Microbispora	2.31847e-05	6.32204e-06	0	6.14983e-06	8.74885e-07	0	0	0	0	0	0	0	0	0	0	0	0	0	0
k__Bacteria;p__Actinobacteria;c__Actinobacteria;o__Actinomycetales;f__Micrococcaceae;g__Micrococcus	1.55146e-05	0.000494963	0.000243561	0.000557145	0.000654852	0.000301103	7.29313e-05	2.95695e-07	9.84448e-06	7.45101e-07	8.78856e-07	1.20708e-06	3.18545e-06	0	1.17166e-06	1.06358e-06	4.03438e-07	0	1.77673e-05
k__Bacteria;p__Actinobacteria;c__Actinobacteria;o__Actinomycetales;f__Micrococcaceae;g__Nesterenkonia	8.44586e-05	1.69466e-05	1.10134e-05	3.35312e-05	2.17263e-05	5.75288e-05	5.10009e-06	0	3.0471e-06	0	0	1.20708e-07	0	0	0	0	0	0	0
k__Bacteria;p__Actinobacteria;c__Actinobacteria;o__Actinomycetales;f__Micrococcaceae;g__Rothia	0.000235508	3.90737e-05	0.000271533	0.000664914	0.00114945	0.00064179	6.73212e-05	8.65402e-05	0.000144386	4.88041e-05	2.66586e-05	1.62955e-05	5.82068e-05	0.00136928	0.00173787	0.0013935	0.000524066	0.00093328	0.00720725
k__Bacteria;p__Actinobacteria;c__Actinobacteria;o__Actinomycetales;f__Micromonosporaceae;Other	0	0	0	3.07492e-05	7.58234e-06	7.91681e-06	0	0	0	0	0	0	0	0	0	0	0	0	0
k__Bacteria;p__Actinobacteria;c__Actinobacteria;o__Actinomycetales;f__Micromonosporaceae;g__	0	0	2.24166e-06	2.04994e-06	7.87397e-06	7.38902e-06	0	0	0	0	0	0	0	0	0	0	0	0	0
k__Bacteria;p__Actinobacteria;c__Actinobacteria;o__Actinomycetales;f__Micromonosporaceae;g__Dactylosporangium	0	4.3903e-07	0	0	0	0	0	0	0	0	0	0	0	0	0	0	0	0	0
k__Bacteria;p__Actinobacteria;c__Actinobacteria;o__Actinomycetales;f__Micromonosporaceae;g__Pilimelia	0	0	0	0	0	5.04037e-05	0	0	0	0	0	0	0	0	0	0	0	0	0
k__Bacteria;p__Actinobacteria;c__Actinobacteria;o__Actinomycetales;f__Micromonosporaceae;g__Virgisporangium	0	0	2.7972e-05	0	0	0	0	0	0	0	0	0	0	0	0	0	0	0	0
k__Bacteria;p__Actinobacteria;c__Actinobacteria;o__Actinomycetales;f__Mycobacteriaceae;g__Mycobacterium	0.00736934	0.0210785	0.00450466	0.018078	0.00427834	0.000261519	8.87416e-05	1.55733e-05	8.98504e-06	2.85622e-06	6.7379e-06	8.44953e-07	4.92297e-06	0.0010703	0.000344762	0.00020442	0.000115383	0.000446622	0.0179491
k__Bacteria;p__Actinobacteria;c__Actinobacteria;o__Actinomycetales;f__Nakamurellaceae;g__	8.71606e-08	6.76107e-06	1.50094e-05	2.37208e-05	2.44968e-05	5.35704e-05	0	0	0	0	0	0	0	0	0	0	0	0	0
k__Bacteria;p__Actinobacteria;c__Actinobacteria;o__Actinomycetales;f__Nocardiaceae;Other	0	0	4.87317e-06	1.56674e-05	8.74885e-07	0	0	0	0	0	0	0	0	0	0	0	0	0	0
k__Bacteria;p__Actinobacteria;c__Actinobacteria;o__Actinomycetales;f__Nocardiaceae;g__Nocardia	0	0	0	0	0	0	0	0	0	0	0	0	0	0	0	0	0	0	0
k__Bacteria;p__Actinobacteria;c__Actinobacteria;o__Actinomycetales;f__Nocardiaceae;g__Rhodococcus	6.97285e-07	1.66832e-06	5.00962e-05	5.12486e-05	3.17875e-05	1.0028e-05	5.10009e-07	0	2.16422e-05	0	0	0	0	0	0	0	0	0	0
k__Bacteria;p__Actinobacteria;c__Actinobacteria;o__Actinomycetales;f__Nocardioidaceae;Other	0	3.86347e-06	1.16956e-06	1.90352e-06	0	0	0	0	0	0	8.05618e-06	2.41415e-07	0	0	0	0	0	0	0
k__Bacteria;p__Actinobacteria;c__Actinobacteria;o__Actinomycetales;f__Nocardioidaceae;g__	1.18538e-05	1.64197e-05	0.00010682	2.76742e-05	0.000134441	9.47379e-05	9.89417e-05	6.89956e-07	1.25009e-06	4.96734e-07	0.000738386	0.00027642	0	1.06625e-07	4.24728e-06	0.000159537	3.42922e-06	9.5822e-05	4.92018e-06
k__Bacteria;p__Actinobacteria;c__Actinobacteria;o__Actinomycetales;f__Nocardioidaceae;g__Aeromicrobium	0	0	8.96664e-06	3.89489e-05	4.95768e-06	4.2223e-06	0	0	3.12523e-07	0	0	0	0	0	0	4.23305e-05	0	4.49576e-05	0
k__Bacteria;p__Actinobacteria;c__Actinobacteria;o__Actinomycetales;f__Nocardioidaceae;g__Friedmanniella	6.6242e-06	1.84393e-06	4.97064e-06	4.8613e-05	1.23942e-05	3.69451e-06	6.57912e-05	0	3.12523e-07	1.24183e-07	0	0	0	0	0	0	0	0	0
k__Bacteria;p__Actinobacteria;c__Actinobacteria;o__Actinomycetales;f__Nocardioidaceae;g__Kribbella	0	0	0	0	1.0207e-06	0	0	0	0	0	0	0	0	0	0	0	0	0	0
k__Bacteria;p__Actinobacteria;c__Actinobacteria;o__Actinomycetales;f__Nocardioidaceae;g__Nocardioides	1.74321e-06	8.78061e-08	3.91803e-05	2.34279e-06	1.66228e-05	1.92642e-05	0	0.000569214	0.0015366	0.000481708	2.09461e-05	3.1384e-06	5.70485e-05	0	0	0	0	0	0
k__Bacteria;p__Actinobacteria;c__Actinobacteria;o__Actinomycetales;f__Nocardioidaceae;g__Pimelobacter	0	0	0	7.32123e-07	5.83257e-07	0	0	0	0	0	0	0	0	0	0	0	0	0	0
k__Bacteria;p__Actinobacteria;c__Actinobacteria;o__Actinomycetales;f__Nocardioidaceae;g__Propionicimonas	0	3.51224e-07	6.62751e-06	0	8.35516e-05	0	0	0	0	0	0	0	0	0	0	0	0	0	0
k__Bacteria;p__Actinobacteria;c__Actinobacteria;o__Actinomycetales;f__Nocardiopsaceae;g__	0	0	1.26702e-06	1.75709e-06	0	0	0	0	7.81308e-08	2.48367e-07	0	4.8283e-07	4.63338e-06	0	0	0	0	0	2.73344e-06
k__Bacteria;p__Actinobacteria;c__Actinobacteria;o__Actinomycetales;f__Nocardiopsaceae;g__Prauseria	0	0	0	3.25063e-05	0	1.31947e-06	0	0	0	0	0	0	0	0	0	0	0	0	0
k__Bacteria;p__Actinobacteria;c__Actinobacteria;o__Actinomycetales;f__Promicromonosporaceae;g__Cellulosimicrobium	0	0	0	0	1.74977e-06	7.12513e-06	0	9.85651e-08	1.45323e-05	0	4.39428e-07	0	0	0	1.46458e-07	0	8.06876e-07	0	0
k__Bacteria;p__Actinobacteria;c__Actinobacteria;o__Actinomycetales;f__Promicromonosporaceae;g__Promicromonospora	0	7.02448e-07	0	7.01374e-05	0	0	0	0	0	0	0	0	0	0	0	2.12716e-07	1.00859e-06	0	0
k__Bacteria;p__Actinobacteria;c__Actinobacteria;o__Actinomycetales;f__Promicromonosporaceae;g__Xylanimicrobium	4.35803e-07	0	0	1.46425e-06	0	0	0	0	0	0	0	0	0	0	0	0	0	0	0
k__Bacteria;p__Actinobacteria;c__Actinobacteria;o__Actinomycetales;f__Propionibacteriaceae;Other	8.71606e-07	5.26836e-07	1.36449e-06	0	1.89559e-06	0	0	0	0	0	0	0	0	0	0	0	0	0	0
k__Bacteria;p__Actinobacteria;c__Actinobacteria;o__Actinomycetales;f__Propionibacteriaceae;g__	1.05464e-05	3.09077e-05	1.30601e-05	0.000105572	6.32834e-05	6.25428e-05	1.73403e-05	1.9713e-06	0	9.81049e-06	4.54076e-06	2.98148e-05	4.63338e-06	8.53001e-07	0	3.19074e-06	0	0	0
k__Bacteria;p__Actinobacteria;c__Actinobacteria;o__Actinomycetales;f__Propionibacteriaceae;g__Luteococcus	0	1.4049e-06	4.87317e-07	0	0	0	0	0	0	0	0	0	0	0	0	0	0	0	0
k__Bacteria;p__Actinobacteria;c__Actinobacteria;o__Actinomycetales;f__Propionibacteriaceae;g__Microlunatus	0	1.02733e-05	2.72898e-06	4.15846e-05	2.26012e-05	9.76407e-06	2.04004e-06	0	0	0	0	0	0	0	0	0	0	0	7.92696e-06
k__Bacteria;p__Actinobacteria;c__Actinobacteria;o__Actinomycetales;f__Propionibacteriaceae;g__Propionibacterium	0.00264628	0.000921437	0.00177267	0.00398333	0.00195508	0.00252203	0.00202321	0.00737248	0.00773682	0.000307602	2.82699e-05	0.000312512	3.56191e-05	0.000118247	2.21151e-05	7.50888e-05	6.6769e-05	1.50952e-05	0.000382954
k__Bacteria;p__Actinobacteria;c__Actinobacteria;o__Actinomycetales;f__Pseudonocardiaceae;g__	0	0	5.84781e-07	0	0	0	0	0	0	0	0	0	0	0	0	0	0	0	0
k__Bacteria;p__Actinobacteria;c__Actinobacteria;o__Actinomycetales;f__Pseudonocardiaceae;g__Actinomycetospora	3.48642e-07	0	8.77171e-07	0	1.89559e-06	0	0	0	0	0	0	0	0	0	0	0	0	0	0
k__Bacteria;p__Actinobacteria;c__Actinobacteria;o__Actinomycetales;f__Pseudonocardiaceae;g__Pseudonocardia	8.71606e-08	5.26836e-07	6.34487e-05	6.44268e-06	2.84338e-05	9.13072e-05	0	0	0	0	0	0	0	1.06625e-07	4.39373e-07	0	4.03438e-07	1.96895e-06	0
k__Bacteria;p__Actinobacteria;c__Actinobacteria;o__Actinomycetales;f__Pseudonocardiaceae;g__Saccharopolyspora	0	8.78061e-08	4.19093e-06	0	1.45814e-06	0	5.6101e-06	0	0	0	0	0	0	0	0	0	0	0	9.84037e-06
k__Bacteria;p__Actinobacteria;c__Actinobacteria;o__Actinomycetales;f__Pseudonocardiaceae;g__Thermobispora	0	0	1.85181e-06	0	0	0	0	0	0	0	0	0	0	0	0	0	0	0	0
k__Bacteria;p__Actinobacteria;c__Actinobacteria;o__Actinomycetales;f__Ruaniaceae;g__	2.36205e-05	0	0	0	0	0	0	0	0	0	0	0	0	0	0	0	0	0	0
k__Bacteria;p__Actinobacteria;c__Actinobacteria;o__Actinomycetales;f__Sanguibacteraceae;g__	0	0	0	0	4.22861e-06	0	0	0	0	0	0	0	0	0	0	0	0	0	0
k__Bacteria;p__Actinobacteria;c__Actinobacteria;o__Actinomycetales;f__Sanguibacteraceae;g__Sanguibacter	0	0	1.55942e-06	0	1.89559e-06	1.05557e-06	0	0	1.40635e-06	0	0	0	0	0	0	0	0	0	0
k__Bacteria;p__Actinobacteria;c__Actinobacteria;o__Actinomycetales;f__Sporichthyaceae;g__	6.10124e-07	1.31709e-06	4.90241e-05	3.66061e-05	4.52024e-06	0	2.85605e-05	0	0	0	0	0	0	1.91925e-06	0	0	0	0	0
k__Bacteria;p__Actinobacteria;c__Actinobacteria;o__Actinomycetales;f__Streptomycetaceae;Other	8.71606e-08	0	3.79133e-05	0	0	7.91681e-07	0	0	0	0	0	0	0	0	0	2.12716e-07	0	9.84473e-07	0
k__Bacteria;p__Actinobacteria;c__Actinobacteria;o__Actinomycetales;f__Streptomycetaceae;g__Streptomyces	0	0	1.55942e-06	6.45732e-05	1.00612e-05	0	0	0	1.48448e-06	0	0	0	0	0	0	0	0	0	0
k__Bacteria;p__Actinobacteria;c__Actinobacteria;o__Actinomycetales;f__Thermomonosporaceae;g__Actinomadura	0	0	0	3.36777e-06	0	0	0	0	0	0	0	0	0	0	0	0	0	0	0
k__Bacteria;p__Actinobacteria;c__Actinobacteria;o__Actinomycetales;f__Tsukamurellaceae;g__	0	0	6.53005e-06	0	0	0	0	0	0	0	0	0	0	0	0	0	0	0	0
k__Bacteria;p__Actinobacteria;c__Actinobacteria;o__Actinomycetales;f__Tsukamurellaceae;g__Tsukamurella	0	3.60005e-06	2.1442e-06	0	3.35373e-06	4.2223e-06	0	0	0	0	0	0	0	0	1.46458e-07	0	2.01719e-07	0	0
k__Bacteria;p__Actinobacteria;c__Actinobacteria;o__Actinomycetales;f__Williamsiaceae;g__Williamsia	0	3.07321e-06	2.63151e-05	6.66232e-05	1.31233e-06	8.4446e-05	0	0	0	0	0	0	0	0	0	0	0	0	0
k__Bacteria;p__Actinobacteria;c__Actinobacteria;o__Actinomycetales;f__Yaniellaceae;g__Yaniella	0	0	1.13058e-05	5.27128e-06	1.74977e-06	1.05557e-06	0	0	0	0	0	0	0	0	0	0	0	0	0
k__Bacteria;p__Actinobacteria;c__Actinobacteria;o__Bifidobacteriales;f__Bifidobacteriaceae;Other	0	0	0	0	0	0	0	1.47848e-06	0	1.25425e-05	7.3238e-07	1.20708e-07	3.47503e-06	0	0	0	0	0	0
k__Bacteria;p__Actinobacteria;c__Actinobacteria;o__Bifidobacteriales;f__Bifidobacteriaceae;g__Alloscardovia	0	0	0	0	0	0	0	2.32614e-05	5.16444e-05	7.45101e-07	1.61124e-06	2.89698e-06	8.68759e-07	0	0	0	0	6.53033e-05	0
k__Bacteria;p__Actinobacteria;c__Actinobacteria;o__Bifidobacteriales;f__Bifidobacteriaceae;g__Bifidobacterium	0	8.78061e-08	2.9239e-06	2.16708e-05	2.34761e-05	7.12513e-06	0	0.163731	0.0178441	0.0904386	0.076966	0.0782696	0.112857	4.26501e-07	0.000323965	1.06358e-06	0	4.62702e-05	0
k__Bacteria;p__Actinobacteria;c__Actinobacteria;o__Bifidobacteriales;f__Bifidobacteriaceae;g__Gardnerella	0	0	0	0	0	0	0	7.58952e-06	8.68033e-05	2.35949e-06	4.39428e-07	0.00139936	0	5.13933e-05	6.5906e-06	1.06358e-06	2.42063e-06	6.56315e-07	0
k__Bacteria;p__Actinobacteria;c__Actinobacteria;o__Bifidobacteriales;f__Bifidobacteriaceae;g__Scardovia	5.22964e-07	0	0	0	0	0	0	0.000105169	7.96934e-06	0	0	0.000124812	0	0	1.43529e-05	0	0	0	0
k__Bacteria;p__Actinobacteria;c__Actinobacteria;o__Micrococcales;f__;g__	0	0	0	0	2.18721e-06	0	0	0	0	0	0	0	0	0	0	0	0	0	0
k__Bacteria;p__Actinobacteria;c__Coriobacteriia;o__Coriobacteriales;f__Coriobacteriaceae;Other	0	1.22928e-06	1.94927e-07	0	0	0	0	2.46413e-06	1.56262e-07	4.09805e-06	2.78304e-06	0.00359745	0	0	0	0	0	0	0
k__Bacteria;p__Actinobacteria;c__Coriobacteriia;o__Coriobacteriales;f__Coriobacteriaceae;g__	1.74321e-07	0	5.84781e-07	2.19637e-06	3.35373e-06	0	0	0.000125868	4.68785e-07	8.27062e-05	0.00081968	0.00216899	2.49044e-05	0	1.90395e-06	0	0	2.2971e-06	0
k__Bacteria;p__Actinobacteria;c__Coriobacteriia;o__Coriobacteriales;f__Coriobacteriaceae;g__Adlercreutzia	0	0	0	0	0	0	0	2.03044e-05	7.81308e-08	3.47714e-06	0.000117327	0.000580121	0	0	0	0	0	0	0
k__Bacteria;p__Actinobacteria;c__Coriobacteriia;o__Coriobacteriales;f__Coriobacteriaceae;g__Atopobium	2.8763e-06	3.08199e-05	8.34287e-05	0.00048979	0.000272673	0.000195281	0.000172893	0.00399327	1.14071e-05	0.00158309	0.000246226	0.00372769	9.32468e-05	0.000171667	0.00467186	0.000489035	0.000128898	0.00345451	1.25738e-05
k__Bacteria;p__Actinobacteria;c__Coriobacteriia;o__Coriobacteriales;f__Coriobacteriaceae;g__Collinsella	0	2.8976e-05	0	5.31521e-05	1.92475e-05	4.80287e-05	0	0.00159676	4.84411e-06	0.0121957	0.0179886	0.00483386	0.00947932	0	0	0	0	0	0
k__Bacteria;p__Actinobacteria;c__Coriobacteriia;o__Coriobacteriales;f__Coriobacteriaceae;g__Eggerthella	0	0	0	0	1.74977e-06	0.000173114	0	0.00146764	0.000797559	0.00664866	0.00424795	0.00253872	0.00742528	0	0	0	0	0	0
k__Bacteria;p__Actinobacteria;c__Coriobacteriia;o__Coriobacteriales;f__Coriobacteriaceae;g__Slackia	0	0	0	0	0	0	0	1.08422e-05	2.34392e-07	0.000572858	0.000404713	0.000859197	0	0	0	0	0	0	0
k__Bacteria;p__Actinobacteria;c__MB-A2-108;o__0319-7L14;f__;g__	8.71606e-08	8.78061e-07	1.65688e-06	3.22134e-06	0	3.69451e-06	0	0	0	0	0	0	0	1.06625e-07	0	2.12716e-06	0	0	5.74021e-06
k__Bacteria;p__Actinobacteria;c__Nitriliruptoria;o__Euzebyales;f__Euzebyaceae;g__Euzebya	0	0	2.04673e-06	0	0	0	0	0	0	0	0	0	0	0	0	0	0	0	0
k__Bacteria;p__Actinobacteria;c__OPB41;o__;f__;g__	0	0	7.40722e-06	0	0	0	0	0	0	0	0	0	0	0	0	0	0	0	0
k__Bacteria;p__Actinobacteria;c__Thermoleophilia;o__Gaiellales;f__;g__	8.71606e-08	2.98541e-06	1.94927e-06	2.34279e-06	2.91628e-07	0	0	0	0	0	0	0	0	0	0	0	0	0	0
k__Bacteria;p__Actinobacteria;c__Thermoleophilia;o__Gaiellales;f__AK1AB1_02E;g__	0	0	1.85181e-06	0	3.0621e-06	0	0	0	0	0	0	0	0	0	0	0	0	0	0
k__Bacteria;p__Actinobacteria;c__Thermoleophilia;o__Gaiellales;f__Gaiellaceae;g__	0	7.63913e-06	1.46195e-05	1.22997e-05	6.70745e-05	2.08476e-05	5.10009e-07	0	5.46915e-07	0	0	0	0	0	0	0	0	0	0
k__Bacteria;p__Actinobacteria;c__Thermoleophilia;o__Solirubrobacterales;Other;Other	0	0	7.79708e-07	0	2.88712e-05	0	0	0	0	0	0	0	0	0	0	0	0	0	0
k__Bacteria;p__Actinobacteria;c__Thermoleophilia;o__Solirubrobacterales;f__;g__	1.83037e-06	2.07222e-05	2.1247e-05	4.39274e-06	8.6322e-05	7.65292e-06	0	0	0	0	0	0	0	0	0	1.70173e-06	0	0	0
k__Bacteria;p__Actinobacteria;c__Thermoleophilia;o__Solirubrobacterales;f__Conexibacteraceae;g__	0	0	0	0	0	0	0	0	0	0	0	0	0	0	0	0	0	0	0
k__Bacteria;p__Actinobacteria;c__Thermoleophilia;o__Solirubrobacterales;f__Patulibacteraceae;g__	1.48173e-06	8.78061e-08	0	2.65028e-05	0	1.05557e-06	0	0	0	0	0	0	0	1.06625e-07	0	0	0	0	3.82681e-06
k__Bacteria;p__Actinobacteria;c__Thermoleophilia;o__Solirubrobacterales;f__Patulibacteraceae;g__Patulibacter	0	0	1.16956e-06	0	0	0	0	0	0	0	0	0	0	0	0	0	0	0	0
k__Bacteria;p__Actinobacteria;c__Thermoleophilia;o__Solirubrobacterales;f__Solirubrobacteraceae;Other	0	0	0	0	1.0207e-06	0	0	0	0	0	0	0	0	0	0	0	0	0	0
k__Bacteria;p__Actinobacteria;c__Thermoleophilia;o__Solirubrobacterales;f__Solirubrobacteraceae;g__	0	2.63418e-07	8.57678e-06	6.29626e-06	0	0	0	0	0	0	0	0	0	0	0	0	0	0	0
k__Bacteria;p__Actinobacteria;c__Thermoleophilia;o__Solirubrobacterales;f__Solirubrobacteraceae;g__Solirubrobacter	0	0	5.84781e-07	0	1.881e-05	0	0	0	0	0	0	0	0	0	0	0	0	0	0
k__Bacteria;p__Armatimonadetes;c__;o__;f__;g__	0	0	0	5.54949e-05	0	0	0	0	0	0	0	0	0	0	0	0	0	0	0
k__Bacteria;p__Bacteroidetes;Other;Other;Other;Other	3.48642e-07	0	0	0	0	0	0	1.57704e-06	5.46915e-07	1.98693e-06	2.41685e-05	6.75962e-06	5.50214e-06	0	1.46458e-07	2.12716e-07	0	5.25052e-06	2.73344e-07
k__Bacteria;p__Bacteroidetes;c__;o__;f__;g__	1.83909e-05	9.04402e-06	7.992e-06	8.05335e-05	1.32691e-05	8.70849e-06	7.14012e-06	3.94261e-07	7.81308e-07	0	0	0	0	0	0	0	0	0	0
k__Bacteria;p__Bacteroidetes;c__Bacteroidia;o__Bacteroidales;Other;Other	0	0	0	0	0	0	0	9.85651e-08	0	0	0	2.29344e-06	2.89586e-07	0	1.61104e-06	6.38149e-07	2.21891e-06	1.96895e-06	0
k__Bacteria;p__Bacteroidetes;c__Bacteroidia;o__Bacteroidales;f__;g__	0	0	1.85181e-06	0	0	3.69451e-06	0	0	0	0	0	0	0	0	0	2.12716e-07	0	1.31263e-06	0
k__Bacteria;p__Bacteroidetes;c__Bacteroidia;o__Bacteroidales;f__Bacteroidaceae;g__5-7N15	1.09822e-05	0	0	0	0	0	0	0	0	0	0	0	0	0	0	0	0	0	0
k__Bacteria;p__Bacteroidetes;c__Bacteroidia;o__Bacteroidales;f__Bacteroidaceae;g__Bacteroides	1.13309e-06	0.000173593	3.47945e-05	0.000285821	0.000198016	0.000110308	5.5591e-05	0.0281559	0.0280593	0.0205263	0.0668484	0.0210454	0.0695769	6.39751e-07	5.5654e-06	1.48901e-06	2.01719e-07	1.96895e-06	0
k__Bacteria;p__Bacteroidetes;c__Bacteroidia;o__Bacteroidales;f__Porphyromonadaceae;g__	2.61482e-07	0	0	0	0	0	4.08007e-05	0	0	0	0	0	0	2.1325e-07	1.46458e-07	0	0	0	0
k__Bacteria;p__Bacteroidetes;c__Bacteroidia;o__Bacteroidales;f__Porphyromonadaceae;g__Dysgonomonas	0	3.51224e-07	0	0	0	0	0	1.08422e-05	1.42198e-05	0.000255818	0.0001434	1.93132e-06	0.000441329	0	0	0	0	0	0
k__Bacteria;p__Bacteroidetes;c__Bacteroidia;o__Bacteroidales;f__Porphyromonadaceae;g__Paludibacter	0	0	0	2.92849e-07	0	2.4806e-05	0	0	0	0	0	0	0	0	0	0	0	0	0
k__Bacteria;p__Bacteroidetes;c__Bacteroidia;o__Bacteroidales;f__Porphyromonadaceae;g__Parabacteroides	0	4.3903e-06	8.47932e-06	2.54779e-05	1.28317e-05	1.10835e-05	0	0.001752	0.000682472	0.00336997	0.00867724	0.00402174	0.00887321	0	1.75749e-06	0	0	0	0
k__Bacteria;p__Bacteroidetes;c__Bacteroidia;o__Bacteroidales;f__Porphyromonadaceae;g__Porphyromonas	1.37714e-05	0.000637384	0.00225852	0.00152809	0.00716021	0.00567926	4.64108e-05	0.00282596	0.000525898	0.0156887	0.00937271	0.0247458	0.00110912	0.000887655	0.00152521	0.0232235	0.0226304	0.00299214	4.81085e-05
k__Bacteria;p__Bacteroidetes;c__Bacteroidia;o__Bacteroidales;f__Porphyromonadaceae;g__Tannerella	0	0	0	1.02497e-06	5.54094e-06	9.23628e-06	0	0	0	0	0	0	0	0	5.85831e-07	6.61547e-05	8.06876e-07	1.247e-05	0
k__Bacteria;p__Bacteroidetes;c__Bacteroidia;o__Bacteroidales;f__Prevotellaceae;g__Prevotella	9.65739e-05	0.000373	0.00288121	0.0101567	0.00866807	0.00640338	0.000808364	0.0670676	0.015358	0.0617639	0.0596724	0.162834	0.0189048	0.0027295	0.0106522	0.0177203	0.0040136	0.0572802	0.000668598
k__Bacteria;p__Bacteroidetes;c__Bacteroidia;o__Bacteroidales;f__Rikenellaceae;g__	0	1.63319e-05	0	0.0001126	8.01978e-06	1.0028e-05	0	5.72664e-05	5.46915e-07	0.000734918	0.00544027	0.000569981	0.00038457	0	0	0	0	0	0
k__Bacteria;p__Bacteroidetes;c__Bacteroidia;o__Bacteroidales;f__S24-7;g__	0	4.3903e-07	0	0	0	0	0	0	0	4.96734e-07	2.84163e-05	0.000809224	0	0	0	0	0	0	0
k__Bacteria;p__Bacteroidetes;c__Bacteroidia;o__Bacteroidales;f__[Barnesiellaceae];g__	0	0	0	0	0	4.75009e-06	0	9.85651e-08	0	3.7255e-07	0.000356376	8.02705e-05	0	0	0	0	0	0	0
k__Bacteria;p__Bacteroidetes;c__Bacteroidia;o__Bacteroidales;f__[Odoribacteraceae];g__Butyricimonas	0	0	0	0	0	0	0	1.9713e-07	1.56262e-07	0	0.000574186	9.17378e-05	0	0	0	0	0	0	0
k__Bacteria;p__Bacteroidetes;c__Bacteroidia;o__Bacteroidales;f__[Odoribacteraceae];g__Odoribacter	0	0.000209505	3.89854e-07	0	0	0	0	0	0	0	0.000182802	7.36316e-05	0.000153191	0	0	0	0	0	0
k__Bacteria;p__Bacteroidetes;c__Bacteroidia;o__Bacteroidales;f__[Paraprevotellaceae];g__	0	0	0	0	0	0	0	0	0	0	0	6.03538e-07	0	0	0	0	0	0	0
k__Bacteria;p__Bacteroidetes;c__Bacteroidia;o__Bacteroidales;f__[Paraprevotellaceae];g__Paraprevotella	1.49916e-05	0	0	0	0	0	0	0	0	0	0.000116155	9.17378e-06	0	0	0	0	0	0	0
k__Bacteria;p__Bacteroidetes;c__Bacteroidia;o__Bacteroidales;f__[Paraprevotellaceae];g__[Prevotella]	1.55146e-05	0.000352102	0.00324534	0.00136189	0.0115297	0.00607774	0.000160653	1.9713e-06	2.34392e-07	1.4902e-06	1.90419e-06	3.52466e-05	0	3.20942e-05	0.00164662	0.0206162	0.0425599	0.0101145	5.3302e-05
k__Bacteria;p__Bacteroidetes;c__Cytophagia;o__Cytophagales;Other;Other	0	0	9.74635e-07	0	0	0	0	0	0	0	0	0	0	0	0	0	0	0	0
k__Bacteria;p__Bacteroidetes;c__Cytophagia;o__Cytophagales;f__Cyclobacteriaceae;g__	0	0	2.24166e-06	0	0	0	0	0	3.12523e-07	0	0	0	0	0	0	0	0	0	0
k__Bacteria;p__Bacteroidetes;c__Cytophagia;o__Cytophagales;f__Cytophagaceae;Other	0	0	0	2.78207e-06	0	0	0	0	0	0	0	0	0	0	0	0	0	0	0
k__Bacteria;p__Bacteroidetes;c__Cytophagia;o__Cytophagales;f__Cytophagaceae;g__	0	8.78061e-07	0	3.51419e-06	0	1.31947e-05	0	0	0	0	0	0	0	0	0	0	0	0	0
k__Bacteria;p__Bacteroidetes;c__Cytophagia;o__Cytophagales;f__Cytophagaceae;g__Adhaeribacter	0	0	0	1.18604e-05	6.38666e-05	0	0	0	0	0	0	0	0	2.77225e-06	0	4.25432e-07	8.06876e-07	0	0
k__Bacteria;p__Bacteroidetes;c__Cytophagia;o__Cytophagales;f__Cytophagaceae;g__Dyadobacter	5.7526e-06	3.51224e-07	1.15007e-05	2.48922e-06	5.83257e-07	0	0	0	0	0	0	0	0	0	0	0	0	0	1.36672e-06
k__Bacteria;p__Bacteroidetes;c__Cytophagia;o__Cytophagales;f__Cytophagaceae;g__Hymenobacter	0	2.19515e-06	2.41709e-05	3.33848e-05	1.86642e-05	8.18071e-06	0	0	0	0	0	0	0	0	0	0	0	0	2.18675e-06
k__Bacteria;p__Bacteroidetes;c__Cytophagia;o__Cytophagales;f__Cytophagaceae;g__Pontibacter	0	3.51224e-07	0	0	0	0	0	0	0	0	0	0	0	0	0	0	0	0	0
k__Bacteria;p__Bacteroidetes;c__Cytophagia;o__Cytophagales;f__Cytophagaceae;g__Rhodocytophaga	0	0	0	0	0	0	0	0	0	0	0	0	0	0	0	0	0	0	0
k__Bacteria;p__Bacteroidetes;c__Cytophagia;o__Cytophagales;f__Cytophagaceae;g__Rudanella	0	0	1.52043e-05	0	0	0	0	0	0	0	0	0	0	0	0	0	0	0	0
k__Bacteria;p__Bacteroidetes;c__Cytophagia;o__Cytophagales;f__Cytophagaceae;g__Spirosoma	0	3.42444e-06	4.87317e-06	0	0	0	0	0	0	0	0	0	0	0	0	0	0	0	0
k__Bacteria;p__Bacteroidetes;c__Cytophagia;o__Cytophagales;f__Flammeovirgaceae;g__	2.78914e-06	0	0	0	0	0	0	0	0	0	0	0	0	0	0	0	0	0	0
k__Bacteria;p__Bacteroidetes;c__Flavobacteriia;o__Flavobacteriales;f__Cryomorphaceae;g__Fluviicola	0	0	0	3.80704e-06	0	0	0	0	0	0	0	0	0	0	0	0	8.06876e-07	3.28158e-06	0
k__Bacteria;p__Bacteroidetes;c__Flavobacteriia;o__Flavobacteriales;f__Flavobacteriaceae;Other	0	2.01954e-06	4.19093e-06	1.96209e-05	1.12277e-05	1.05557e-06	0	0	0	0	0	0	0	0	0	0	0	0	0
k__Bacteria;p__Bacteroidetes;c__Flavobacteriia;o__Flavobacteriales;f__Flavobacteriaceae;g__	0	0	0	0	0	0	4.59008e-06	0	0	0	0	0	0	0	0	0	0	0	0
k__Bacteria;p__Bacteroidetes;c__Flavobacteriia;o__Flavobacteriales;f__Flavobacteriaceae;g__Aequorivita	0	0	0	0	1.45814e-06	0	0	0	0	0	0	0	0	0	0	0	0	0	0
k__Bacteria;p__Bacteroidetes;c__Flavobacteriia;o__Flavobacteriales;f__Flavobacteriaceae;g__Arenibacter	0	0	0	0	1.10819e-05	0	0	0	0	0	0	0	0	0	0	0	0	0	0
k__Bacteria;p__Bacteroidetes;c__Flavobacteriia;o__Flavobacteriales;f__Flavobacteriaceae;g__Capnocytophaga	2.98961e-05	5.89179e-05	0.000102337	7.54087e-05	0.00163531	0.00060115	1.02002e-06	0	3.12523e-07	0	0	0	0	2.1325e-07	0.000115116	0.00176661	0.000402631	6.23499e-05	2.73344e-07
k__Bacteria;p__Bacteroidetes;c__Flavobacteriia;o__Flavobacteriales;f__Flavobacteriaceae;g__Flavobacterium	5.14247e-06	9.57086e-06	0.000442484	0.000156674	6.38666e-05	8.70849e-06	0	0	0	0	0	0	0	0	0	0	0	0	0
k__Bacteria;p__Bacteroidetes;c__Flavobacteriia;o__Flavobacteriales;f__Flavobacteriaceae;g__Gelidibacter	0	1.14148e-06	0	0	0	0	0	0	0	0	0	0	0	0	0	0	0	0	0
k__Bacteria;p__Bacteroidetes;c__Flavobacteriia;o__Flavobacteriales;f__Flavobacteriaceae;g__Gillisia	0	0	2.72898e-06	1.05426e-05	5.83257e-06	0	0	0	0	0	0	0	0	0	0	0	0	0	0
k__Bacteria;p__Bacteroidetes;c__Flavobacteriia;o__Flavobacteriales;f__Flavobacteriaceae;g__Myroides	0	7.02448e-07	0	1.71317e-05	8.74885e-07	0	0	0	0	0	0	0	0	0	0	0	0	0	0
k__Bacteria;p__Bacteroidetes;c__Flavobacteriia;o__Flavobacteriales;f__Flavobacteriaceae;g__Salinimicrobium	0	3.51224e-07	0	2.92849e-07	9.33211e-06	0	0	0	0	0	0	0	0	0	0	0	0	0	0
k__Bacteria;p__Bacteroidetes;c__Flavobacteriia;o__Flavobacteriales;f__[Weeksellaceae];Other	3.13778e-06	3.42444e-06	6.10121e-05	0	4.22861e-06	0	0	0	0	0	0	0	0	0	0	0	0	0	0
k__Bacteria;p__Bacteroidetes;c__Flavobacteriia;o__Flavobacteriales;f__[Weeksellaceae];g__	1.72578e-05	0.000229964	0.00143067	0.00102146	0.00330138	0.00189053	0.000127502	0	0	0	0	0	0	0.000253341	0.00187056	0.00404969	0.00282871	0.00133429	0.000320085
k__Bacteria;p__Bacteroidetes;c__Flavobacteriia;o__Flavobacteriales;f__[Weeksellaceae];g__Chryseobacterium	2.4405e-05	6.87521e-05	0.000708852	0.00102702	0.00145727	0.00181981	2.04004e-06	9.85651e-08	1.05477e-05	0	1.46476e-07	0	2.0271e-06	0	1.17166e-06	4.25432e-06	1.81547e-06	1.96895e-06	0
k__Bacteria;p__Bacteroidetes;c__Flavobacteriia;o__Flavobacteriales;f__[Weeksellaceae];g__Cloacibacterium	6.30171e-05	1.86149e-05	7.79708e-07	2.81135e-05	1.74977e-05	3.45701e-05	0	0	0	0	4.39428e-07	0	2.89586e-07	0	0	0	0	0	0
k__Bacteria;p__Bacteroidetes;c__Flavobacteriia;o__Flavobacteriales;f__[Weeksellaceae];g__Ornithobacterium	0	0	4.87317e-07	0	0	0	0	0	0	0	0	0	0	0	8.78747e-07	0	0	0	0
k__Bacteria;p__Bacteroidetes;c__Flavobacteriia;o__Flavobacteriales;f__[Weeksellaceae];g__Wautersiella	5.22964e-07	1.75612e-07	4.59053e-05	0.000166778	6.1242e-06	6.33345e-06	0	0	3.12523e-07	0	0	0	0	0	1.0252e-06	4.89247e-06	0	0	0
k__Bacteria;p__Bacteroidetes;c__Sphingobacteriia;o__Sphingobacteriales;f__;g__	7.84445e-07	0	0	3.80704e-06	0	0	0	0	0	0	0	0	0	0	0	0	0	0	0
k__Bacteria;p__Bacteroidetes;c__Sphingobacteriia;o__Sphingobacteriales;f__Sphingobacteriaceae;Other	0	0	1.94927e-06	0	0	0	0	0	0	0	0	0	0	0	0	0	0	0	0
k__Bacteria;p__Bacteroidetes;c__Sphingobacteriia;o__Sphingobacteriales;f__Sphingobacteriaceae;g__	0	0.000116431	7.40722e-06	2.59171e-05	3.79117e-06	0	0	0	0	0	0	0	0	0	0	0	0	0	0
k__Bacteria;p__Bacteroidetes;c__Sphingobacteriia;o__Sphingobacteriales;f__Sphingobacteriaceae;g__Pedobacter	5.14247e-06	7.55132e-06	3.80107e-05	1.46425e-05	5.39513e-06	0	0	0	0	0	0	0	0	0	0	0	0	0	0
k__Bacteria;p__Bacteroidetes;c__Sphingobacteriia;o__Sphingobacteriales;f__Sphingobacteriaceae;g__Sphingobacterium	4.00939e-06	7.72693e-06	6.59828e-05	0.000145985	3.71826e-05	0	0	0	0	0	0	0	0	0	0	3.19074e-06	0	9.84473e-07	3.82681e-06
k__Bacteria;p__Bacteroidetes;c__VC2_1_Bac22;o__;f__;g__	0	0	1.00387e-05	0	0	0	0	0	0	0	0	0	0	0	0	0	0	0	0
k__Bacteria;p__Bacteroidetes;c__[Rhodothermi];o__[Rhodothermales];f__Rhodothermaceae;g__Rubricoccus	0	3.16102e-06	4.19093e-06	5.71056e-05	0	0	0	0	0	0	0	0	0	0	0	0	0	0	0
k__Bacteria;p__Bacteroidetes;c__[Saprospirae];o__[Saprospirales];f__;g__	0	5.26836e-07	0	0	0	0	0	0	0	0	0	0	0	0	0	0	0	0	0
k__Bacteria;p__Bacteroidetes;c__[Saprospirae];o__[Saprospirales];f__Chitinophagaceae;Other	0	0	1.94927e-06	0	0	0	0	0	0	0	0	0	0	0	0	0	0	0	0
k__Bacteria;p__Bacteroidetes;c__[Saprospirae];o__[Saprospirales];f__Chitinophagaceae;g__	1.49916e-05	3.96005e-05	4.41509e-05	5.46164e-05	5.13266e-05	1.87365e-05	0	0	0	0	0	0	0	1.06625e-07	1.46458e-06	0	0	2.62526e-06	7.38028e-06
k__Bacteria;p__Bacteroidetes;c__[Saprospirae];o__[Saprospirales];f__Chitinophagaceae;g__Flavisolibacter	5.22964e-07	0	7.79708e-07	0	1.0207e-06	1.05557e-06	0	0	0	0	0	0	0	0	0	0	0	0	0
k__Bacteria;p__Bacteroidetes;c__[Saprospirae];o__[Saprospirales];f__Chitinophagaceae;g__Sediminibacterium	0	0	4.87317e-07	8.78547e-07	0	0	0	0	0	0	0	0	0	0	0	0	0	0	0
k__Bacteria;p__Bacteroidetes;c__[Saprospirae];o__[Saprospirales];f__Chitinophagaceae;g__Segetibacter	0	3.07321e-06	4.09347e-06	1.90352e-06	0	0	0	0	1.09383e-06	0	0	0	2.89586e-07	0	0	0	0	0	0
k__Bacteria;p__Bacteroidetes;c__[Saprospirae];o__[Saprospirales];f__Saprospiraceae;g__	0	0	1.94927e-06	2.04994e-06	0	0	0	0	0	0	0	0	0	0	0	0	0	0	0
k__Bacteria;p__Chlorobi;c__OPB56;o__;f__;g__	0	0	9.84381e-06	0	1.03528e-05	0	0	0	0	0	0	0	0	0	0	0	1.41203e-06	0	0
k__Bacteria;p__Chloroflexi;c__Anaerolineae;Other;Other;Other	0	0	0	1.02497e-06	0	0	0	0	0	0	0	0	0	0	0	0	0	0	0
k__Bacteria;p__Chloroflexi;c__Anaerolineae;o__Ardenscatenales;f__Ardenscatenaceae;g__Ardenscatena	0	3.51224e-07	0	0	0	0	0	0	0	0	0	0	0	0	0	0	0	0	0
k__Bacteria;p__Chloroflexi;c__Anaerolineae;o__Caldilineales;f__Caldilineaceae;g__	0	0	0	0	5.39513e-06	0	0	0	0	0	0	0	0	0	0	0	0	0	0
k__Bacteria;p__Chloroflexi;c__Anaerolineae;o__GCA004;f__;g__	0	0	3.89854e-07	0	0	0	0	0	0	0	0	0	0	0	0	0	0	0	0
k__Bacteria;p__Chloroflexi;c__Anaerolineae;o__SBR1031;f__A4b;g__	0	2.63418e-07	0	0	0	0	0	0	0	0	0	0	0	0	0	0	0	0	0
k__Bacteria;p__Chloroflexi;c__Anaerolineae;o__SHA-20;f__;g__	0	0	0	0	0	0	0	0	0	0	0	0	0	0	0	0	0	0	0
k__Bacteria;p__Chloroflexi;c__Anaerolineae;o__envOPS12;f__;g__	0	0	0	0	4.9431e-05	0	0	0	0	0	0	0	0	0	0	0	0	0	0
k__Bacteria;p__Chloroflexi;c__C0119;o__;f__;g__	0	3.51224e-07	0	0	0	0	0	0	0	0	0	0	0	0	0	0	0	0	0
k__Bacteria;p__Chloroflexi;c__Ktedonobacteria;o__Ktedonobacterales;f__Ktedonobacteraceae;g__	0	0	8.77171e-07	0	0	0	0	0	0	0	0	0	0	0	0	0	0	0	0
k__Bacteria;p__Chloroflexi;c__Ktedonobacteria;o__Thermogemmatisporales;f__Thermogemmatisporaceae;g__	0	0	0	0	0	0	0	0	0	0	0	0	0	0	0	0	0	0	0
k__Bacteria;p__Chloroflexi;c__S085;o__;f__;g__	0	0	0	0	1.60396e-06	0	0	0	0	0	0	0	0	0	0	0	0	0	0
k__Bacteria;p__Chloroflexi;c__TK10;o__B07_WMSP1;f__;g__	0	0	0	0	0	0	0	4.33687e-06	5.46915e-06	1.24183e-07	1.17181e-06	0	5.79172e-07	1.06625e-07	0	0	2.01719e-07	0	7.92696e-06
k__Bacteria;p__Chloroflexi;c__Thermomicrobia;o__JG30-KF-CM45;f__;g__	0	8.78061e-07	2.33912e-06	0	2.0414e-06	0	0	0	0	0	0	0	0	0	0	0	0	0	0
k__Bacteria;p__Cyanobacteria;Other;Other;Other;Other	0	0	0	3.51419e-06	0	0	5.9671e-05	0	0	0	0	0	0	0	0	0	0	0	0
k__Bacteria;p__Cyanobacteria;c__;o__;f__;g__	0	0	0	0	0	0	0	0	0	0	0	0	0	0	0	0	0	0	0
k__Bacteria;p__Cyanobacteria;c__4C0d-2;o__MLE1-12;f__;g__	1.48173e-06	1.14148e-06	0	1.1714e-06	1.31233e-06	6.33345e-06	0	0	0	0	0	0	0	1.06625e-07	0	2.59514e-05	7.66532e-06	0.000655002	3.82681e-06
k__Bacteria;p__Cyanobacteria;c__4C0d-2;o__YS2;f__;g__	0	0	0	0	2.33303e-06	0	0	0	0	0	9.1694e-05	1.20708e-07	0	0	0	0	0	0	0
k__Bacteria;p__Cyanobacteria;c__Chloroplast;Other;Other;Other	2.8763e-06	0	0.000112668	2.04994e-06	0	0	0	0	0	0	0	0	0	0	0	0	0	0	0
k__Bacteria;p__Cyanobacteria;c__Chloroplast;o__Chlorophyta;f__;g__	5.22964e-07	2.22149e-05	1.0721e-06	0	8.01978e-06	3.35145e-05	0	0	0	0	0	0	0	0	0	0	0	0	0
k__Bacteria;p__Cyanobacteria;c__Chloroplast;o__Chlorophyta;f__Chlamydomonadaceae;g__	0	0	0	1.46425e-07	0	8.4446e-06	0	0	0	0	0	0	0	0	0	0	0	0	0
k__Bacteria;p__Cyanobacteria;c__Chloroplast;o__Chlorophyta;f__Trebouxiophyceae;g__	0	0	3.70361e-06	0	0	0	0	0	0	0	0	0	0	0	0	0	0	0	0
k__Bacteria;p__Cyanobacteria;c__Chloroplast;o__Stramenopiles;f__;g__	0	2.63418e-07	4.48332e-06	2.19637e-06	0	0	0	0	0	0	0	0	0	0	0	0	0	0	0
k__Bacteria;p__Cyanobacteria;c__Chloroplast;o__Streptophyta;f__;g__	0.000217117	0.00032857	0.000752418	0.0040769	0.00160789	0.00205125	5.4571e-05	3.8539e-05	0.000144308	3.78759e-05	5.91763e-05	1.02601e-05	1.36106e-05	1.06625e-07	2.63624e-06	7.8705e-06	5.64813e-06	1.31263e-06	1.94074e-05
k__Bacteria;p__Cyanobacteria;c__ML635J-21;o__;f__;g__	1.79551e-05	0	0	0	0	0	0	0	0	0	0	0	0	0	0	0	0	0	1.09337e-06
k__Bacteria;p__Cyanobacteria;c__Nostocophycideae;o__Nostocales;f__Nostocaceae;g__	0	0	0	0	0	0	0	0	0	0	0	0	0	0	0	0	0	0	0
k__Bacteria;p__Cyanobacteria;c__Nostocophycideae;o__Nostocales;f__Scytonemataceae;g__	2.61482e-07	0	0	0	0	0	0	0	0	0	0	0	0	0	0	0	0	0	0
k__Bacteria;p__Cyanobacteria;c__Nostocophycideae;o__Stigonematales;f__Rivulariaceae;g__Calothrix	0	0	2.15394e-05	0	0	2.11115e-06	0	0	3.12523e-07	0	0	0	0	0	0	0	0	0	0
k__Bacteria;p__Cyanobacteria;c__Oscillatoriophycideae;o__Chroococcales;f__Xenococcaceae;Other	0	0	1.43271e-05	0	0.000103382	8.4446e-06	0	4.83955e-05	7.81308e-08	0.000304374	0.00359057	0.000465931	0.000372408	0	0	0	0	0	0
k__Bacteria;p__Cyanobacteria;c__Oscillatoriophycideae;o__Chroococcales;f__Xenococcaceae;g__	2.61482e-05	0	0	7.90693e-06	1.10819e-05	0	5.9671e-05	0	0	0	0	0	0	0	0	0	0	0	0
k__Bacteria;p__Cyanobacteria;c__Oscillatoriophycideae;o__Chroococcales;f__Xenococcaceae;g__Chroococcidiopsis	0	0	0	5.21271e-05	0	0	0	0	0	0	0	0	0	0	0	0	0	0	0
k__Bacteria;p__Cyanobacteria;c__Oscillatoriophycideae;o__Oscillatoriales;f__Phormidiaceae;g__Phormidium	1.04593e-06	0	0	0	0	1.50419e-05	0	0	0	0	0	0	0	0	0	0	0	0	0
k__Bacteria;p__Cyanobacteria;c__Synechococcophycideae;Other;Other;Other	0	0	0	2.63564e-06	0	0	0	0	0	0	0	0	0	0	0	0	0	0	0
k__Bacteria;p__Cyanobacteria;c__Synechococcophycideae;o__Pseudanabaenales;f__Pseudanabaenaceae;g__	0	1.4049e-06	0	0	0	1.60975e-05	0	0	0	0	0	0	0	0	0	0	0	0	0
k__Bacteria;p__Cyanobacteria;c__Synechococcophycideae;o__Pseudanabaenales;f__Pseudanabaenaceae;g__Leptolyngbya	1.48173e-06	2.19515e-06	1.29626e-05	1.56674e-05	8.60304e-06	9.23628e-06	0	0	0	0	0	0	0	0	0	0	0	0	0
k__Bacteria;p__Elusimicrobia;c__Elusimicrobia;o__FAC88;f__;g__	3.48642e-07	0	0	0	0	0	0	0	0	0	0	0	0	0	0	0	0	0	0
k__Bacteria;p__FBP;c__;o__;f__;g__	0	0	3.50868e-06	6.73553e-06	3.93698e-06	0	0	0	0	0	0	0	0	0	0	0	0	0	0
k__Bacteria;p__Firmicutes;Other;Other;Other;Other	1.30741e-05	1.83515e-05	3.11883e-06	2.00602e-05	5.39513e-06	6.86124e-06	5.04909e-05	0.00719112	0.00274747	0.00428731	0.00114149	0.0018484	0.00329897	0.00017028	0.000491805	0.00128778	0.000383871	0.00118793	1.36672e-06
k__Bacteria;p__Firmicutes;c__Bacilli;Other;Other;Other	0.0654251	0.00210533	0.00414853	0.0537252	0.00240871	0.00433973	0.0279296	7.33325e-05	0.0119161	1.29151e-05	1.01068e-05	1.4847e-05	3.47503e-05	0.0478412	0.00234171	0.00436728	0.0100817	0.00272141	0.113324
k__Bacteria;p__Firmicutes;c__Bacilli;o__Bacillales;Other;Other	0	0	7.79708e-07	1.75709e-06	4.37443e-06	0	0	0	0	0	0	0	0	0	0	0	0	0	0
k__Bacteria;p__Firmicutes;c__Bacilli;o__Bacillales;f__Alicyclobacillaceae;Other	0	4.74153e-06	0	0	0	0	0	0	0	0	0	0	0	0	0	0	0	0	0
k__Bacteria;p__Firmicutes;c__Bacilli;o__Bacillales;f__Alicyclobacillaceae;g__Alicyclobacillus	8.71606e-08	0	1.42297e-05	1.53746e-05	6.27001e-06	0.000142503	0	9.85651e-08	2.65645e-06	0	1.46476e-07	3.62123e-07	0	0	0	0	0	0	0
k__Bacteria;p__Firmicutes;c__Bacilli;o__Bacillales;f__Bacillaceae;Other	0.000132048	0.000162968	0.000271143	0.000586577	0.000195391	6.59734e-05	2.75405e-05	0	2.89084e-06	0	0	0	0	1.43944e-05	1.0252e-06	2.12716e-07	2.01719e-07	0	8.20031e-06
k__Bacteria;p__Firmicutes;c__Bacilli;o__Bacillales;f__Bacillaceae;g__	1.50788e-05	3.90737e-05	2.45608e-05	2.47458e-05	0.000168561	1.2403e-05	0	9.85651e-08	0.000571136	0	1.46476e-07	0	2.89586e-07	0	5.12602e-06	1.2763e-06	0	6.56315e-07	0
k__Bacteria;p__Firmicutes;c__Bacilli;o__Bacillales;f__Bacillaceae;g__Anaerobacillus	0	0	0	0	0	3.16672e-06	0	3.84404e-06	7.81308e-08	6.20917e-07	0	0	1.15834e-06	0	0	0	0	0	0
k__Bacteria;p__Firmicutes;c__Bacilli;o__Bacillales;f__Bacillaceae;g__Anoxybacillus	4.27087e-06	1.84393e-06	1.55942e-06	1.75709e-06	1.15193e-05	1.05557e-06	0	0	1.95327e-06	1.24183e-07	5.85904e-07	0	0	0	7.32289e-07	0	0	0	0
k__Bacteria;p__Firmicutes;c__Bacilli;o__Bacillales;f__Bacillaceae;g__Bacillus	0.000673403	7.8762e-05	2.09546e-05	0.000348783	5.07434e-05	3.16672e-05	3.21306e-05	1.01522e-05	1.94546e-05	1.78824e-05	0	0	0	2.1325e-07	8.20164e-06	0.000445215	3.02578e-06	2.95342e-06	1.64006e-06
k__Bacteria;p__Firmicutes;c__Bacilli;o__Bacillales;f__Bacillaceae;g__Geobacillus	9.84915e-06	2.20393e-05	8.18693e-06	5.85698e-07	1.85184e-05	2.37504e-06	0	0	3.90654e-07	0	0	0	0	0	0	0	0	0	0
k__Bacteria;p__Firmicutes;c__Bacilli;o__Bacillales;f__Bacillaceae;g__Marinococcus	0	0	0	1.1714e-06	0	2.11115e-06	0	0	0	0	0	0	0	0	0	0	0	0	0
k__Bacteria;p__Firmicutes;c__Bacilli;o__Bacillales;f__Listeriaceae;g__Brochothrix	8.71606e-08	4.89958e-05	4.00575e-05	4.68559e-06	2.18721e-06	0	9.18016e-06	0	0	1.24183e-07	0	0	1.15834e-06	0	0	4.89247e-06	6.05157e-07	0	0
k__Bacteria;p__Firmicutes;c__Bacilli;o__Bacillales;f__Paenibacillaceae;Other	1.04593e-06	0	0	0	0	0	0	0	0	0	0	0	0	0	0	0	0	0	0
k__Bacteria;p__Firmicutes;c__Bacilli;o__Bacillales;f__Paenibacillaceae;g__	0	0	0	3.60204e-05	1.45814e-07	0	0	0	0	0	0	0	0	0	0	0	0	0	0
k__Bacteria;p__Firmicutes;c__Bacilli;o__Bacillales;f__Paenibacillaceae;g__Brevibacillus	0	4.3903e-07	0	5.85698e-07	1.0207e-06	3.43062e-06	0	0	0	0	0	0	0	0	0	0	0	0	0
k__Bacteria;p__Firmicutes;c__Bacilli;o__Bacillales;f__Paenibacillaceae;g__Cohnella	0	0	9.74635e-08	1.61067e-06	0	0	0	0	0	0	0	0	0	0	0	0	0	0	0
k__Bacteria;p__Firmicutes;c__Bacilli;o__Bacillales;f__Paenibacillaceae;g__Paenibacillus	1.65605e-06	7.02448e-07	1.16956e-05	1.49353e-05	3.23708e-05	3.11395e-05	8.16014e-06	1.93188e-05	0	2.64511e-05	0	0	0	0	8.93392e-06	4.25432e-06	0	0	0
k__Bacteria;p__Firmicutes;c__Bacilli;o__Bacillales;f__Planococcaceae;Other	0	0	0	0	0	0	0	0	4.76598e-06	0	0	0	0	0	0	0	0	0	0
k__Bacteria;p__Firmicutes;c__Bacilli;o__Bacillales;f__Planococcaceae;g__	0	0	0	2.06459e-05	0	1.02919e-05	0	0	0	0	0	0	0	0	0	0	0	0	3.30746e-05
k__Bacteria;p__Firmicutes;c__Bacilli;o__Bacillales;f__Planococcaceae;g__Kurthia	0	2.63418e-06	1.15982e-05	0	0	0	0	0	0	0	0	0	0	0	0	0	0	0	0
k__Bacteria;p__Firmicutes;c__Bacilli;o__Bacillales;f__Planococcaceae;g__Planococcus	0	0	5.84781e-07	0	0	0	0	0	0	0	0	0	0	0	0	0	0	0	0
k__Bacteria;p__Firmicutes;c__Bacilli;o__Bacillales;f__Planococcaceae;g__Planomicrobium	0	6.14642e-07	1.50094e-05	7.7605e-06	7.29071e-06	0.000180503	0	0	1.17196e-06	0	0	0	0	0	0	4.25432e-07	1.00859e-06	0	1.64006e-06
k__Bacteria;p__Firmicutes;c__Bacilli;o__Bacillales;f__Planococcaceae;g__Rummeliibacillus	0	0	4.87317e-07	0	0	0	0	0	0	0	0	0	0	0	0	0	0	0	0
k__Bacteria;p__Firmicutes;c__Bacilli;o__Bacillales;f__Planococcaceae;g__Solibacillus	0	0	0	0.000126804	0	0	0	0	0	0	0	0	0	0	0	0	0	0	0
k__Bacteria;p__Firmicutes;c__Bacilli;o__Bacillales;f__Planococcaceae;g__Sporosarcina	1.05464e-05	6.14642e-07	5.55542e-06	2.26958e-05	6.64913e-05	6.33345e-06	3.06005e-06	0	0	0	0	0	0	0	1.0252e-06	0	4.03438e-07	6.56315e-07	0
k__Bacteria;p__Firmicutes;c__Bacilli;o__Bacillales;f__Staphylococcaceae;Other	2.4405e-06	0	0	0	0	0	0	0	0	0	0	0	0	0.000830077	1.5671e-05	0	0	3.28158e-07	0
k__Bacteria;p__Firmicutes;c__Bacilli;o__Bacillales;f__Staphylococcaceae;g__	8.71606e-08	5.35617e-06	1.90054e-05	4.93451e-05	2.72673e-05	1.13474e-05	0	0	0	0	0	0	0	0	3.07561e-06	5.67952e-05	7.76618e-05	5.57868e-06	0
k__Bacteria;p__Firmicutes;c__Bacilli;o__Bacillales;f__Staphylococcaceae;g__Jeotgalicoccus	2.00469e-05	1.84393e-06	6.34487e-05	0.000171024	5.65759e-05	2.34865e-05	1.02002e-06	0	1.03133e-05	0	1.75771e-06	4.58689e-06	0	0	7.32289e-07	0	0	0	1.64006e-06
k__Bacteria;p__Firmicutes;c__Bacilli;o__Bacillales;f__Staphylococcaceae;g__Macrococcus	1.412e-05	1.57173e-05	0.000302527	0.000339119	3.00377e-05	2.11115e-06	0	9.46225e-06	4.68785e-07	8.56866e-06	7.90971e-06	6.03538e-07	8.97717e-06	0	0	1.23375e-05	0	1.31263e-06	0
k__Bacteria;p__Firmicutes;c__Bacilli;o__Bacillales;f__Staphylococcaceae;g__Salinicoccus	1.04593e-06	2.8976e-06	0	7.46765e-06	2.46426e-05	6.86124e-06	0	0	0	0	0	0	0	0	0	0	0	0	8.47365e-06
k__Bacteria;p__Firmicutes;c__Bacilli;o__Bacillales;f__Staphylococcaceae;g__Staphylococcus	0.400898	0.024941	0.0150249	0.168555	0.0106058	0.00788752	0.858276	0.00242874	0.0893138	0.000119464	0.000633655	0.000586277	0.000410054	0.0567939	0.00538013	0.000207824	0.00180357	0.000349816	0.406055
k__Bacteria;p__Firmicutes;c__Bacilli;o__Bacillales;f__Thermoactinomycetaceae;g__	0	0	0	9.95687e-06	0	0	0	0	0	0	0	0	0	0	0	0	0	0	0
k__Bacteria;p__Firmicutes;c__Bacilli;o__Bacillales;f__Thermoactinomycetaceae;g__Planifilum	0	7.90255e-07	0	5.8277e-05	0	0	0	0	0	0	0	0	0	0	0	0	0	0	0
k__Bacteria;p__Firmicutes;c__Bacilli;o__Bacillales;f__Thermoactinomycetaceae;g__Thermoactinomyces	0	8.95622e-06	0	3.17741e-05	0	0	0	0	0	0	0	0	0	0	0	0	0	0	0
k__Bacteria;p__Firmicutes;c__Bacilli;o__Bacillales;f__[Exiguobacteraceae];g__Exiguobacterium	6.97285e-07	4.56591e-06	6.61777e-05	5.79841e-05	0.000101778	2.90283e-05	4.59008e-06	0	1.50792e-05	0	0	0	0	1.06625e-07	0	0	0	0	8.20031e-07
k__Bacteria;p__Firmicutes;c__Bacilli;o__Bacillales;f__[Thermicanaceae];g__Thermicanus	0	0	0	0	0	4.93481e-05	0	0	1.64075e-06	0	0	0	0	0	0	0	0	0	0
k__Bacteria;p__Firmicutes;c__Bacilli;o__Gemellales;f__;g__	0.00122783	3.31907e-05	0.000108087	0.000386414	0.000161125	0.0001776	0.00234247	2.22757e-05	0.0165401	5.58825e-06	7.3238e-06	9.5359e-06	2.60628e-06	0.0035777	0.000262306	4.25432e-06	0.000268891	5.57868e-06	0.000249016
k__Bacteria;p__Firmicutes;c__Bacilli;o__Gemellales;f__Gemellaceae;Other	0.000382374	0.000230491	0.00144694	0.00210207	0.0047394	0.00320921	0.000137702	2.95695e-07	1.64075e-06	1.00589e-05	8.78856e-06	1.50884e-05	2.89586e-07	0.00410358	0.00756396	0.0262422	0.0249974	0.0117562	0.00648945
k__Bacteria;p__Firmicutes;c__Bacilli;o__Gemellales;f__Gemellaceae;g__	0.00654384	0.00220551	0.0041	0.00831867	0.011623	0.00799334	0.00057019	1.10393e-05	0.000825217	6.45754e-06	7.17733e-06	9.64454e-05	1.04251e-05	0.0134681	0.0130443	0.0302914	0.0258233	0.00952313	0.00417095
k__Bacteria;p__Firmicutes;c__Bacilli;o__Gemellales;f__Gemellaceae;g__Gemella	8.71606e-08	8.78061e-07	8.18693e-06	1.02497e-06	0.000167686	7.99598e-05	0	0	0	0	0	0	0	9.59627e-07	1.33277e-05	8.10449e-05	1.12963e-05	1.8705e-05	0
k__Bacteria;p__Firmicutes;c__Bacilli;o__Lactobacillales;Other;Other	0	0	0	3.80704e-06	0	0	0	0.000927892	0.00188983	0.00106376	0.000394167	9.35484e-05	0.000709486	3.18809e-05	7.90872e-06	3.82889e-05	5.74899e-05	1.14855e-05	0
k__Bacteria;p__Firmicutes;c__Bacilli;o__Lactobacillales;f__;g__	3.84378e-05	2.98541e-06	1.43271e-05	0	0.00104184	0	0	0	0	0	0	0	0	0	0	0	0	0	2.32342e-05
k__Bacteria;p__Firmicutes;c__Bacilli;o__Lactobacillales;f__Aerococcaceae;g__	5.22964e-06	1.14148e-06	4.67825e-06	2.69421e-05	4.95768e-06	0	0	0	1.40635e-06	0	0	0	0	0	0	0	0	0	0
k__Bacteria;p__Firmicutes;c__Bacilli;o__Lactobacillales;f__Aerococcaceae;g__Abiotrophia	0.000991539	2.10735e-05	0.000171146	0.000134564	0.00179745	0.00024938	1.02002e-06	0	0	0	0	0	0	5.33126e-07	1.87466e-05	0.000400119	7.24171e-05	5.90684e-06	0
k__Bacteria;p__Firmicutes;c__Bacilli;o__Lactobacillales;f__Aerococcaceae;g__Aerococcus	0	1.71222e-05	1.44246e-05	5.35914e-05	3.42663e-05	4.09035e-05	0	0	9.92261e-06	1.11765e-06	1.46476e-07	1.5692e-06	0	0	1.61104e-06	2.78658e-05	0	0	0
k__Bacteria;p__Firmicutes;c__Bacilli;o__Lactobacillales;f__Aerococcaceae;g__Alkalibacterium	0	2.45857e-06	3.89854e-07	0	0	0	0	0	0	0	0	0	0	0	0	0	0	0	0
k__Bacteria;p__Firmicutes;c__Bacilli;o__Lactobacillales;f__Aerococcaceae;g__Alloiococcus	0.00175681	0.022758	0.0517399	0.00963415	0.011329	0.0153847	0.000985847	4.534e-06	6.40672e-06	4.4706e-06	1.61124e-05	1.33985e-05	3.24337e-05	2.1325e-07	1.75749e-05	0.000381187	0.000589221	1.34545e-05	0.000115624
k__Bacteria;p__Firmicutes;c__Bacilli;o__Lactobacillales;f__Aerococcaceae;g__Facklamia	6.97285e-07	1.73856e-05	5.12658e-05	0.000436638	2.23096e-05	2.58616e-05	4.59008e-05	0	4.68785e-07	9.93467e-07	3.80838e-06	2.11238e-05	0	1.17288e-06	7.32289e-07	0	0	0	1.36672e-06
k__Bacteria;p__Firmicutes;c__Bacilli;o__Lactobacillales;f__Aerococcaceae;g__Marinilactibacillus	0	3.51224e-07	0	0	0	0	0	0	0	0	0	0	0	0	0	0	0	0	0
k__Bacteria;p__Firmicutes;c__Bacilli;o__Lactobacillales;f__Carnobacteriaceae;Other	0	0	0	0	0	0	0	0	0	0	0	0	0	0	0	1.2763e-06	0	3.28158e-07	0
k__Bacteria;p__Firmicutes;c__Bacilli;o__Lactobacillales;f__Carnobacteriaceae;g__	0	0	0	0	0.000158063	0	0	5.91391e-05	9.71947e-05	1.67648e-05	5.85904e-07	1.5692e-06	5.79172e-07	0	0	0	0	0	0
k__Bacteria;p__Firmicutes;c__Bacilli;o__Lactobacillales;f__Carnobacteriaceae;g__Carnobacterium	0	0	1.0721e-05	6.58911e-06	0	0	0	0	0	0	0	0	0	0	7.32289e-06	2.33988e-06	3.873e-05	0	0
k__Bacteria;p__Firmicutes;c__Bacilli;o__Lactobacillales;f__Carnobacteriaceae;g__Desemzia	0	9.65867e-07	9.35649e-06	3.36777e-06	0	0	1.53003e-06	0	0	0	0	0	0	0	0	0	0	0	0
k__Bacteria;p__Firmicutes;c__Bacilli;o__Lactobacillales;f__Carnobacteriaceae;g__Granulicatella	6.44117e-05	0.000942949	0.00527833	0.00471956	0.0159101	0.0140085	0.000117812	9.16656e-06	4.76598e-06	3.07975e-05	2.03602e-05	1.13465e-05	3.30128e-05	0.000255261	0.00950892	0.0597922	0.048373	0.0242079	0.000920348
k__Bacteria;p__Firmicutes;c__Bacilli;o__Lactobacillales;f__Carnobacteriaceae;g__Trichococcus	0	0	2.72898e-06	0	0	0	0	0	0	0	0	0	0	0	0	0	0	0	0
k__Bacteria;p__Firmicutes;c__Bacilli;o__Lactobacillales;f__Enterococcaceae;Other	3.05062e-06	8.78061e-08	3.89854e-07	0	0	0	0	0.00196933	0.00465355	0.000969624	0.0005736	0.000130726	0.000451465	1.1089e-05	0	0	0	0	9.51236e-05
k__Bacteria;p__Firmicutes;c__Bacilli;o__Lactobacillales;f__Enterococcaceae;g__	1.76064e-05	8.78061e-08	3.89854e-07	1.1714e-06	0	0	0	0	3.98467e-06	0	0	0	0	2.87888e-05	2.92916e-07	0	1.25066e-05	3.28158e-07	0.00123688
k__Bacteria;p__Firmicutes;c__Bacilli;o__Lactobacillales;f__Enterococcaceae;g__Enterococcus	0.00761043	2.0371e-05	0.000210716	0.00350204	0.000316854	0.000102919	0.000183093	0.0168517	0.0895551	0.00850992	0.0105228	0.00130437	0.00923114	0.00362536	5.06744e-05	8.48738e-05	0.00025699	4.82392e-05	0.037664
k__Bacteria;p__Firmicutes;c__Bacilli;o__Lactobacillales;f__Enterococcaceae;g__Vagococcus	0	0	5.84781e-07	0	0	0	0	0	0	0	0	0	0	0	0	0	0	0	0
k__Bacteria;p__Firmicutes;c__Bacilli;o__Lactobacillales;f__Lactobacillaceae;Other	0	0	0	0	0	0	0	0	0	0	0	1.08637e-06	0	0	0	0	0	0	0
k__Bacteria;p__Firmicutes;c__Bacilli;o__Lactobacillales;f__Lactobacillaceae;g__	1.72578e-05	1.82637e-05	1.16956e-06	4.15846e-05	5.1035e-06	7.91681e-07	0	0	0	1.36602e-06	6.29847e-06	7.24245e-06	2.0271e-06	1.38613e-06	2.48978e-06	2.33988e-06	6.05157e-07	1.54234e-05	0
k__Bacteria;p__Firmicutes;c__Bacilli;o__Lactobacillales;f__Lactobacillaceae;g__Lactobacillus	0.000227141	0.00135941	0.000181087	0.00530423	0.000462377	0.00103631	6.12011e-06	0.0022325	0.000187904	0.00190833	0.000140471	0.001174	0.00364792	0.00620825	0.00411356	2.91421e-05	8.06876e-07	0.00010501	0.0034157
k__Bacteria;p__Firmicutes;c__Bacilli;o__Lactobacillales;f__Lactobacillaceae;g__Pediococcus	0	0	0	0	0	0	0	0	0	0	0	2.17274e-06	6.08131e-06	0	0	0	0	0	0
k__Bacteria;p__Firmicutes;c__Bacilli;o__Lactobacillales;f__Leuconostocaceae;g__	0.000687261	0.00052069	1.94927e-07	0.00108237	1.31233e-06	1.84726e-05	0	0	0	0	0.000104291	4.22477e-06	0	0	4.52555e-05	0	0	4.1676e-05	0
k__Bacteria;p__Firmicutes;c__Bacilli;o__Lactobacillales;f__Leuconostocaceae;g__Fructobacillus	0	0	5.84781e-07	0	0	0	0	0	0	0	0	0	0	0	0	0	0	0	0
k__Bacteria;p__Firmicutes;c__Bacilli;o__Lactobacillales;f__Leuconostocaceae;g__Leuconostoc	0.000994154	0.004224	0.000271143	0.0030553	0.000487603	0.000185517	0	0	1.0157e-06	1.39085e-05	2.92952e-06	0	1.73752e-06	7.46376e-07	0.000542919	1.40393e-05	5.48676e-05	0.000178846	2.59676e-05
k__Bacteria;p__Firmicutes;c__Bacilli;o__Lactobacillales;f__Leuconostocaceae;g__Weissella	8.27154e-05	4.3903e-07	9.74635e-08	0	0	0	0	0	0	0	0	0	0	0	0	0	0	0	0
k__Bacteria;p__Firmicutes;c__Bacilli;o__Lactobacillales;f__Streptococcaceae;Other	0.000114965	4.71519e-05	5.48719e-05	4.39274e-05	1.57479e-05	5.85844e-05	1.27502e-05	0.000100734	0.00024994	0.000242034	0.000287679	3.81436e-05	0.00134976	0.00320793	0.00260724	0.00278828	0.00249506	0.00304891	0.000560354
k__Bacteria;p__Firmicutes;c__Bacilli;o__Lactobacillales;f__Streptococcaceae;g__	0.000425082	4.9347e-05	7.40722e-06	8.08264e-05	3.39747e-05	1.2403e-05	0.000181053	1.9713e-06	8.5475e-05	7.45101e-06	2.49009e-06	4.8283e-07	2.0271e-06	0.00382614	0.00187495	0.00606262	0.0078277	0.00290682	0.000557347
k__Bacteria;p__Firmicutes;c__Bacilli;o__Lactobacillales;f__Streptococcaceae;g__Lactococcus	0.000176326	0.00233547	0.00077386	0.00297213	0.00919942	0.0024558	8.46615e-05	5.29295e-05	0.000479645	0.0013418	0.00116946	8.11155e-05	0.00135382	0.000626316	0.000356625	4.99883e-05	5.42624e-05	0.000188034	6.80625e-05
k__Bacteria;p__Firmicutes;c__Bacilli;o__Lactobacillales;f__Streptococcaceae;g__Streptococcus	0.121702	0.436367	0.220293	0.450275	0.681161	0.34798	0.0651904	0.0553572	0.0279003	0.016658	0.0108319	0.0183327	0.0236543	0.804873	0.846067	0.630288	0.690565	0.623812	0.126321
k__Bacteria;p__Firmicutes;c__Bacilli;o__Turicibacterales;f__Turicibacteraceae;g__Turicibacter	8.71606e-08	2.8976e-06	2.9239e-07	1.02497e-06	0	2.63894e-06	0	9.85651e-08	0	4.4706e-06	3.79373e-05	5.06972e-06	2.49044e-05	1.00228e-05	2.9438e-05	1.91445e-06	2.01719e-07	3.28158e-07	0
k__Bacteria;p__Firmicutes;c__Clostridia;o__;f__;g__	0	3.51224e-07	0	0	0	0	0	0	0	0	0	0	0	0	0	0	0	0	0
k__Bacteria;p__Firmicutes;c__Clostridia;o__Clostridiales;Other;Other	1.28126e-05	1.15026e-05	3.18705e-05	4.7588e-05	0.000140711	1.42503e-05	0	0.00984567	0.00130158	0.0232668	0.0155588	0.00418228	0.0260124	5.33126e-07	1.08379e-05	6.36021e-05	3.14682e-05	0.000114527	0
k__Bacteria;p__Firmicutes;c__Clostridia;o__Clostridiales;f__;g__	0	2.29174e-05	2.21242e-05	4.89058e-05	0.000269611	0.000168364	0	4.59314e-05	0	9.37585e-05	0.00136018	0.000367555	0.000452044	0	1.61104e-06	0.00120057	9.13787e-05	0.000139139	7.38028e-06
k__Bacteria;p__Firmicutes;c__Clostridia;o__Clostridiales;f__Christensenellaceae;g__	0	0	0	0	0	0	0	0	0	0.000302883	0.000388894	4.7076e-06	1.70856e-05	0	0	0	0	0	0
k__Bacteria;p__Firmicutes;c__Clostridia;o__Clostridiales;f__Clostridiaceae;Other	1.33356e-05	1.75612e-06	5.75034e-06	6.88195e-06	8.92383e-05	0	0	0.00681815	0.00311625	0.00434717	0.000778227	0.00026616	0.00127621	0	0	1.2763e-06	0	0	5.46687e-07
k__Bacteria;p__Firmicutes;c__Clostridia;o__Clostridiales;f__Clostridiaceae;g__	0	0	0	0	4.37443e-06	0	0	0.00122901	0.000236111	0.000470779	0.00272006	0.000349086	0.00137032	0	0	0	0	0	0
k__Bacteria;p__Firmicutes;c__Clostridia;o__Clostridiales;f__Clostridiaceae;g__02d06	0	9.65867e-07	0	0	0	0	0	0	0	0	0	0	0	0	0	0	0	0	0
k__Bacteria;p__Firmicutes;c__Clostridia;o__Clostridiales;f__Clostridiaceae;g__Caloramator	0	0	1.75434e-06	1.56674e-05	0	0	0	0	0	0	0	0	0	0	0	0	0	0	0
k__Bacteria;p__Firmicutes;c__Clostridia;o__Clostridiales;f__Clostridiaceae;g__Clostridium	3.80892e-05	5.7952e-06	4.49307e-05	0.000172781	9.76955e-06	3.56257e-05	1.93803e-05	0.0283896	0.0219275	0.0115334	0.00133601	0.00198938	0.0148717	0	0	2.12716e-07	0	0	1.8314e-05
k__Bacteria;p__Firmicutes;c__Clostridia;o__Clostridiales;f__Clostridiaceae;g__Oxobacter	0	0	0	1.5521e-05	0	0	0	0	0	0	0	0	0	0	0	0	0	0	0
k__Bacteria;p__Firmicutes;c__Clostridia;o__Clostridiales;f__Clostridiaceae;g__SMB53	6.97285e-07	0.000255955	5.26303e-06	1.43496e-05	2.36219e-05	4.2223e-06	0	0.000119757	0	0.000273576	0.000329571	1.91925e-05	0.00042714	0	0	0	0	0	6.01356e-06
k__Bacteria;p__Firmicutes;c__Clostridia;o__Clostridiales;f__Clostridiaceae;g__Sarcina	0	0	0	0	0	0	4.59008e-06	0	0.000451518	0	0	6.03538e-07	2.89586e-07	0	0	0	0	0	0
k__Bacteria;p__Firmicutes;c__Clostridia;o__Clostridiales;f__Clostridiaceae;g__Thermoanaerobacterium	0	0	0	0	0	0	0	0	1.87514e-06	0	0	0	0	0	0	0	0	0	0
k__Bacteria;p__Firmicutes;c__Clostridia;o__Clostridiales;f__Eubacteriaceae;g__Anaerofustis	0	0	0	0	0	0	0	0	0	2.26014e-05	2.03602e-05	4.34547e-06	5.79172e-06	0	0	0	0	0	0
k__Bacteria;p__Firmicutes;c__Clostridia;o__Clostridiales;f__Eubacteriaceae;g__Pseudoramibacter_Eubacterium	0	0	0	0	1.07903e-05	0	0	0.000438911	7.81308e-08	0.000267119	0.000263364	0.000207496	0.000194892	0	0	0	0	0	0
k__Bacteria;p__Firmicutes;c__Clostridia;o__Clostridiales;f__Gracilibacteraceae;g__Lutispora	0	0	0	0	0	1.84726e-06	0	0	0	0	0	0	0	0	0	0	0	0	0
k__Bacteria;p__Firmicutes;c__Clostridia;o__Clostridiales;f__Lachnospiraceae;Other	2.6584e-05	0.000150324	0.000157793	0.000118311	0.00104155	0.000236713	2.29504e-05	0.00453932	0.00282247	0.0168798	0.0242148	0.00375666	0.0299722	7.46376e-07	7.32289e-06	0.000618579	0.000848632	0.00394609	1.36672e-06
k__Bacteria;p__Firmicutes;c__Clostridia;o__Clostridiales;f__Lachnospiraceae;g__	1.65605e-06	4.84689e-05	0.000203796	0.000258879	0.000737528	0.000855807	7.14012e-06	0.0065053	0.000952805	0.0231369	0.0231747	0.00602874	0.0349232	4.30766e-05	0.000963106	0.00300079	0.000671321	0.00895608	0.000278537
k__Bacteria;p__Firmicutes;c__Clostridia;o__Clostridiales;f__Lachnospiraceae;g__Anaerostipes	0	0	0	0	0	0	0	0	0	6.20917e-07	3.83767e-05	1.32778e-06	0	0	0	0	0	0	0
k__Bacteria;p__Firmicutes;c__Clostridia;o__Clostridiales;f__Lachnospiraceae;g__Blautia	7.23433e-06	0.000120382	2.95314e-05	0.000334287	0.000194808	0.000251755	2.04004e-06	0.0156087	0.000938975	0.0411672	0.0693413	0.00907407	0.0552279	0	0	0	0	0	0
k__Bacteria;p__Firmicutes;c__Clostridia;o__Clostridiales;f__Lachnospiraceae;g__Butyrivibrio	0	0	0	0	0	0	0	0	0	0	0	0	0	0	0	0	0	0	0
k__Bacteria;p__Firmicutes;c__Clostridia;o__Clostridiales;f__Lachnospiraceae;g__Catonella	0	1.05367e-06	8.28439e-06	2.48922e-06	0.000104549	8.78766e-05	0	0	0	0	0	0	0	0	8.78747e-07	0.000388633	1.77513e-05	0.000272699	2.73344e-07
k__Bacteria;p__Firmicutes;c__Clostridia;o__Clostridiales;f__Lachnospiraceae;g__Coprococcus	1.04593e-06	1.66832e-06	1.26702e-05	1.96209e-05	0.00022572	8.2071e-05	5.10009e-07	0.000271941	0.000241893	0.00538099	0.0165279	0.00177549	0.00789586	0	0	1.06358e-06	2.01719e-07	0	0
k__Bacteria;p__Firmicutes;c__Clostridia;o__Clostridiales;f__Lachnospiraceae;g__Dorea	0	7.02448e-07	2.43659e-06	2.25494e-05	8.60304e-05	5.01398e-06	0	0.00131161	0.000205796	0.0194419	0.0198561	0.00571925	0.028038	0	0	0	0	0	8.47365e-06
k__Bacteria;p__Firmicutes;c__Clostridia;o__Clostridiales;f__Lachnospiraceae;g__Epulopiscium	0	0	0	0	0	1.63614e-05	0	0.000364888	1.56262e-07	0.00192124	5.77116e-05	1.65369e-05	0.000385729	0	0	0	0	0	0
k__Bacteria;p__Firmicutes;c__Clostridia;o__Clostridiales;f__Lachnospiraceae;g__Lachnobacterium	0	0	0	0	0	0	0	0	0	0	1.31828e-06	9.17378e-06	0	0	0	0	0	0	0
k__Bacteria;p__Firmicutes;c__Clostridia;o__Clostridiales;f__Lachnospiraceae;g__Lachnospira	0	0	0	9.22475e-06	2.33303e-06	0	0	4.6917e-05	9.37569e-07	0.0018553	0.00214705	0.000162714	0.000743657	0	0	0	0	0	0
k__Bacteria;p__Firmicutes;c__Clostridia;o__Clostridiales;f__Lachnospiraceae;g__Moryella	0	2.45857e-06	8.96664e-06	8.05335e-06	3.01835e-05	2.2431e-05	2.04004e-06	2.16843e-06	0	6.20917e-07	0.000145597	0.000821777	0	6.39751e-07	1.99183e-05	0.000180383	2.86441e-05	0.000941484	0
k__Bacteria;p__Firmicutes;c__Clostridia;o__Clostridiales;f__Lachnospiraceae;g__Oribacterium	8.71606e-08	2.63418e-07	1.01362e-05	1.40568e-05	8.19476e-05	0.000195017	5.10009e-07	9.85651e-08	0	0	2.92952e-07	0	8.68759e-07	2.1325e-07	1.52316e-05	0.000813852	0.000101666	0.000604138	2.73344e-07
k__Bacteria;p__Firmicutes;c__Clostridia;o__Clostridiales;f__Lachnospiraceae;g__Roseburia	4.35803e-07	0	8.67425e-06	5.85698e-05	1.0207e-05	8.18071e-06	1.02002e-05	0.000701587	5.46915e-07	0.00904651	0.0105486	0.000697328	0.00304471	0	0	0	0	0	0
k__Bacteria;p__Firmicutes;c__Clostridia;o__Clostridiales;f__Lachnospiraceae;g__Shuttleworthia	0	0	3.89854e-07	1.15675e-05	0	0	0	0	0	0	0	0	0	0	0	0	0	0	0
k__Bacteria;p__Firmicutes;c__Clostridia;o__Clostridiales;f__Lachnospiraceae;g__[Ruminococcus]	3.66074e-06	2.27418e-05	3.20655e-05	0.000121972	0.000330561	0.000118488	8.67015e-06	0.0161329	0.0107402	0.0504021	0.0437909	0.0136995	0.126606	0	0	5.95605e-06	0	0	2.46009e-06
k__Bacteria;p__Firmicutes;c__Clostridia;o__Clostridiales;f__Peptococcaceae;g__	0	0	0	0	0	0	0	0	0	0	0	0	0	0	0	0	0	0	0
k__Bacteria;p__Firmicutes;c__Clostridia;o__Clostridiales;f__Peptococcaceae;g__Desulfotomaculum	0	4.3903e-07	0	0	0	0	0	0	0	0	0	0	0	0	0	0	0	0	0
k__Bacteria;p__Firmicutes;c__Clostridia;o__Clostridiales;f__Peptococcaceae;g__Peptococcus	0	2.63418e-07	2.9239e-07	0	8.01978e-06	5.27787e-07	0	8.45689e-05	0.000526054	0.000860467	0.00107762	0.00385926	3.24337e-05	0	1.46458e-07	1.93572e-05	1.81547e-06	1.96895e-06	4.92018e-06
k__Bacteria;p__Firmicutes;c__Clostridia;o__Clostridiales;f__Peptostreptococcaceae;Other	0	0	0	0	0	0	0	0	7.81308e-08	0	1.61124e-06	0	5.79172e-07	0	0	0	0	0	0
k__Bacteria;p__Firmicutes;c__Clostridia;o__Clostridiales;f__Peptostreptococcaceae;g__	0.000404425	1.75612e-07	4.1227e-05	0	3.20791e-05	2.37504e-06	0	0.000667385	0.000402842	0.000458237	0.00221135	9.28241e-05	0.00148934	5.33126e-07	0	0	0	0	4.92018e-06
k__Bacteria;p__Firmicutes;c__Clostridia;o__Clostridiales;f__Peptostreptococcaceae;g__Filifactor	7.84445e-07	0	0	0	5.83257e-06	4.61814e-05	0	0	0	0	0	0	0	0	0	0	0	0	0
k__Bacteria;p__Firmicutes;c__Clostridia;o__Clostridiales;f__Peptostreptococcaceae;g__Peptostreptococcus	8.71606e-08	4.47811e-06	1.44246e-05	2.75278e-05	0.000107173	0.000121655	0	0.00815439	0.00124494	0.00915157	0.0119979	0.0281177	0.000941445	0	2.53372e-05	0.000157197	5.74899e-05	8.13831e-05	0
k__Bacteria;p__Firmicutes;c__Clostridia;o__Clostridiales;f__Ruminococcaceae;Other	0	0	0	0	2.2747e-05	0	5.10009e-07	6.09133e-05	4.68785e-07	0.0018101	0.00339942	0.000576862	0.00205867	0	0	0	0	0	0
k__Bacteria;p__Firmicutes;c__Clostridia;o__Clostridiales;f__Ruminococcaceae;g__	0	5.26836e-07	5.16556e-06	0.000107768	2.71214e-05	1.50419e-05	4.43708e-05	1.9713e-06	2.50018e-06	0.000433276	0.00520019	0.000456275	0.000217479	0	0	0	0	0	6.56024e-06
k__Bacteria;p__Firmicutes;c__Clostridia;o__Clostridiales;f__Ruminococcaceae;g__Anaerofilum	0	0	0	0	0	0	0	0	0	4.84315e-06	1.61124e-05	4.8283e-07	2.0271e-06	0	0	0	0	0	0
k__Bacteria;p__Firmicutes;c__Clostridia;o__Clostridiales;f__Ruminococcaceae;g__Anaerotruncus	0	0	0	0	0	0	0	5.81534e-06	7.81308e-08	0.000260785	0.000364139	0.000197115	0.000324626	0	0	0	0	0	0
k__Bacteria;p__Firmicutes;c__Clostridia;o__Clostridiales;f__Ruminococcaceae;g__Faecalibacterium	2.78914e-06	0.000958227	3.93752e-05	0.000218465	0.000247155	0.000280519	1.17302e-05	0.000125769	5.78168e-06	0.00710106	0.0345374	0.00451012	0.0187852	0	0	0	0	0	0
k__Bacteria;p__Firmicutes;c__Clostridia;o__Clostridiales;f__Ruminococcaceae;g__Oscillospira	0	1.87027e-05	2.33912e-06	6.36947e-05	5.62843e-05	6.86124e-06	8.67015e-06	0.000972838	9.61008e-06	0.00675732	0.00880277	0.0023754	0.00954302	0	0	0	0	0	0
k__Bacteria;p__Firmicutes;c__Clostridia;o__Clostridiales;f__Ruminococcaceae;g__Ruminococcus	0	9.01768e-05	2.16369e-05	2.34279e-06	2.09972e-05	5.80566e-05	1.02002e-06	0.000233797	2.0314e-06	0.00282182	0.00516299	0.000550668	0.00199004	0	0	0	0	0	3.28012e-06
k__Bacteria;p__Firmicutes;c__Clostridia;o__Clostridiales;f__Veillonellaceae;Other	0	0	0	0	0	0	0	2.6514e-05	1.50792e-05	2.94315e-05	9.81389e-06	2.72799e-05	5.79172e-06	1.29016e-05	8.11376e-05	9.42333e-05	7.66532e-05	0.000164407	0
k__Bacteria;p__Firmicutes;c__Clostridia;o__Clostridiales;f__Veillonellaceae;g__	0	0	0	0	3.20791e-06	0	0	0	0	0	7.03085e-06	2.65557e-06	3.12753e-05	0	7.32289e-07	1.40393e-05	4.03438e-07	0.000637282	0
k__Bacteria;p__Firmicutes;c__Clostridia;o__Clostridiales;f__Veillonellaceae;g__Acidaminococcus	0	0	0	0	0	0	0	0.000417621	3.90654e-07	3.22877e-06	0.013687	0.0046056	0.000563824	0	0	0	0	0	0
k__Bacteria;p__Firmicutes;c__Clostridia;o__Clostridiales;f__Veillonellaceae;g__Dialister	1.83037e-06	1.09758e-05	4.84393e-05	2.19637e-06	6.85327e-06	0.000116905	0	0.00756231	0.00159301	0.0113997	0.00608388	0.0267614	0.00113605	0	0	0	6.05157e-07	9.84473e-07	0
k__Bacteria;p__Firmicutes;c__Clostridia;o__Clostridiales;f__Veillonellaceae;g__Megamonas	0	0	1.94927e-07	0	6.08045e-05	0	0	9.85651e-07	0.000923506	1.11765e-06	0.0333012	0.0046884	3.76462e-06	0	0	0	0	0	0
k__Bacteria;p__Firmicutes;c__Clostridia;o__Clostridiales;f__Veillonellaceae;g__Megasphaera	2.09185e-06	1.4927e-06	7.32925e-05	0.000275425	0.000188975	0.000154906	0	0.0320233	0.0030764	0.0214565	0.0349971	0.0402625	0.0468229	3.19876e-07	8.33345e-05	0.000240369	0.000101263	0.00178091	2.73344e-07
k__Bacteria;p__Firmicutes;c__Clostridia;o__Clostridiales;f__Veillonellaceae;g__Mitsuokella	0	0	0	0	0	0	0	0	0	0	0	0.000604624	0	0	0	0	0	0	0
k__Bacteria;p__Firmicutes;c__Clostridia;o__Clostridiales;f__Veillonellaceae;g__Phascolarctobacterium	0	0	2.33912e-06	0	0	1.34586e-05	0	0.00062855	2.34392e-06	3.97387e-06	0.0117304	0.0155452	0.00124088	0	0	0	0	0	0
k__Bacteria;p__Firmicutes;c__Clostridia;o__Clostridiales;f__Veillonellaceae;g__Schwartzia	0	0	8.08947e-06	0	0	0	0	0	0	0	1.17181e-06	0	0	0	0	0	0	0	0
k__Bacteria;p__Firmicutes;c__Clostridia;o__Clostridiales;f__Veillonellaceae;g__Selenomonas	0	1.05367e-06	1.97851e-05	4.8613e-05	4.76813e-05	3.29867e-05	0	0.000288697	8.93816e-05	3.97387e-06	1.36223e-05	2.17274e-05	9.26676e-06	0	4.39373e-06	8.65755e-05	6.05157e-06	0.00147507	0
k__Bacteria;p__Firmicutes;c__Clostridia;o__Clostridiales;f__Veillonellaceae;g__Succiniclasticum	0	0	0	0	0	0	0	0	0	0	4.95089e-05	4.07992e-05	0	0	0	0	0	0	0
k__Bacteria;p__Firmicutes;c__Clostridia;o__Clostridiales;f__Veillonellaceae;g__Veillonella	0.000107905	0.00194078	0.00883126	0.0120913	0.0277065	0.0194004	0.00102206	0.138067	0.131794	0.156143	0.0600993	0.0536526	0.147235	0.0153518	0.0694594	0.0601666	0.0444197	0.126003	0.0106768
k__Bacteria;p__Firmicutes;c__Clostridia;o__Clostridiales;f__[Acidaminobacteraceae];g__Fusibacter	0	0	0	1.1714e-06	6.85327e-06	0	0	0	0	0	0	0	0	0	0	0	0	0	0
k__Bacteria;p__Firmicutes;c__Clostridia;o__Clostridiales;f__[Mogibacteriaceae];g__	0	8.95622e-06	7.69961e-06	5.41771e-06	8.45723e-06	1.34586e-05	0	1.57704e-06	7.18803e-06	0.00145195	0.00228869	0.00438519	1.96919e-05	0	0	3.55236e-05	1.00859e-06	3.01905e-05	0
k__Bacteria;p__Firmicutes;c__Clostridia;o__Clostridiales;f__[Mogibacteriaceae];g__Anaerovorax	0	0	0	5.85698e-07	0	0	0	0	0	0	0	0	0	0	0	0	0	0	0
k__Bacteria;p__Firmicutes;c__Clostridia;o__Clostridiales;f__[Mogibacteriaceae];g__Mogibacterium	0	0	4.70748e-05	5.6227e-05	0.000101341	0.000147253	0	2.66126e-06	1.56262e-07	0.000209001	7.03085e-05	0.000280283	1.94023e-05	0	3.01703e-05	0.000248027	1.97685e-05	0.000707508	0
k__Bacteria;p__Firmicutes;c__Clostridia;o__Clostridiales;f__[Tissierellaceae];Other	0	0	0	0	0	0	0	1.17293e-05	3.90654e-07	1.32876e-05	7.3238e-07	9.41519e-06	1.70856e-05	0	0	0	0	0	0
k__Bacteria;p__Firmicutes;c__Clostridia;o__Clostridiales;f__[Tissierellaceae];g__	0	0	4.87317e-07	0	0	0	0	3.94261e-07	7.81308e-08	6.13466e-05	0.000175332	0.000403405	0	0	0	0	0	0	0
k__Bacteria;p__Firmicutes;c__Clostridia;o__Clostridiales;f__[Tissierellaceae];g__1-68	0	1.2205e-05	2.33912e-06	1.11283e-05	4.0828e-06	0.000318784	7.14012e-06	2.95695e-07	0	3.60132e-06	8.33449e-05	0.000219446	0	0	0	0	0	0	0
k__Bacteria;p__Firmicutes;c__Clostridia;o__Clostridiales;f__[Tissierellaceae];g__Anaerococcus	0.000249018	9.52696e-05	0.000549304	0.00309703	0.00047098	0.000626484	8.56815e-05	0.0445953	0.0100386	0.0596381	0.0343148	0.0790899	0.00808496	0	7.32289e-07	5.10519e-06	2.01719e-07	1.27981e-05	4.10015e-05
k__Bacteria;p__Firmicutes;c__Clostridia;o__Clostridiales;f__[Tissierellaceae];g__Finegoldia	0.000684734	0.00017008	0.000118223	0.000936971	0.000255175	0.000311131	0.000112712	0.0798177	0.0240132	0.102806	0.0518483	0.099137	0.0280406	0	1.17166e-05	6.38149e-06	1.41203e-06	6.56315e-06	1.20271e-05
k__Bacteria;p__Firmicutes;c__Clostridia;o__Clostridiales;f__[Tissierellaceae];g__Gallicola	0	3.51224e-07	6.82244e-07	1.02497e-05	1.45814e-07	1.08196e-05	0	9.85651e-08	0	0.000431165	0.000875927	0.000738972	0	0	0	0	0	0	0
k__Bacteria;p__Firmicutes;c__Clostridia;o__Clostridiales;f__[Tissierellaceae];g__Helcococcus	0	0	0	1.0689e-05	0	2.29588e-05	0	0	7.81308e-08	0	3.36895e-06	0	0	0	0	0	0	0	0
k__Bacteria;p__Firmicutes;c__Clostridia;o__Clostridiales;f__[Tissierellaceae];g__Parvimonas	2.37948e-05	4.12688e-06	5.37998e-05	7.62872e-05	4.3161e-05	0.000266269	0	3.94261e-07	7.81308e-08	4.71897e-06	0.000346709	0.000646027	7.52924e-06	2.1325e-07	2.19687e-06	5.29663e-05	0.000124057	1.247e-05	0
k__Bacteria;p__Firmicutes;c__Clostridia;o__Clostridiales;f__[Tissierellaceae];g__Peptoniphilus	1.98726e-05	8.0606e-05	0.000128457	0.00080065	0.000173373	0.000525149	8.16014e-06	0.0356399	0.00308077	0.0512202	0.0379893	0.10448	0.00281304	0	2.92916e-07	1.23375e-05	7.66532e-06	0.000182456	0
k__Bacteria;p__Firmicutes;c__Clostridia;o__Clostridiales;f__[Tissierellaceae];g__WAL_1855D	6.6242e-06	1.4927e-06	3.31376e-05	0.000147303	3.93698e-06	0	0	1.99102e-05	4.68785e-07	0.00271068	0.00598296	0.015132	1.59272e-05	0	0	1.2763e-06	0	0	0
k__Bacteria;p__Firmicutes;c__Clostridia;o__Clostridiales;f__[Tissierellaceae];g__ph2	0	8.78061e-08	6.62751e-06	2.92849e-07	1.16651e-06	0.000131683	0	0.000126952	2.10953e-06	0.00328701	0.00578932	0.0116105	4.28588e-05	0	0	1.91445e-06	0	0	0
k__Bacteria;p__Firmicutes;c__Clostridia;o__OPB54;f__;g__	0	0	1.36449e-06	1.75709e-06	0	0	0	0	0	0	0	0	0	0	0	0	0	0	0
k__Bacteria;p__Firmicutes;c__Erysipelotrichi;o__Erysipelotrichales;f__Erysipelotrichaceae;g__	3.48642e-07	1.05367e-05	9.35649e-06	4.04132e-05	0.00048804	6.33345e-05	0	0.0012294	0.000787714	0.00103147	0.000622084	0.000277145	0.00235492	0	0	2.12716e-07	0	0	0
k__Bacteria;p__Firmicutes;c__Erysipelotrichi;o__Erysipelotrichales;f__Erysipelotrichaceae;g__Bulleidia	8.71606e-08	1.22928e-06	8.15769e-05	8.18513e-05	0.000375909	0.000206101	5.10009e-07	3.94261e-07	5.46915e-07	7.74905e-05	8.64209e-06	1.88304e-05	1.15834e-06	1.06625e-07	4.33515e-05	0.000656868	3.99404e-05	0.00118334	3.55347e-06
k__Bacteria;p__Firmicutes;c__Erysipelotrichi;o__Erysipelotrichales;f__Erysipelotrichaceae;g__Catenibacterium	0	0	2.05648e-05	6.88195e-06	0	1.05557e-06	1.53003e-06	0	0	0	0	0	0	0	0	0	0	0	0
k__Bacteria;p__Firmicutes;c__Erysipelotrichi;o__Erysipelotrichales;f__Erysipelotrichaceae;g__Coprobacillus	0	0	5.94527e-06	0	0	1.84726e-06	0	2.16843e-06	7.81308e-08	0.000196086	9.34517e-05	2.58314e-05	0.000138133	0	0	0	0	0	0
k__Bacteria;p__Firmicutes;c__Erysipelotrichi;o__Erysipelotrichales;f__Erysipelotrichaceae;g__Erysipelothrix	0	0	0	7.62872e-05	3.01835e-05	0	0	0	0	0	0	0	0	0	0	0	0	0	0
k__Bacteria;p__Firmicutes;c__Erysipelotrichi;o__Erysipelotrichales;f__Erysipelotrichaceae;g__Holdemania	0	0	0	0	0	0	0	0	0	0	1.31828e-06	8.44953e-07	5.79172e-07	0	0	0	0	0	0
k__Bacteria;p__Firmicutes;c__Erysipelotrichi;o__Erysipelotrichales;f__Erysipelotrichaceae;g__[Eubacterium]	0	8.78061e-08	4.09347e-06	8.78547e-07	1.09361e-05	4.35425e-05	0	6.14061e-05	1.21103e-05	0.000867794	0.000357694	0.000194098	0.00216842	0	2.92916e-07	1.02104e-05	4.03438e-07	0	0
k__Bacteria;p__Fusobacteria;c__Fusobacteriia;o__Fusobacteriales;Other;Other	0	0	0	0	0	5.80566e-06	0	0	0	0	0	0	0	0	0	0	3.42922e-06	3.28158e-07	0
k__Bacteria;p__Fusobacteria;c__Fusobacteriia;o__Fusobacteriales;f__Fusobacteriaceae;Other	0	0	0	0	0	0	0	1.57704e-06	1.0157e-06	5.46407e-06	0.000758453	0.00010067	7.23966e-06	0	0	1.48901e-06	2.01719e-07	9.84473e-07	0
k__Bacteria;p__Fusobacteria;c__Fusobacteriia;o__Fusobacteriales;f__Fusobacteriaceae;g__	0	0	0	0	0	0	0	0	0	0	1.31828e-06	0	0	0	0	0	0	0	0
k__Bacteria;p__Fusobacteria;c__Fusobacteriia;o__Fusobacteriales;f__Fusobacteriaceae;g__Fusobacterium	0	7.46351e-06	0.000175337	4.02668e-05	0.000686639	0.000997518	1.02002e-06	0.000453005	0.00023447	0.00189914	0.00229923	0.00272401	0.00276149	0	7.76226e-06	0.000916381	0.000589019	0.000458764	5.46687e-07
k__Bacteria;p__Fusobacteria;c__Fusobacteriia;o__Fusobacteriales;f__Leptotrichiaceae;Other	0	0	0	0	0	0	0	0	0	0	0	0	0	0	0	3.21201e-05	1.99702e-05	1.08292e-05	0
k__Bacteria;p__Fusobacteria;c__Fusobacteriia;o__Fusobacteriales;f__Leptotrichiaceae;g__	1.74321e-07	1.51904e-05	0.000103994	0.000939753	0.00037241	0.000222199	2.04004e-06	0	0	0	0	0	0	6.39751e-07	2.7827e-06	0.00316883	0.00166458	0.00164079	5.46687e-07
k__Bacteria;p__Fusobacteria;c__Fusobacteriia;o__Fusobacteriales;f__Leptotrichiaceae;g__Leptotrichia	1.04593e-06	0.000146724	0.00168475	0.000657593	0.00868878	0.00380614	1.53003e-06	9.50168e-05	3.69558e-05	0.0026045	0.00122923	6.80791e-05	0.00225703	7.03726e-06	0.000304779	0.019886	0.0226569	0.0390498	0.000152252
k__Bacteria;p__GN02;c__3BR-5F;o__;f__;g__	0	0	0	0	0	0	0	0	0	0	0	0	0	0	0	0	0	0	2.46009e-06
k__Bacteria;p__GN02;c__BD1-5;o__;f__;g__	0	0	0	0	0	0	0	0	0	0	0	0	0	0	0	1.70173e-06	0	0	0
k__Bacteria;p__Gemmatimonadetes;c__Gemm-1;o__;f__;g__	0	0	3.41122e-06	0	0	0	0	0	5.23476e-06	0	0	0	0	0	0	0	0	0	0
k__Bacteria;p__Gemmatimonadetes;c__Gemm-3;o__;f__;g__	4.35803e-07	0	2.48532e-05	0	0	0	0	0	0	0	0	0	0	0	0	0	0	0	0
k__Bacteria;p__Gemmatimonadetes;c__Gemm-5;o__;f__;g__	0	0	4.87317e-07	7.46765e-06	9.1863e-06	0	0	0	0	0	0	0	0	0	0	0	0	0	0
k__Bacteria;p__Gemmatimonadetes;c__Gemmatimonadetes;o__;f__;g__	0	0	0	5.41771e-06	0	0	0	0	0	0	0	0	0	0	0	0	0	0	0
k__Bacteria;p__Gemmatimonadetes;c__Gemmatimonadetes;o__Ellin5290;f__;g__	0	0	0	0	5.83257e-07	0	0	0	0	0	0	0	0	0	0	0	0	0	0
k__Bacteria;p__Lentisphaerae;c__[Lentisphaeria];o__Victivallales;f__Victivallaceae;g__	0	0	0	0	0	0	0	0	0	0	0	8.44953e-06	0.000127708	0	0	0	0	0	0
k__Bacteria;p__Nitrospirae;c__Nitrospira;o__Nitrospirales;f__Nitrospiraceae;g__Nitrospira	0	8.78061e-07	0	0	0	0	0	0	0	0	0	0	0	0	0	0	0	0	0
k__Bacteria;p__Planctomycetes;c__Phycisphaerae;o__WD2101;f__;g__	0	3.51224e-07	0	6.29626e-06	0	0	8.16014e-06	1.82346e-05	9.05535e-05	3.35295e-05	5.63933e-05	2.41415e-07	0.000125391	0	0	0.000119972	2.62235e-06	0	0
k__Bacteria;p__Planctomycetes;c__Planctomycetia;o__Gemmatales;f__Gemmataceae;g__	0	0	0	1.05426e-05	0	0	0	0	0	0	0	0	0	0	0	0	0	0	0
k__Bacteria;p__Planctomycetes;c__Planctomycetia;o__Gemmatales;f__Isosphaeraceae;g__	0	4.12688e-06	6.43259e-06	0	0	0	0	0	0	0	0	0	0	0	0	0	0	0	0
k__Bacteria;p__Planctomycetes;c__Planctomycetia;o__Pirellulales;f__Pirellulaceae;g__	0	0	5.84781e-07	0	2.91628e-06	0	0	0	0	0	0	0	0	0	0	0	0	0	0
k__Bacteria;p__Planctomycetes;c__Planctomycetia;o__Pirellulales;f__Pirellulaceae;g__A17	0	0	0	0	2.77047e-06	0	0	0	0	0	0	0	0	0	0	0	0	0	0
k__Bacteria;p__Planctomycetes;c__Planctomycetia;o__Planctomycetales;f__Planctomycetaceae;g__Planctomyces	5.22964e-07	0	0	0	0	0	0	0	0	0	0	0	0	0	0	0	0	0	0
k__Bacteria;p__Proteobacteria;Other;Other;Other;Other	0	0	0	0	0	1.05557e-06	0	0	0	0	0	0	0	0	0	0	0	0	0
k__Bacteria;p__Proteobacteria;c__Alphaproteobacteria;Other;Other;Other	1.39457e-06	1.4049e-06	0	0	4.22861e-06	9.50017e-06	0	0	0	0	0	0	0	0	8.64101e-06	8.65755e-05	5.44641e-06	1.44389e-05	0
k__Bacteria;p__Proteobacteria;c__Alphaproteobacteria;o__;f__;g__	0	7.90255e-07	0	0	0	0	0	0	0	0	0	0	0	0	0	0	0	0	0
k__Bacteria;p__Proteobacteria;c__Alphaproteobacteria;o__BD7-3;f__;g__	0	0	8.77171e-07	0	0	0	0	0	0	0	0	0	0	0	1.90395e-06	0	0	0	0
k__Bacteria;p__Proteobacteria;c__Alphaproteobacteria;o__Caulobacterales;f__Caulobacteraceae;Other	2.00469e-06	1.14148e-06	0.000204088	4.53916e-06	1.31233e-06	2.37504e-06	1.32602e-05	0	5.46915e-07	0	0	0	0	0	0	0	0	0	0
k__Bacteria;p__Proteobacteria;c__Alphaproteobacteria;o__Caulobacterales;f__Caulobacteraceae;g__	2.6584e-05	2.87126e-05	0.000221729	0.000601951	0.000216534	0.000132739	4.18207e-05	6.89956e-07	3.60183e-05	5.2157e-06	1.58194e-05	1.08637e-06	2.31669e-06	1.48209e-05	2.19687e-06	1.40393e-05	8.06876e-07	5.67713e-05	5.46687e-07
k__Bacteria;p__Proteobacteria;c__Alphaproteobacteria;o__Caulobacterales;f__Caulobacteraceae;g__Brevundimonas	5.22964e-07	3.50346e-05	4.65875e-05	6.72089e-05	1.95391e-05	2.74449e-05	1.27502e-05	9.85651e-08	7.34429e-06	0	0	0	0	4.26501e-07	1.46458e-07	1.91445e-06	0	6.56315e-07	1.17538e-05
k__Bacteria;p__Proteobacteria;c__Alphaproteobacteria;o__Caulobacterales;f__Caulobacteraceae;g__Caulobacter	7.84445e-07	0	9.84381e-05	7.7605e-06	0	3.16672e-06	0	0	0	0	0	0	0	0	0	0	0	0	0
k__Bacteria;p__Proteobacteria;c__Alphaproteobacteria;o__Caulobacterales;f__Caulobacteraceae;g__Mycoplana	4.35803e-06	0	7.11483e-06	7.1748e-05	1.254e-05	0	0	0	2.73458e-06	0	0	0	0	0	0	0	0	1.64079e-06	0
k__Bacteria;p__Proteobacteria;c__Alphaproteobacteria;o__Caulobacterales;f__Caulobacteraceae;g__Phenylobacterium	1.88267e-05	7.90255e-07	2.33912e-06	0	0	3.24589e-05	4.59008e-06	0	0	0	0	0	0	0	0	0	0	0	0
k__Bacteria;p__Proteobacteria;c__Alphaproteobacteria;o__Ellin329;f__;g__	0	0	0	0	2.77047e-06	0	0	0	0	0	0	0	0	0	0	0	0	0	0
k__Bacteria;p__Proteobacteria;c__Alphaproteobacteria;o__RF32;f__;g__	0	0	0	0	0	0	0	0	0	1.24183e-07	0.000444848	0.000197719	0.000138422	0	0	0	0	0	0
k__Bacteria;p__Proteobacteria;c__Alphaproteobacteria;o__Rhizobiales;Other;Other	0.00269614	2.54638e-06	0.000132258	2.15244e-05	0.000135316	2.63894e-06	0	5.61821e-06	2.89084e-06	5.71244e-06	5.41961e-06	3.37981e-06	9.26676e-06	0	7.32289e-07	1.2763e-06	0	0	8.20031e-07
k__Bacteria;p__Proteobacteria;c__Alphaproteobacteria;o__Rhizobiales;f__;g__	0	0	3.89854e-07	7.39444e-05	0	7.49458e-05	0	0	0	0	0	0	0	0	0	0	0	0	0
k__Bacteria;p__Proteobacteria;c__Alphaproteobacteria;o__Rhizobiales;f__Aurantimonadaceae;Other	0	2.54638e-06	0	0	0	0	0	0	0	0	0	0	0	0	0	0	0	0	0
k__Bacteria;p__Proteobacteria;c__Alphaproteobacteria;o__Rhizobiales;f__Aurantimonadaceae;g__	3.83507e-05	1.4049e-05	1.97851e-05	1.01033e-05	1.881e-05	8.946e-05	1.02002e-06	0	1.17977e-05	0	0	0	0	0	4.39373e-07	0	1.00859e-06	0	0
k__Bacteria;p__Proteobacteria;c__Alphaproteobacteria;o__Rhizobiales;f__Bartonellaceae;g__	0	3.51224e-07	9.74635e-08	0.00256726	3.49954e-06	5.27787e-06	0	0	0	0	0	0	0	0	0	0	0	0	0
k__Bacteria;p__Proteobacteria;c__Alphaproteobacteria;o__Rhizobiales;f__Bartonellaceae;g__Bartonella	0	0	3.41122e-06	0	0	0	0	0	0	0	0	0	0	0	0	0	0	0	0
k__Bacteria;p__Proteobacteria;c__Alphaproteobacteria;o__Rhizobiales;f__Beijerinckiaceae;Other	0	8.78061e-07	0	6.14983e-06	0	0	0	0	0	0	0	0	0	0	0	0	0	0	0
k__Bacteria;p__Proteobacteria;c__Alphaproteobacteria;o__Rhizobiales;f__Beijerinckiaceae;g__	1.04593e-06	1.03611e-05	1.26702e-06	0	0	5.54177e-06	0	0	8.59438e-07	0	0	0	0	0	0	0	0	0	0
k__Bacteria;p__Proteobacteria;c__Alphaproteobacteria;o__Rhizobiales;f__Beijerinckiaceae;g__Beijerinckia	0	4.3903e-07	6.91991e-06	0	0	0	0	0	0	0	0	0	0	0	0	0	0	0	0
k__Bacteria;p__Proteobacteria;c__Alphaproteobacteria;o__Rhizobiales;f__Bradyrhizobiaceae;Other	0	0	1.85181e-06	0	0	5.27787e-06	0	0	0	0	0	0	0	1.4501e-05	7.6158e-06	1.2763e-05	4.63954e-06	3.28158e-07	0.00404302
k__Bacteria;p__Proteobacteria;c__Alphaproteobacteria;o__Rhizobiales;f__Bradyrhizobiaceae;g__	7.84445e-07	0	5.84781e-07	4.87594e-05	0	0	0	0	0	0	0	0	0	0	0	0	0	0	0
k__Bacteria;p__Proteobacteria;c__Alphaproteobacteria;o__Rhizobiales;f__Bradyrhizobiaceae;g__Afipia	3.90479e-05	0.000139085	0.00015292	8.18513e-05	4.05364e-05	8.10154e-05	0	0	0	0	0	0	0	5.33126e-07	0	0	0	0	1.58539e-05
k__Bacteria;p__Proteobacteria;c__Alphaproteobacteria;o__Rhizobiales;f__Bradyrhizobiaceae;g__Balneimonas	5.83976e-06	3.40688e-05	2.70948e-05	7.32123e-07	8.31141e-06	2.13754e-05	0	0	0	0	0	0	0	0	0	0	0	0	0
k__Bacteria;p__Proteobacteria;c__Alphaproteobacteria;o__Rhizobiales;f__Bradyrhizobiaceae;g__Bosea	0	0	1.36449e-05	3.77775e-05	3.0621e-06	3.66812e-05	0	0	0	0	0	0	0	9.38302e-06	7.17643e-06	2.76531e-06	4.03438e-07	9.84473e-07	0.00061967
k__Bacteria;p__Proteobacteria;c__Alphaproteobacteria;o__Rhizobiales;f__Bradyrhizobiaceae;g__Bradyrhizobium	4.53235e-05	1.34343e-05	0.000129626	9.44438e-05	6.64913e-05	0.000104238	2.95805e-05	9.85651e-08	4.21906e-06	0	0	0	0	0.00023191	6.37091e-05	8.33848e-05	4.33696e-05	4.20042e-05	0.0056686
k__Bacteria;p__Proteobacteria;c__Alphaproteobacteria;o__Rhizobiales;f__Brucellaceae;g__Ochrobactrum	8.71606e-08	3.51224e-07	5.45795e-06	4.52452e-05	1.16651e-05	4.51258e-05	0	0	3.90654e-07	0	0	0	0	0	0	0	0	0	0
k__Bacteria;p__Proteobacteria;c__Alphaproteobacteria;o__Rhizobiales;f__Brucellaceae;g__Pseudochrobactrum	0	5.26836e-07	8.96664e-06	7.99478e-05	5.68676e-06	0	0	0	2.89084e-06	0	0	0	0	0	0	0	0	0	0
k__Bacteria;p__Proteobacteria;c__Alphaproteobacteria;o__Rhizobiales;f__Hyphomicrobiaceae;g__	0	7.90255e-07	2.1442e-06	2.53315e-05	0	1.10835e-05	0	0	0	0	0	0	0	0	0	0	0	0	0
k__Bacteria;p__Proteobacteria;c__Alphaproteobacteria;o__Rhizobiales;f__Hyphomicrobiaceae;g__Devosia	0	7.72693e-06	1.55942e-05	8.28763e-05	2.52259e-05	7.12513e-06	4.08007e-06	9.85651e-07	0	0	0	0	0	8.63664e-06	0	0	0	0	0
k__Bacteria;p__Proteobacteria;c__Alphaproteobacteria;o__Rhizobiales;f__Hyphomicrobiaceae;g__Hyphomicrobium	0	4.3903e-07	4.87317e-07	1.33246e-05	0.000100466	6.33345e-06	0	0	0	0	0	0	0	0	0	0	0	0	0
k__Bacteria;p__Proteobacteria;c__Alphaproteobacteria;o__Rhizobiales;f__Hyphomicrobiaceae;g__Pedomicrobium	0	9.83428e-06	3.89854e-07	1.4496e-05	0	0	0	0	0	0	0	0	0	0	0	0	0	0	2.46009e-06
k__Bacteria;p__Proteobacteria;c__Alphaproteobacteria;o__Rhizobiales;f__Hyphomicrobiaceae;g__Rhodoplanes	0	3.86347e-06	1.23779e-05	0.000101179	2.98919e-05	1.95281e-05	0	0	0	0	0	0	0	0	0	0	0	0	0
k__Bacteria;p__Proteobacteria;c__Alphaproteobacteria;o__Rhizobiales;f__Methylobacteriaceae;Other	3.39926e-06	0	1.36449e-06	1.61067e-05	1.66228e-05	1.10835e-05	0	0	0	0	0	0	0	0	0	0	0	0	0
k__Bacteria;p__Proteobacteria;c__Alphaproteobacteria;o__Rhizobiales;f__Methylobacteriaceae;g__	0.000230801	1.45758e-05	4.62951e-05	0.000738712	0.000392969	5.27787e-07	1.02002e-05	1.66575e-05	1.24228e-05	5.33989e-06	1.46476e-06	5.31113e-06	5.50214e-06	1.06625e-07	1.46458e-07	1.78682e-05	0	1.64079e-06	1.55806e-05
k__Bacteria;p__Proteobacteria;c__Alphaproteobacteria;o__Rhizobiales;f__Methylobacteriaceae;g__Methylobacterium	2.6061e-05	5.61081e-05	7.56316e-05	0.000118457	0.000190288	0.00019449	2.70305e-05	1.08422e-06	2.65645e-05	0	2.49009e-06	4.8283e-07	2.89586e-07	0.000230417	4.75988e-05	6.87073e-05	3.95369e-05	4.26605e-05	0.00892986
k__Bacteria;p__Proteobacteria;c__Alphaproteobacteria;o__Rhizobiales;f__Methylocystaceae;Other	0	0	7.79708e-07	0	0	2.11115e-06	0.000110672	0	0	0	0	0	0	0	0	0	0	0	0
k__Bacteria;p__Proteobacteria;c__Alphaproteobacteria;o__Rhizobiales;f__Methylocystaceae;g__	5.40396e-06	8.6928e-06	1.85181e-06	9.95687e-06	0	4.75009e-06	0	0	0	0	0	0	0	0	0	0	0	0	2.73344e-06
k__Bacteria;p__Proteobacteria;c__Alphaproteobacteria;o__Rhizobiales;f__Methylocystaceae;g__Methylopila	0	0	0	0	5.83257e-06	0	0	0	0	0	0	0	0	0	0	0	0	0	0
k__Bacteria;p__Proteobacteria;c__Alphaproteobacteria;o__Rhizobiales;f__Methylocystaceae;g__Methylosinus	0	0	1.36449e-06	0	0	0	0	0	0	0	0	0	0	0	0	0	0	0	0
k__Bacteria;p__Proteobacteria;c__Alphaproteobacteria;o__Rhizobiales;f__Phyllobacteriaceae;Other	0	1.14148e-06	0	3.51419e-06	4.37443e-06	7.91681e-07	0	0	0	0	0	0	0	1.06625e-06	1.46458e-07	8.50865e-07	0	3.28158e-07	4.81085e-05
k__Bacteria;p__Proteobacteria;c__Alphaproteobacteria;o__Rhizobiales;f__Phyllobacteriaceae;g__Aminobacter	0	0	4.87317e-07	0	0	0	0	0	0	0	0	0	0	0	0	0	0	0	0
k__Bacteria;p__Proteobacteria;c__Alphaproteobacteria;o__Rhizobiales;f__Phyllobacteriaceae;g__Defluvibacter	0	0	0	0	3.35373e-06	0	0	0	0	0	0	0	0	0	0	0	0	0	0
k__Bacteria;p__Proteobacteria;c__Alphaproteobacteria;o__Rhizobiales;f__Phyllobacteriaceae;g__Mesorhizobium	0	2.28296e-06	2.63151e-05	4.68559e-06	6.63455e-05	0.000126141	0	0	0	0	0	0	0	0	0	0	0	0	0
k__Bacteria;p__Proteobacteria;c__Alphaproteobacteria;o__Rhizobiales;f__Phyllobacteriaceae;g__Phyllobacterium	0	0	2.9239e-07	0	0	0	6.63012e-06	7.78665e-06	0.000127353	1.24183e-07	1.46476e-07	0	0	8.562e-05	2.60695e-05	4.65849e-05	1.12963e-05	7.54762e-06	0.00414607
k__Bacteria;p__Proteobacteria;c__Alphaproteobacteria;o__Rhizobiales;f__Rhizobiaceae;Other	0	1.58051e-06	1.54967e-05	3.36777e-06	0	0	0	0	0	0	0	0	0	0	0	0	0	0	0
k__Bacteria;p__Proteobacteria;c__Alphaproteobacteria;o__Rhizobiales;f__Rhizobiaceae;g__	0	0	5.84781e-07	0	0	0	0	0	0	0	0	0	0	0	0	0	0	0	0
k__Bacteria;p__Proteobacteria;c__Alphaproteobacteria;o__Rhizobiales;f__Rhizobiaceae;g__Agrobacterium	0.00016055	4.6625e-05	9.89254e-05	0.00056066	9.28837e-05	0.000126405	2.95805e-05	1.47848e-06	3.25805e-05	3.7255e-07	0	9.65661e-07	2.89586e-07	1.17288e-06	1.46458e-06	1.48901e-06	0	1.64079e-06	1.09337e-06
k__Bacteria;p__Proteobacteria;c__Alphaproteobacteria;o__Rhizobiales;f__Rhizobiaceae;g__Kaistia	0	0	3.89854e-07	0	0	0	0	0	0	0	0	0	0	0	0	0	0	0	0
k__Bacteria;p__Proteobacteria;c__Alphaproteobacteria;o__Rhizobiales;f__Rhizobiaceae;g__Rhizobium	2.17901e-06	0	7.50469e-06	0	9.76955e-06	0	0	0	0	0	0	0	0	0	0	0	0	0	0
k__Bacteria;p__Proteobacteria;c__Alphaproteobacteria;o__Rhizobiales;f__Rhizobiaceae;g__Shinella	8.71606e-08	3.60005e-06	4.77571e-06	0	0	2.05837e-05	0	0	3.12523e-07	7.45101e-07	0	0	0	0	0	0	0	0	0
k__Bacteria;p__Proteobacteria;c__Alphaproteobacteria;o__Rhizobiales;f__Rhodobiaceae;g__Afifella	0	0	1.26702e-06	0	0	0	1.07102e-05	0	0	0	0	0	0	0	0	0	0	0	0
k__Bacteria;p__Proteobacteria;c__Alphaproteobacteria;o__Rhizobiales;f__Xanthobacteraceae;g__	0	0	3.89854e-07	0	0	0	0	0	0	0	0	0	0	0	0	0	0	0	0
k__Bacteria;p__Proteobacteria;c__Alphaproteobacteria;o__Rhizobiales;f__Xanthobacteraceae;g__Azorhizobium	0	1.75612e-07	8.77171e-07	1.46425e-07	2.91628e-07	0	0	0	0	0	0	0	0	0	0	0	0	0	0
k__Bacteria;p__Proteobacteria;c__Alphaproteobacteria;o__Rhizobiales;f__Xanthobacteraceae;g__Xanthobacter	0	0	4.67825e-06	0	5.83257e-07	0	0	0	0	0	0	0	0	0	0	0	0	0	0
k__Bacteria;p__Proteobacteria;c__Alphaproteobacteria;o__Rhodobacterales;f__Rhodobacteraceae;Other	0	2.63418e-06	5.94527e-06	2.63564e-06	5.40971e-05	3.80007e-05	0	0	0	0	0	0	0	0	0	0	0	0	0
k__Bacteria;p__Proteobacteria;c__Alphaproteobacteria;o__Rhodobacterales;f__Rhodobacteraceae;g__	0	0	0	0	5.97838e-06	6.59734e-06	0	0	0	0	0	0	0	0	0	0	0	0	0
k__Bacteria;p__Proteobacteria;c__Alphaproteobacteria;o__Rhodobacterales;f__Rhodobacteraceae;g__Amaricoccus	9.93631e-06	0.000225574	7.69961e-05	5.27128e-06	4.34526e-05	5.43621e-05	0	0	0	0	0	0	0	5.33126e-07	9.73944e-05	0.000140818	0.00011034	0.00023693	2.73344e-07
k__Bacteria;p__Proteobacteria;c__Alphaproteobacteria;o__Rhodobacterales;f__Rhodobacteraceae;g__Paracoccus	0.000181904	0.000265965	0.000360225	0.000569884	0.000578883	0.00168839	1.27502e-05	9.85651e-08	3.98467e-06	1.24183e-07	0	3.62123e-07	0	4.26501e-07	1.75749e-06	7.01964e-06	1.41203e-06	0	3.88148e-05
k__Bacteria;p__Proteobacteria;c__Alphaproteobacteria;o__Rhodobacterales;f__Rhodobacteraceae;g__Rhodobacter	0	9.13183e-06	2.5438e-05	5.37378e-05	6.1242e-06	2.21671e-05	1.07102e-05	0	6.0942e-06	0	0	0	0	0	0	0	0	0	0
k__Bacteria;p__Proteobacteria;c__Alphaproteobacteria;o__Rhodobacterales;f__Rhodobacteraceae;g__Rubellimicrobium	0.000169092	9.30744e-06	1.18905e-05	1.47889e-05	1.69145e-05	0.000123766	0	0	8.59438e-06	0	0	0	0	1.38613e-06	0	0	0	0	2.81544e-05
k__Bacteria;p__Proteobacteria;c__Alphaproteobacteria;o__Rhodospirillales;f__;g__	0	0	1.55942e-06	2.00602e-05	7.69899e-05	2.63894e-07	0	0	0	0	0	0	0	0	0	0	0	0	0
k__Bacteria;p__Proteobacteria;c__Alphaproteobacteria;o__Rhodospirillales;f__Acetobacteraceae;Other	0	9.65867e-07	4.47357e-05	0	0	1.84726e-06	0	0	0	0	0	0	0	0	0	1.48901e-06	0	0	2.73344e-07
k__Bacteria;p__Proteobacteria;c__Alphaproteobacteria;o__Rhodospirillales;f__Acetobacteraceae;g__	0.000502481	2.98541e-06	5.88679e-05	1.52282e-05	9.08423e-05	1.84726e-06	0	9.85651e-08	2.57831e-06	8.69284e-07	1.02533e-06	6.03538e-07	2.89586e-07	5.54451e-06	1.61104e-06	0	0	0	2.73344e-06
k__Bacteria;p__Proteobacteria;c__Alphaproteobacteria;o__Rhodospirillales;f__Acetobacteraceae;g__Acetobacter	0	0	3.89854e-07	0	2.08514e-05	4.48619e-06	0	0	0	0	0	0	0	0	0	0	0	0	0
k__Bacteria;p__Proteobacteria;c__Alphaproteobacteria;o__Rhodospirillales;f__Acetobacteraceae;g__Gluconobacter	0	7.2001e-06	1.42297e-05	2.37208e-05	1.21026e-05	1.55697e-05	6.63012e-06	0	0	0	0	0	0	0	8.78747e-07	0	1.81547e-06	0	0
k__Bacteria;p__Proteobacteria;c__Alphaproteobacteria;o__Rhodospirillales;f__Acetobacteraceae;g__Roseococcus	0	0	0	0	0	5.54177e-06	5.10009e-07	0	0	0	0	0	0	0	0	0	0	0	0
k__Bacteria;p__Proteobacteria;c__Alphaproteobacteria;o__Rhodospirillales;f__Acetobacteraceae;g__Roseomonas	7.32149e-06	3.00297e-05	2.25141e-05	1.05426e-05	0.000229949	0.000361271	1.53003e-05	0	0	0	0	0	0	0	0	0	0	0	0
k__Bacteria;p__Proteobacteria;c__Alphaproteobacteria;o__Rhodospirillales;f__Acetobacteraceae;g__Swaminathania	0	0	0	0	0	3.43062e-06	0	0	0	0	0	0	0	0	0	0	0	0	0
k__Bacteria;p__Proteobacteria;c__Alphaproteobacteria;o__Rhodospirillales;f__Rhodospirillaceae;g__	0	1.75612e-06	1.02337e-05	0	6.67829e-05	6.86124e-06	1.02002e-06	0	0	0	0	0	0	0	0	0	0	0	0
k__Bacteria;p__Proteobacteria;c__Alphaproteobacteria;o__Rhodospirillales;f__Rhodospirillaceae;g__Azospirillum	0	0	3.89854e-07	8.78547e-07	5.83257e-07	0	0	0	0	0	0	0	0	0	0	0	0	0	0
k__Bacteria;p__Proteobacteria;c__Alphaproteobacteria;o__Rhodospirillales;f__Rhodospirillaceae;g__Magnetospirillum	0.000146168	8.78061e-08	0	0	0	0	0	0	0	0	0	0	0	0	0	0	0	0	0
k__Bacteria;p__Proteobacteria;c__Alphaproteobacteria;o__Rhodospirillales;f__Rhodospirillaceae;g__Skermanella	7.84445e-07	0.000168939	7.11483e-06	1.12747e-05	4.37443e-07	0	8.31315e-05	0	0	0	0	0	0	0	0	0	0	0	0
k__Bacteria;p__Proteobacteria;c__Alphaproteobacteria;o__Rickettsiales;f__Rickettsiaceae;g__Rickettsia	0	0	3.70361e-06	0	0	0	0	0	0	0	0	0	0	0	0	0	0	0	0
k__Bacteria;p__Proteobacteria;c__Alphaproteobacteria;o__Rickettsiales;f__Rickettsiaceae;g__Wolbachia	0	0	0	0	1.45814e-06	0	0	0	0	0	0	0	0	0	0	0	0	0	0
k__Bacteria;p__Proteobacteria;c__Alphaproteobacteria;o__Rickettsiales;f__mitochondria;g__	1.53403e-05	2.28296e-06	2.81669e-05	0.00117184	6.05129e-05	0.000213754	5.10009e-07	0	0	0	0	0	0	0	0	1.06358e-06	0	0	1.36672e-06
k__Bacteria;p__Proteobacteria;c__Alphaproteobacteria;o__Sphingomonadales;Other;Other	1.56889e-06	4.3903e-07	8.23566e-05	3.16277e-05	1.16651e-06	9.28906e-05	0	0	0	0	0	0	0	0	0	0	0	0	0
k__Bacteria;p__Proteobacteria;c__Alphaproteobacteria;o__Sphingomonadales;f__;g__	0	0	4.87317e-07	0	1.72061e-05	2.90283e-06	0	0	0	0	0	0	0	0	0	0	0	0	0
k__Bacteria;p__Proteobacteria;c__Alphaproteobacteria;o__Sphingomonadales;f__Erythrobacteraceae;Other	0	0	1.94927e-06	0	0	5.27787e-06	3.57006e-06	0	0	0	0	0	0	0	0	0	0	0	0
k__Bacteria;p__Proteobacteria;c__Alphaproteobacteria;o__Sphingomonadales;f__Erythrobacteraceae;g__	7.91418e-05	0.000225223	4.65875e-05	0.000508093	3.48496e-05	3.14034e-05	3.57006e-05	0	0	0	0	0	0	0	5.85831e-07	0	0	0	0
k__Bacteria;p__Proteobacteria;c__Alphaproteobacteria;o__Sphingomonadales;f__Erythrobacteraceae;g__Erythrobacter	0	0	0	0	0	1.16113e-05	0	0	0	0	0	0	0	0	0	0	0	0	0
k__Bacteria;p__Proteobacteria;c__Alphaproteobacteria;o__Sphingomonadales;f__Erythrobacteraceae;g__Erythromicrobium	0	0	0	2.92849e-06	0	0	0	0	0	0	0	0	0	0	0	0	0	0	0
k__Bacteria;p__Proteobacteria;c__Alphaproteobacteria;o__Sphingomonadales;f__Sphingomonadaceae;Other	5.56956e-05	2.40589e-05	7.54367e-05	0.000285381	6.09504e-05	4.64453e-05	1.83603e-05	0	0	0	0	0	0	3.79586e-05	9.08038e-06	1.65919e-05	4.2361e-06	3.60973e-06	0.00107424
k__Bacteria;p__Proteobacteria;c__Alphaproteobacteria;o__Sphingomonadales;f__Sphingomonadaceae;g__	0	2.54638e-06	5.84781e-07	3.36777e-06	0	0	0	0	0	0	0	0	0	0	0	0	0	0	0
k__Bacteria;p__Proteobacteria;c__Alphaproteobacteria;o__Sphingomonadales;f__Sphingomonadaceae;g__Blastomonas	0	2.63418e-07	4.87317e-06	4.64166e-05	0	0	0	0	0	0	0	0	0	0	0	0	0	0	0
k__Bacteria;p__Proteobacteria;c__Alphaproteobacteria;o__Sphingomonadales;f__Sphingomonadaceae;g__Kaistobacter	4.35803e-07	8.78061e-08	2.9239e-07	0	5.39513e-06	0	0	0	4.68785e-07	0	0	0	0	0	0	0	0	0	0
k__Bacteria;p__Proteobacteria;c__Alphaproteobacteria;o__Sphingomonadales;f__Sphingomonadaceae;g__Novosphingobium	6.97285e-07	3.96883e-05	8.67425e-06	5.54949e-05	8.1656e-06	3.69451e-06	0	0	0	0	0	0	0	4.57422e-05	1.59639e-05	1.80809e-05	8.4722e-06	7.21947e-06	0.00160371
k__Bacteria;p__Proteobacteria;c__Alphaproteobacteria;o__Sphingomonadales;f__Sphingomonadaceae;g__Sphingobium	2.66711e-05	1.62441e-05	0.000163641	0.000120507	5.07434e-05	0.000133266	0	0	0	0	0	0	0	0	0	1.2763e-06	0	1.31263e-06	0
k__Bacteria;p__Proteobacteria;c__Alphaproteobacteria;o__Sphingomonadales;f__Sphingomonadaceae;g__Sphingomonas	3.02447e-05	4.0303e-05	9.92178e-05	0.000579256	9.11339e-05	8.89322e-05	0.000156063	9.85651e-07	4.16437e-05	4.96734e-07	1.31828e-06	3.62123e-06	2.89586e-07	6.39751e-07	2.19687e-06	2.97803e-06	0	0	7.38028e-06
k__Bacteria;p__Proteobacteria;c__Alphaproteobacteria;o__Sphingomonadales;f__Sphingomonadaceae;g__Sphingopyxis	0	1.75612e-07	1.35474e-05	0	1.99766e-05	2.08476e-05	0	0	0	0	0	0	0	0	0	0	0	0	0
k__Bacteria;p__Proteobacteria;c__Betaproteobacteria;Other;Other;Other	0	0	0	0	0	2.11115e-06	0	0	0	2.48367e-07	1.49406e-05	6.03538e-07	1.1873e-05	0	0	0	0	0	0
k__Bacteria;p__Proteobacteria;c__Betaproteobacteria;o__;f__;g__	4.44519e-06	0	6.82244e-07	0	5.83257e-07	0	0	0	0	0	0	0	0	0	0	0	0	0	0
k__Bacteria;p__Proteobacteria;c__Betaproteobacteria;o__Burkholderiales;Other;Other	0	1.14148e-06	3.31376e-06	0	0	0	0	9.85651e-08	0	0	0	0	0	0	0	2.12716e-07	4.03438e-07	0	0
k__Bacteria;p__Proteobacteria;c__Betaproteobacteria;o__Burkholderiales;f__;g__	0	0	0	0	5.54094e-06	0	0	0	0	0	0	0	0	0	0	0	0	0	0
k__Bacteria;p__Proteobacteria;c__Betaproteobacteria;o__Burkholderiales;f__Alcaligenaceae;Other	1.74321e-07	2.01954e-06	9.74635e-08	2.28422e-05	3.07668e-05	2.37504e-06	2.55004e-06	0	0	0	0	0	0	0	0	0	0	0	3.00678e-06
k__Bacteria;p__Proteobacteria;c__Betaproteobacteria;o__Burkholderiales;f__Alcaligenaceae;g__	0	2.63418e-07	0	0	0	0	0	9.85651e-08	4.6019e-05	0	0	0	2.89586e-07	0	0	0	0	0	1.09337e-06
k__Bacteria;p__Proteobacteria;c__Betaproteobacteria;o__Burkholderiales;f__Alcaligenaceae;g__Achromobacter	0	0	0	8.77083e-05	1.82268e-05	0	0	0	8.35999e-06	1.24183e-07	0	0	0	0	0	0	0	0	0
k__Bacteria;p__Proteobacteria;c__Betaproteobacteria;o__Burkholderiales;f__Alcaligenaceae;g__Oligella	0	0	0	1.77174e-05	0	0	0	0	0	0	0	0	0	0	0	0	0	0	0
k__Bacteria;p__Proteobacteria;c__Betaproteobacteria;o__Burkholderiales;f__Alcaligenaceae;g__Pigmentiphaga	0	4.3903e-07	7.79708e-07	0	0	1.84726e-06	0	0	0	0	0	0	0	0	0	0	0	0	0
k__Bacteria;p__Proteobacteria;c__Betaproteobacteria;o__Burkholderiales;f__Alcaligenaceae;g__Sutterella	0	4.21469e-06	8.18693e-06	4.53916e-06	1.60396e-05	2.19032e-05	0	0.00205942	2.10953e-06	0.00268249	0.0106312	0.00574918	0.00444023	0	0	0	0	0	0
k__Bacteria;p__Proteobacteria;c__Betaproteobacteria;o__Burkholderiales;f__Burkholderiaceae;Other	4.27087e-06	0	0	0	0	0	0	0	0	0	0	0	0	0	0	0	0	0	0
k__Bacteria;p__Proteobacteria;c__Betaproteobacteria;o__Burkholderiales;f__Burkholderiaceae;g__	0	3.60005e-06	0	0	2.47884e-06	0	0	0	0	0	0	0	0	0	0	0	0	0	0
k__Bacteria;p__Proteobacteria;c__Betaproteobacteria;o__Burkholderiales;f__Burkholderiaceae;g__Burkholderia	3.48642e-07	2.37076e-06	7.79708e-07	5.85698e-07	7.72815e-06	0	0	1.08422e-06	4.46127e-05	0	0	1.20708e-07	0	0	0	0	0	0	5.19353e-06
k__Bacteria;p__Proteobacteria;c__Betaproteobacteria;o__Burkholderiales;f__Burkholderiaceae;g__Lautropia	1.39457e-06	1.84393e-06	3.96676e-05	3.41169e-05	0.000113589	0.000403494	0	0	0	0	0	0	0	0	1.61104e-06	0.00013316	8.06876e-06	2.2971e-06	0
k__Bacteria;p__Proteobacteria;c__Betaproteobacteria;o__Burkholderiales;f__Burkholderiaceae;g__Pandoraea	0	0	5.36049e-06	0	7.29071e-07	0	3.57006e-06	0	1.64075e-06	0	0	0	0	0	0	0	0	0	0
k__Bacteria;p__Proteobacteria;c__Betaproteobacteria;o__Burkholderiales;f__Burkholderiaceae;g__Salinispora	4.35803e-07	7.90255e-07	8.08947e-06	6.19376e-05	3.79117e-06	1.45142e-05	5.10009e-07	0	0	0	0	0	0	0	0	0	0	0	0
k__Bacteria;p__Proteobacteria;c__Betaproteobacteria;o__Burkholderiales;f__Comamonadaceae;Other	2.61482e-07	7.81474e-06	7.40722e-06	5.35914e-05	1.23942e-05	7.38902e-06	0	0	0	0	0	0	0	4.64886e-05	9.95913e-06	2.57387e-05	7.4636e-06	7.54762e-06	0.00298491
k__Bacteria;p__Proteobacteria;c__Betaproteobacteria;o__Burkholderiales;f__Comamonadaceae;g__	0	0	0	0	2.49342e-05	0	0	0	0	0	0	0	0	6.39751e-07	0	0	2.01719e-07	0	7.27094e-05
k__Bacteria;p__Proteobacteria;c__Betaproteobacteria;o__Burkholderiales;f__Comamonadaceae;g__Acidovorax	4.88099e-06	3.08199e-05	1.05261e-05	0.0001331	4.21403e-05	8.41821e-05	3.11105e-05	9.85651e-08	3.28149e-06	0	1.46476e-07	0	0	2.87888e-06	1.17166e-06	1.06358e-06	2.01719e-06	0	0.000136945
k__Bacteria;p__Proteobacteria;c__Betaproteobacteria;o__Burkholderiales;f__Comamonadaceae;g__Aquabacterium	0	0	0	0	0	0	0	0	7.03177e-07	0	0	0	0	0	0	0	0	0	0
k__Bacteria;p__Proteobacteria;c__Betaproteobacteria;o__Burkholderiales;f__Comamonadaceae;g__Azohydromonas	0	0	0	2.19637e-06	0	0	0	0	0	0	0	0	0	0	0	0	0	0	6.34157e-05
k__Bacteria;p__Proteobacteria;c__Betaproteobacteria;o__Burkholderiales;f__Comamonadaceae;g__Comamonas	7.58297e-06	1.44002e-05	0.000120562	0.000369136	5.32222e-05	0.000105557	1.53003e-06	8.87086e-07	7.50055e-05	0	0	0	0	1.06625e-07	1.46458e-07	8.50865e-07	6.05157e-07	3.60973e-06	1.09337e-05
k__Bacteria;p__Proteobacteria;c__Betaproteobacteria;o__Burkholderiales;f__Comamonadaceae;g__Curvibacter	0	0	0	0	0	1.05557e-06	0	9.85651e-08	2.34392e-07	0	0	0	0	0	0	0	0	0	0
k__Bacteria;p__Proteobacteria;c__Betaproteobacteria;o__Burkholderiales;f__Comamonadaceae;g__Delftia	0.00088224	2.63418e-06	1.05261e-05	0.000176002	6.70745e-05	2.87644e-05	3.06005e-06	1.37991e-06	1.69544e-05	6.20917e-07	2.92952e-07	0	0	2.86822e-05	1.31812e-06	0	2.01719e-07	0	0.000395801
k__Bacteria;p__Proteobacteria;c__Betaproteobacteria;o__Burkholderiales;f__Comamonadaceae;g__Diaphorobacter	2.25746e-05	1.46636e-05	1.85181e-05	4.97844e-05	7.29071e-07	2.26949e-05	4.08007e-05	0	5.54728e-06	0	0	0	0	0	0	0	0	0	2.84277e-05
k__Bacteria;p__Proteobacteria;c__Betaproteobacteria;o__Burkholderiales;f__Comamonadaceae;g__Hydrogenophaga	0	0	4.67825e-06	0	0	0	0	0	8.59438e-07	0	0	0	0	0	0	0	0	0	0
k__Bacteria;p__Proteobacteria;c__Betaproteobacteria;o__Burkholderiales;f__Comamonadaceae;g__Hylemonella	0	0	1.51068e-05	1.84495e-05	8.31141e-06	5.27787e-06	5.10009e-07	0	0	0	0	0	0	0	0	6.38149e-07	4.03438e-07	0	0
k__Bacteria;p__Proteobacteria;c__Betaproteobacteria;o__Burkholderiales;f__Comamonadaceae;g__Lampropedia	8.71606e-08	2.63418e-07	1.36449e-06	5.85698e-07	2.62466e-06	2.63894e-07	0	0	0	0	0	0	0	0	0	0	0	0	0
k__Bacteria;p__Proteobacteria;c__Betaproteobacteria;o__Burkholderiales;f__Comamonadaceae;g__Leptothrix	0	6.14642e-07	9.74635e-07	0	0	0	0	0	4.68785e-06	0	0	0	0	0	0	0	0	0	0
k__Bacteria;p__Proteobacteria;c__Betaproteobacteria;o__Burkholderiales;f__Comamonadaceae;g__Limnobacter	0	0	2.04673e-06	0	2.11431e-05	0	0	0	0	0	0	0	0	0	0	0	0	0	0
k__Bacteria;p__Proteobacteria;c__Betaproteobacteria;o__Burkholderiales;f__Comamonadaceae;g__Methylibium	0	7.02448e-07	1.1988e-05	1.75709e-06	3.00377e-05	5.01398e-06	0	0	0	0	0	0	0	0	0	0	0	0	0
k__Bacteria;p__Proteobacteria;c__Betaproteobacteria;o__Burkholderiales;f__Comamonadaceae;g__Pelomonas	2.46664e-05	5.00495e-06	1.33525e-05	0.00012695	2.24554e-05	2.85005e-05	3.36606e-05	0	1.40635e-06	6.20917e-07	0	4.8283e-07	1.30314e-05	1.22619e-05	5.12602e-06	9.57223e-06	3.63094e-06	1.31263e-06	0.000871693
k__Bacteria;p__Proteobacteria;c__Betaproteobacteria;o__Burkholderiales;f__Comamonadaceae;g__Polaromonas	0	0	5.84781e-07	0	1.0207e-06	0	0	0	2.65645e-06	0	0	0	0	0	0	0	0	0	0
k__Bacteria;p__Proteobacteria;c__Betaproteobacteria;o__Burkholderiales;f__Comamonadaceae;g__Ramlibacter	4.35803e-07	0	0	1.5521e-05	2.33303e-06	1.39864e-05	0	0	0	0	0	0	0	0	0	0	0	0	0
k__Bacteria;p__Proteobacteria;c__Betaproteobacteria;o__Burkholderiales;f__Comamonadaceae;g__Rhodoferax	0	0	1.65688e-06	5.85698e-07	0	0	0	0	0	0	0	0	0	0	0	0	0	0	0
k__Bacteria;p__Proteobacteria;c__Betaproteobacteria;o__Burkholderiales;f__Comamonadaceae;g__Roseateles	0.00018051	7.90255e-07	1.16956e-06	1.02497e-06	3.76201e-05	0	0	0	0	0	0	0	0	0	8.78747e-07	2.12716e-07	0	0	3.28012e-06
k__Bacteria;p__Proteobacteria;c__Betaproteobacteria;o__Burkholderiales;f__Comamonadaceae;g__Rubrivivax	0	7.90255e-07	0	0	0	0	0	0	0	0	0	0	0	0	0	0	0	0	0
k__Bacteria;p__Proteobacteria;c__Betaproteobacteria;o__Burkholderiales;f__Comamonadaceae;g__Schlegelella	4.53235e-06	4.21469e-06	1.36449e-06	4.83201e-05	3.9224e-05	6.59734e-05	0	9.85651e-08	9.45382e-06	0	0	0	0	0	0	0	0	0	0
k__Bacteria;p__Proteobacteria;c__Betaproteobacteria;o__Burkholderiales;f__Comamonadaceae;g__Simplicispira	0	0	7.992e-06	0	0	0	0	0	0	0	0	0	0	0	0	0	0	0	0
k__Bacteria;p__Proteobacteria;c__Betaproteobacteria;o__Burkholderiales;f__Comamonadaceae;g__Tepidimonas	0.00020936	9.64111e-05	7.47545e-05	0.00053196	0.00021041	9.13072e-05	7.70113e-05	7.88521e-07	1.05477e-05	0	0	0	0	4.69151e-06	2.05041e-06	1.06358e-06	1.61375e-06	3.28158e-07	0.000306691
k__Bacteria;p__Proteobacteria;c__Betaproteobacteria;o__Burkholderiales;f__Comamonadaceae;g__Variovorax	2.35334e-06	1.84393e-06	1.75434e-05	3.36777e-06	5.54094e-06	1.16113e-05	4.08007e-05	3.76519e-05	5.57072e-05	0.000352184	0.0010435	3.02976e-05	0.000256573	0	0	0	0	0	0
k__Bacteria;p__Proteobacteria;c__Betaproteobacteria;o__Burkholderiales;f__Oxalobacteraceae;Other	2.61482e-07	3.95127e-06	1.97851e-05	2.89921e-05	0.000118547	7.38902e-06	2.34604e-05	0	4.84411e-06	0	0	0	0	0	0	0	0	0	0
k__Bacteria;p__Proteobacteria;c__Betaproteobacteria;o__Burkholderiales;f__Oxalobacteraceae;g__	6.88569e-05	1.91417e-05	4.5418e-05	0.000236622	5.54094e-05	8.07515e-05	6.68112e-05	0	6.25046e-07	0	0	0	0	0	0	0	8.06876e-07	0	0
k__Bacteria;p__Proteobacteria;c__Betaproteobacteria;o__Burkholderiales;f__Oxalobacteraceae;g__Cupriavidus	0	0	2.9239e-07	0.000973431	3.20791e-06	5.27787e-07	0	0	7.03177e-07	1.24183e-07	0	0	0	0	0	0	0	0	0
k__Bacteria;p__Proteobacteria;c__Betaproteobacteria;o__Burkholderiales;f__Oxalobacteraceae;g__Herbaspirillum	0	0	0	0	0	0	0	2.06987e-06	7.81308e-07	4.96734e-07	0	1.20708e-07	0	0	0	0	0	0	0
k__Bacteria;p__Proteobacteria;c__Betaproteobacteria;o__Burkholderiales;f__Oxalobacteraceae;g__Janthinobacterium	1.13309e-05	1.06245e-05	7.23179e-05	7.11623e-05	0.000219305	3.03478e-05	6.12011e-06	4.82969e-06	0.000126259	2.48367e-07	5.85904e-07	9.65661e-07	0	1.06625e-07	1.17166e-06	0	1.00859e-06	6.56315e-07	0
k__Bacteria;p__Proteobacteria;c__Betaproteobacteria;o__Burkholderiales;f__Oxalobacteraceae;g__Ralstonia	7.61784e-05	2.63418e-07	6.33512e-06	2.04994e-06	6.56164e-06	8.18071e-06	0	1.08422e-06	4.67222e-05	1.24183e-07	0	0	2.89586e-07	7.58105e-05	2.03576e-05	3.40346e-05	9.07735e-06	9.51657e-06	0.00429942
k__Bacteria;p__Proteobacteria;c__Betaproteobacteria;o__Ellin6067;f__;g__	1.10694e-05	5.26836e-07	0	0	0	0	0	0	0	0	0	0	0	0	0	0	0	0	0
k__Bacteria;p__Proteobacteria;c__Betaproteobacteria;o__Hydrogenophilales;f__Hydrogenophilaceae;g__Thiobacillus	0	9.65867e-07	0	0	0	1.05557e-06	0	0	0	0	0	0	0	0	0	0	0	0	0
k__Bacteria;p__Proteobacteria;c__Betaproteobacteria;o__IS-44;f__;g__	0	1.4927e-06	0	0	2.62466e-06	0	0	0	0	0	0	0	0	0	0	0	0	0	0
k__Bacteria;p__Proteobacteria;c__Betaproteobacteria;o__MND1;f__;g__	0	0	0	0	2.0414e-06	0	0	0	0	0	0	0	0	0	0	0	0	0	0
k__Bacteria;p__Proteobacteria;c__Betaproteobacteria;o__Methylophilales;f__Methylophilaceae;Other	1.91753e-06	3.51224e-07	8.77171e-07	0	0	0	0	6.89956e-07	0	1.24183e-07	1.46476e-07	0	2.89586e-07	0	0	0	0	0	0
k__Bacteria;p__Proteobacteria;c__Betaproteobacteria;o__Methylophilales;f__Methylophilaceae;g__	0	0	0	6.44268e-06	0	0	0	0	0	0	0	0	0	0	0	0	0	0	0
k__Bacteria;p__Proteobacteria;c__Betaproteobacteria;o__Methylophilales;f__Methylophilaceae;g__Methylobacillus	7.58297e-06	0	0	1.1714e-06	0	0	0	0	0	0	0	0	0	0	0	0	0	0	0
k__Bacteria;p__Proteobacteria;c__Betaproteobacteria;o__Methylophilales;f__Methylophilaceae;g__Methylotenera	6.97285e-07	2.04588e-05	2.04673e-06	0	0	0	0	0	0	0	0	0	2.89586e-07	0	0	0	0	0	0
k__Bacteria;p__Proteobacteria;c__Betaproteobacteria;o__Neisseriales;f__Neisseriaceae;Other	1.39457e-06	3.24882e-06	9.99e-05	4.49523e-05	0.000886405	0.000361007	3.06005e-06	0	0	0	0	0	0	1.06625e-07	3.04632e-05	0.000745145	0.00181043	9.45094e-05	2.73344e-07
k__Bacteria;p__Proteobacteria;c__Betaproteobacteria;o__Neisseriales;f__Neisseriaceae;g__	4.73282e-05	0.0400545	0.034392	0.05757	0.0244398	0.0360252	0.000937396	1.77417e-06	7.81308e-08	9.93467e-07	4.39428e-06	3.01769e-06	2.0271e-06	9.59627e-07	1.0545e-05	0.00126417	3.06613e-05	5.57868e-06	0.00347529
k__Bacteria;p__Proteobacteria;c__Betaproteobacteria;o__Neisseriales;f__Neisseriaceae;g__Aquitalea	0	0	0	0	0	0	0	0	2.34392e-07	0	0	0	0	0	0	0	0	0	0
k__Bacteria;p__Proteobacteria;c__Betaproteobacteria;o__Neisseriales;f__Neisseriaceae;g__Conchiformibius	8.71606e-08	8.78061e-08	2.1247e-05	5.85698e-06	1.72061e-05	1.55697e-05	0	0	0	0	0	0	0	0	0	0	0	0	0
k__Bacteria;p__Proteobacteria;c__Betaproteobacteria;o__Neisseriales;f__Neisseriaceae;g__Deefgea	4.35803e-07	0	0	0	3.35373e-06	3.16672e-06	0	0	0	0	0	0	0	0	0	0	0	0	0
k__Bacteria;p__Proteobacteria;c__Betaproteobacteria;o__Neisseriales;f__Neisseriaceae;g__Eikenella	7.93161e-06	0	3.95702e-05	4.39274e-07	0.000211868	2.63894e-07	1.02002e-06	5.16481e-05	3.82059e-05	1.4902e-05	2.92952e-07	2.17274e-06	1.91127e-05	0	1.46458e-07	4.70103e-05	6.45501e-06	3.28158e-07	0
k__Bacteria;p__Proteobacteria;c__Betaproteobacteria;o__Neisseriales;f__Neisseriaceae;g__Kingella	8.71606e-08	2.45857e-06	8.07972e-05	8.58048e-05	0.00030446	0.000169948	0	9.95508e-06	2.42205e-06	3.26602e-05	0.000518086	0.00212276	2.89586e-07	0	0.000399537	0.00013316	2.86441e-05	1.01729e-05	0
k__Bacteria;p__Proteobacteria;c__Betaproteobacteria;o__Neisseriales;f__Neisseriaceae;g__Microvirgula	0	0	0	0	0	0	0	0	0	0	0	0	0	0	0	0	0	0	0
k__Bacteria;p__Proteobacteria;c__Betaproteobacteria;o__Neisseriales;f__Neisseriaceae;g__Neisseria	0.00565873	0.00133149	0.00372593	0.00591394	0.0159659	0.0192357	0.000109142	0.00905193	0.000793808	0.00448327	0.00379021	0.00534324	0.00874579	0.00335507	0.000580705	0.0435681	0.0264203	0.00468609	0.00642002
k__Bacteria;p__Proteobacteria;c__Betaproteobacteria;o__Neisseriales;f__Neisseriaceae;g__Vitreoscilla	0	0	2.24166e-06	0	0	0	0	0	0	0	0	0	0	0	0	0	0	0	0
k__Bacteria;p__Proteobacteria;c__Betaproteobacteria;o__Nitrosomonadales;f__Nitrosomonadaceae;Other	0	0	0	0	4.37443e-07	0	0	0	0	0	0	0	0	0	0	0	0	0	0
k__Bacteria;p__Proteobacteria;c__Betaproteobacteria;o__Rhodocyclales;f__Rhodocyclaceae;g__Hydrogenophilus	1.52531e-05	1.22928e-05	3.97651e-05	7.30659e-05	1.6477e-05	2.90283e-06	1.02002e-06	0	3.90654e-07	0	0	0	0	5.33126e-06	0	0	2.01719e-07	0	3.38946e-05
k__Bacteria;p__Proteobacteria;c__Betaproteobacteria;o__Rhodocyclales;f__Rhodocyclaceae;g__Methyloversatilis	0	2.63418e-06	0	0	0	0	0	0	0	0	0	0	0	0	0	0	0	0	0
k__Bacteria;p__Proteobacteria;c__Betaproteobacteria;o__Rhodocyclales;f__Rhodocyclaceae;g__Propionivibrio	0	0	0	1.90352e-06	0	0	0	0	0	0	0	0	0	0	0	0	0	0	0
k__Bacteria;p__Proteobacteria;c__Betaproteobacteria;o__Rhodocyclales;f__Rhodocyclaceae;g__Rhodocyclus	1.74321e-07	0	3.89854e-07	0	0	0	0	0	0	0	0	0	0	0	0	0	0	0	0
k__Bacteria;p__Proteobacteria;c__Betaproteobacteria;o__Rhodocyclales;f__Rhodocyclaceae;g__Z-35	0	0	0	0	7.29071e-07	0	0	0	0	0	0	0	0	0	0	0	0	0	0
k__Bacteria;p__Proteobacteria;c__Betaproteobacteria;o__Rhodocyclales;f__Rhodocyclaceae;g__Zoogloea	0	0	2.9239e-07	1.75709e-06	0	0	0	0	0	0	0	0	0	0	0	0	0	0	0
k__Bacteria;p__Proteobacteria;c__Betaproteobacteria;o__SC-I-84;f__;g__	0	4.21469e-06	3.89854e-07	0	8.60304e-06	0	0	0	0	0	0	0	0	0	0	0	0	0	0
k__Bacteria;p__Proteobacteria;c__Deltaproteobacteria;o__Bdellovibrionales;f__Bacteriovoracaceae;g__	0	5.26836e-07	0	0	0	0	0	0	0	0	5.85904e-07	0	0	0	0	0	0	0	0
k__Bacteria;p__Proteobacteria;c__Deltaproteobacteria;o__Desulfobacterales;f__Desulfobulbaceae;g__	0	0	5.84781e-07	0	0	0	0	0	0	0	0	0	0	0	0	0	0	0	0
k__Bacteria;p__Proteobacteria;c__Deltaproteobacteria;o__Desulfovibrionales;f__Desulfovibrionaceae;g__Bilophila	0	0	0	2.21101e-05	0	0	0	4.22844e-05	3.90654e-07	0.000248988	0.00189555	0.000949003	0.000460153	0	0	0	0	0	0
k__Bacteria;p__Proteobacteria;c__Deltaproteobacteria;o__Desulfovibrionales;f__Desulfovibrionaceae;g__Desulfovibrio	0	0	0	0	0	0	0	4.04117e-06	0	5.53858e-05	0.000105609	2.00375e-05	1.27418e-05	0	0	0	0	0	8.20031e-06
k__Bacteria;p__Proteobacteria;c__Deltaproteobacteria;o__MIZ46;f__;g__	0	0	6.82244e-07	4.09989e-06	0	2.00559e-05	0	0	0	0	0	0	0	0	0	0	0	0	0
k__Bacteria;p__Proteobacteria;c__Deltaproteobacteria;o__Myxococcales;f__;g__	0	0	4.47357e-05	0	5.83257e-07	1.02919e-05	0	0	0	0	0	0	0	0	0	0	0	0	0
k__Bacteria;p__Proteobacteria;c__Deltaproteobacteria;o__Myxococcales;f__0319-6G20;g__	0	0	0	0	0	0	5.6101e-06	0	0	0	0	0	0	0	0	0	0	0	0
k__Bacteria;p__Proteobacteria;c__Deltaproteobacteria;o__Myxococcales;f__Cystobacterineae;g__	0	0	1.08184e-05	0	0	0	0	0	0	0	0	0	0	0	0	0	0	0	0
k__Bacteria;p__Proteobacteria;c__Deltaproteobacteria;o__Myxococcales;f__Haliangiaceae;g__	0	0	0	0	2.47884e-06	0	0	0	0	0	0	0	0	0	0	0	1.00859e-06	0	0
k__Bacteria;p__Proteobacteria;c__Deltaproteobacteria;o__Spirobacillales;f__;g__	0	0	0	1.46425e-06	0	0	0	0	1.17196e-06	0	0	0	0	0	0	0	0	0	0
k__Bacteria;p__Proteobacteria;c__Deltaproteobacteria;o__Syntrophobacterales;f__Syntrophobacteraceae;g__	0	0	1.85181e-06	2.34279e-06	0	0	0	0	0	0	0	0	0	0	0	0	0	0	0
k__Bacteria;p__Proteobacteria;c__Epsilonproteobacteria;o__Campylobacterales;f__Campylobacteraceae;g__Arcobacter	0	0	3.89854e-07	0	0	0	0	0	0	0	0	0	0	0	0	0	0	0	0
k__Bacteria;p__Proteobacteria;c__Epsilonproteobacteria;o__Campylobacterales;f__Campylobacteraceae;g__Campylobacter	0.000111566	1.30831e-05	0.000385663	0.000340876	0.00127675	0.000580302	3.06005e-06	0.00102636	0.000248612	0.0025398	0.00517178	0.0207467	0.000709486	0.00202471	0.00187525	0.00835166	0.00194477	0.0197541	0.0017032
k__Bacteria;p__Proteobacteria;c__Epsilonproteobacteria;o__Campylobacterales;f__Helicobacteraceae;Other	0	0	0	0	0	0	0	0	0	0	0	0	0	0	0	0	0	0	0
k__Bacteria;p__Proteobacteria;c__Epsilonproteobacteria;o__Campylobacterales;f__Helicobacteraceae;g__Helicobacter	0	0	0	0	0	0	0	0	0	0	0	1.20708e-06	0	0	0	0	0	0	0
k__Bacteria;p__Proteobacteria;c__Gammaproteobacteria;Other;Other;Other	0	5.53178e-06	3.61589e-05	1.46425e-07	0	0	0	0	0	0	0	0	0	0	0	0	0	0	0
k__Bacteria;p__Proteobacteria;c__Gammaproteobacteria;o__Aeromonadales;f__Aeromonadaceae;g__	0	0	0	0	0	5.27787e-07	0	3.94261e-07	6.25046e-06	1.94968e-05	7.3238e-07	4.8283e-07	2.34565e-05	0	0	0	0	0	0
k__Bacteria;p__Proteobacteria;c__Gammaproteobacteria;o__Alteromonadales;f__Shewanellaceae;g__Shewanella	0	0	0	0	0	0	0	0	4.60971e-06	3.7255e-07	2.92952e-07	2.41415e-07	0	0	0	0	0	0	0
k__Bacteria;p__Proteobacteria;c__Gammaproteobacteria;o__Cardiobacteriales;f__Cardiobacteriaceae;g__Cardiobacterium	0	8.78061e-08	0	3.07492e-06	5.1035e-06	0	0	0	0	0	0	0	0	0	5.85831e-07	4.46704e-06	1.61375e-06	0	0
k__Bacteria;p__Proteobacteria;c__Gammaproteobacteria;o__Enterobacteriales;f__Enterobacteriaceae;Other	0.00733822	6.67326e-06	5.50669e-05	0.00127331	1.79352e-05	1.55697e-05	2.04004e-06	0.0221039	0.149359	0.00643307	0.00374188	0.00168725	0.00529219	0.00421958	1.90395e-06	2.06335e-05	8.06876e-06	3.28158e-06	0.0201525
k__Bacteria;p__Proteobacteria;c__Gammaproteobacteria;o__Enterobacteriales;f__Enterobacteriaceae;g__	0.00633074	7.48108e-05	3.31376e-06	0.000869469	1.07903e-05	5.54177e-06	0.000102512	0.0860999	0.196994	0.0326575	0.0186383	0.0156904	0.0524791	0.00243201	2.05041e-06	0.000303971	1.00859e-06	9.84473e-06	0.0615652
k__Bacteria;p__Proteobacteria;c__Gammaproteobacteria;o__Enterobacteriales;f__Enterobacteriaceae;g__Citrobacter	0	0	0	0	0	7.38902e-06	0	0.00075836	0.00119056	0.0017567	0.000284896	0.000387954	0.0018826	0	0	0	0	0	0
k__Bacteria;p__Proteobacteria;c__Gammaproteobacteria;o__Enterobacteriales;f__Enterobacteriaceae;g__Erwinia	1.04593e-06	8.86841e-06	1.94927e-07	2.92849e-06	9.33211e-06	8.4446e-06	0	1.37991e-06	0.0060363	1.36602e-06	0	1.20708e-07	2.89586e-07	0	0	0	0	0	0
k__Bacteria;p__Proteobacteria;c__Gammaproteobacteria;o__Enterobacteriales;f__Enterobacteriaceae;g__Gluconacetobacter	0.00066765	1.84393e-06	6.82244e-07	1.90352e-06	2.62466e-06	3.16672e-06	5.10009e-06	3.35122e-06	4.55502e-05	8.69284e-07	7.3238e-07	0	5.79172e-07	0	0	0	0	0	0.000153619
k__Bacteria;p__Proteobacteria;c__Gammaproteobacteria;o__Enterobacteriales;f__Enterobacteriaceae;g__Klebsiella	0.00497905	1.11514e-05	8.84968e-05	0.000245115	4.3161e-05	7.52097e-05	0.00111947	0.00785298	0.0615727	0.00377803	0.00196454	0.00115227	0.00464902	0.00135766	5.16996e-05	4.25432e-07	3.2275e-06	1.90331e-05	0.0186806
k__Bacteria;p__Proteobacteria;c__Gammaproteobacteria;o__Enterobacteriales;f__Enterobacteriaceae;g__Morganella	0	0	0	0	0	0	0	0.000165984	0.000355964	8.07192e-05	2.4608e-05	0.000118293	0.000251071	0	0	0	0	0	0
k__Bacteria;p__Proteobacteria;c__Gammaproteobacteria;o__Enterobacteriales;f__Enterobacteriaceae;g__Proteus	0	0	0	0	0	0	0	0.000481491	0.00123353	0.00094131	0.00049919	4.09199e-05	0.00119223	0	0	0	0	0	0
k__Bacteria;p__Proteobacteria;c__Gammaproteobacteria;o__Enterobacteriales;f__Enterobacteriaceae;g__Providencia	0	0	0	0	0	0	0	0	0	2.48367e-06	0	0	0	0	0	0	0	0	0
k__Bacteria;p__Proteobacteria;c__Gammaproteobacteria;o__Enterobacteriales;f__Enterobacteriaceae;g__Salmonella	0.000896098	8.78061e-08	0	5.85698e-07	0	0	0	1.9713e-07	1.40635e-06	2.48367e-07	7.3238e-07	0	0	0.000108651	1.46458e-07	0	0	0	9.67636e-05
k__Bacteria;p__Proteobacteria;c__Gammaproteobacteria;o__Enterobacteriales;f__Enterobacteriaceae;g__Serratia	0.000563668	0.00649018	0	0.000375433	0	1.84726e-06	0	8.5456e-05	0.000569026	5.83662e-05	1.66983e-05	2.67971e-05	0.000179833	4.73416e-05	1.46458e-07	0	0	3.28158e-07	0
k__Bacteria;p__Proteobacteria;c__Gammaproteobacteria;o__Enterobacteriales;f__Enterobacteriaceae;g__Trabulsiella	0.000167523	0	2.9239e-06	0.000173513	0	0	0	0.00337891	0.0058552	0.00115031	0.000337481	0.000139779	0.000206185	0.000562448	0	2.12716e-07	4.03438e-07	0	0.00215367
k__Bacteria;p__Proteobacteria;c__Gammaproteobacteria;o__Enterobacteriales;f__Enterobacteriaceae;g__Yersinia	1.56889e-06	4.3903e-07	4.87317e-07	0	7.29071e-07	6.06956e-06	0	1.47848e-06	6.87551e-06	0	1.46476e-07	0	0	0	0	0	0	0	0
k__Bacteria;p__Proteobacteria;c__Gammaproteobacteria;o__HOC36;f__;g__	0	0	0	0	0	0	0	0	0	0	0	0	0	0	0	0	0	0	0
k__Bacteria;p__Proteobacteria;c__Gammaproteobacteria;o__Legionellales;Other;Other	2.00469e-06	0	0	1.31782e-06	0	0	0	0	0	0	0	0	0	0	0	0	0	0	0
k__Bacteria;p__Proteobacteria;c__Gammaproteobacteria;o__Legionellales;f__;g__	0	0	0	0	1.91017e-05	0	0	0	0	0	0	0	0	0	0	0	0	0	0
k__Bacteria;p__Proteobacteria;c__Gammaproteobacteria;o__Legionellales;f__Coxiellaceae;g__Rickettsiella	0	4.3903e-07	1.36449e-06	0	0	0	0	9.85651e-08	0	3.7255e-07	1.90419e-06	2.05203e-06	0	0	0	0	0	0	0
k__Bacteria;p__Proteobacteria;c__Gammaproteobacteria;o__Legionellales;f__Legionellaceae;Other	0	8.78061e-07	2.24166e-06	0	0	0	0	0	0	0	0	0	0	0	0	0	0	0	0
k__Bacteria;p__Proteobacteria;c__Gammaproteobacteria;o__Legionellales;f__Legionellaceae;g__Legionella	0	3.16102e-06	2.9239e-06	1.75709e-06	0	0	0	0	0	0	0	0	0	0	0	0	0	0	0
k__Bacteria;p__Proteobacteria;c__Gammaproteobacteria;o__Methylococcales;f__Methylococcaceae;g__Methylocaldum	4.35803e-07	0	0	0	0	0	0	0	0	0	0	0	0	0	0	0	0	0	0
k__Bacteria;p__Proteobacteria;c__Gammaproteobacteria;o__Oceanospirillales;f__Halomonadaceae;Other	0	0	0	0	0	0	0	9.85651e-08	6.40672e-06	1.24183e-07	4.39428e-07	1.81061e-06	0	0	0	0	0	0	0
k__Bacteria;p__Proteobacteria;c__Gammaproteobacteria;o__Oceanospirillales;f__Halomonadaceae;g__	0	0	0	0	0	0	0	0	0	0	0	0	0	0	0	0	0	0	0
k__Bacteria;p__Proteobacteria;c__Gammaproteobacteria;o__Oceanospirillales;f__Halomonadaceae;g__Halomonas	0	0	0	0	0	0	0	5.91391e-07	9.68821e-06	2.48367e-07	1.46476e-07	1.20708e-06	0	0	0	0	0	0	0
k__Bacteria;p__Proteobacteria;c__Gammaproteobacteria;o__Pasteurellales;f__Pasteurellaceae;Other	0	0	0	0	3.64536e-06	1.08196e-05	0	0.000809023	0.00422469	0.000804709	0.000788187	0.000106464	0.000643461	0	0	0	6.61638e-05	0	0
k__Bacteria;p__Proteobacteria;c__Gammaproteobacteria;o__Pasteurellales;f__Pasteurellaceae;g__	0	0	0	5.85698e-07	0	0	0	0	0	0	0	0	0	0	0	0	0	0	0
k__Bacteria;p__Proteobacteria;c__Gammaproteobacteria;o__Pasteurellales;f__Pasteurellaceae;g__Actinobacillus	4.57593e-05	3.90737e-05	8.86917e-06	2.92849e-07	9.91537e-06	1.13474e-05	0	9.71852e-05	4.58628e-05	1.0804e-05	1.87489e-05	3.59709e-05	0.000121337	4.05176e-06	3.54428e-05	0.000744932	0.000267883	2.42837e-05	0.00614422
k__Bacteria;p__Proteobacteria;c__Gammaproteobacteria;o__Pasteurellales;f__Pasteurellaceae;g__Aggregatibacter	1.90882e-05	0	9.74635e-08	0	1.06444e-05	4.77648e-05	0	2.16843e-06	4.21906e-06	1.24183e-07	5.85904e-07	1.20708e-07	5.21255e-06	1.06625e-07	0.000104571	3.27583e-05	0.000153105	6.56315e-07	0
k__Bacteria;p__Proteobacteria;c__Gammaproteobacteria;o__Pasteurellales;f__Pasteurellaceae;g__Haemophilus	0.00168839	0.0104946	0.00062747	0.00720028	0.00453482	0.0172473	0.000199413	0.000637717	0.00254683	0.00100278	0.000132121	7.53215e-05	0.000753503	0.00144434	0.000262892	0.0032386	0.00212773	0.000413807	0.00505877
k__Bacteria;p__Proteobacteria;c__Gammaproteobacteria;o__Pseudomonadales;f__Moraxellaceae;Other	0	2.72199e-06	2.9239e-07	1.1714e-06	6.99908e-06	5.27787e-07	0	0	0	0	0	0	0	0	0	8.50865e-07	0	0	0
k__Bacteria;p__Proteobacteria;c__Gammaproteobacteria;o__Pseudomonadales;f__Moraxellaceae;g__	1.83037e-06	0.0140874	0.00755751	0.0053382	0.0179458	0.00458093	0.00280811	0.00013809	1.17196e-06	0.00078695	0.000816604	0.000237915	0.000710065	1.06625e-07	0	0.000121886	4.03438e-07	0	2.73344e-06
k__Bacteria;p__Proteobacteria;c__Gammaproteobacteria;o__Pseudomonadales;f__Moraxellaceae;g__Acinetobacter	2.83272e-05	2.3093e-05	8.96664e-06	0.000171902	3.07668e-05	2.95561e-05	0	1.11379e-05	9.45382e-05	7.20264e-06	2.78304e-06	4.22477e-06	1.79543e-05	1.06625e-07	1.17166e-06	3.87144e-05	0	6.56315e-07	0.00117046
k__Bacteria;p__Proteobacteria;c__Gammaproteobacteria;o__Pseudomonadales;f__Moraxellaceae;g__Enhydrobacter	1.28998e-05	0	5.36049e-06	6.00341e-06	3.03294e-05	1.05557e-06	2.80505e-05	2.46413e-06	8.04747e-06	1.98693e-06	4.39428e-07	1.20708e-06	5.79172e-07	0	0	7.8705e-06	0	0	0
k__Bacteria;p__Proteobacteria;c__Gammaproteobacteria;o__Pseudomonadales;f__Moraxellaceae;g__Moraxella	0.00106937	0.100586	0.0402714	0.0141739	0.0284074	0.380346	0.00638378	5.78577e-05	0.000108992	0.000148399	0.000108246	4.56275e-05	0.000363141	1.38613e-06	3.95436e-06	0.000536896	9.27907e-06	2.98623e-05	0.000543407
k__Bacteria;p__Proteobacteria;c__Gammaproteobacteria;o__Pseudomonadales;f__Moraxellaceae;g__Psychrobacter	0	5.26836e-07	0	0	0	0	0	0	0	0	5.85904e-07	0	0	0	0	0	0	0	0
k__Bacteria;p__Proteobacteria;c__Gammaproteobacteria;o__Pseudomonadales;f__Pseudomonadaceae;Other	0	0	0	0	0	2.40143e-05	0	4.19888e-05	5.54728e-05	1.31634e-05	1.46476e-06	3.62123e-07	0.000421058	0	0	4.25432e-07	0	0	1.42139e-05
k__Bacteria;p__Proteobacteria;c__Gammaproteobacteria;o__Pseudomonadales;f__Pseudomonadaceae;g__Pseudomonas	0.00165335	1.41368e-05	0.000115104	0.0133437	6.37208e-05	5.62094e-05	5.10009e-07	4.33687e-06	2.88302e-05	4.4706e-06	2.92952e-06	2.41415e-07	0.000107436	0.000709591	1.75749e-06	0.000339921	1.61375e-05	3.60973e-06	0.0102356
k__Bacteria;p__Proteobacteria;c__Gammaproteobacteria;o__Thiotrichales;f__Thiotrichaceae;g__Thiothrix	0	0	0	3.1042e-05	0	0	0	0	0	0	0	0	0	0	0	0	0	0	0
k__Bacteria;p__Proteobacteria;c__Gammaproteobacteria;o__Xanthomonadales;f__Sinobacteraceae;g__	0	0	5.84781e-07	2.38672e-05	2.77047e-06	0	0	0	0	9.93467e-07	0	0	0	4.26501e-07	0	0	0	0	6.80625e-05
k__Bacteria;p__Proteobacteria;c__Gammaproteobacteria;o__Xanthomonadales;f__Sinobacteraceae;g__Nevskia	7.84445e-07	2.01954e-06	1.69586e-05	4.39274e-07	3.20791e-06	1.31947e-06	0	0	0	0	0	0	0	0	0	0	0	0	2.35075e-05
k__Bacteria;p__Proteobacteria;c__Gammaproteobacteria;o__Xanthomonadales;f__Sinobacteraceae;g__Steroidobacter	0	0	3.89854e-07	0	0	0	0	0	0	0	0	0	0	0	0	0	0	0	0
k__Bacteria;p__Proteobacteria;c__Gammaproteobacteria;o__Xanthomonadales;f__Xanthomonadaceae;Other	0.0011737	2.98541e-05	1.95902e-05	0.000459334	9.98828e-05	3.27228e-05	0	0	7.81308e-08	0	0	0	0	8.53001e-07	0	0	0	1.47671e-05	1.9134e-06
k__Bacteria;p__Proteobacteria;c__Gammaproteobacteria;o__Xanthomonadales;f__Xanthomonadaceae;g__	8.71606e-08	0	3.70361e-06	0	7.1449e-06	0	0	0	1.0157e-06	0	0	0	0	0	0	0	0	0	0
k__Bacteria;p__Proteobacteria;c__Gammaproteobacteria;o__Xanthomonadales;f__Xanthomonadaceae;g__Dokdonella	0	4.91714e-06	0	0	0	0	0	0	0	0	0	0	0	0	0	0	0	0	0
k__Bacteria;p__Proteobacteria;c__Gammaproteobacteria;o__Xanthomonadales;f__Xanthomonadaceae;g__Luteibacter	1.08079e-05	0	0	0	1.16651e-06	0	0	0	0	0	0	0	0	0	0	0	0	0	0
k__Bacteria;p__Proteobacteria;c__Gammaproteobacteria;o__Xanthomonadales;f__Xanthomonadaceae;g__Luteimonas	0.000126819	1.58051e-06	4.87317e-06	0	1.45814e-06	3.69451e-06	0	9.85651e-08	2.18766e-06	0	0	0	0	0	0	0	0	0	0
k__Bacteria;p__Proteobacteria;c__Gammaproteobacteria;o__Xanthomonadales;f__Xanthomonadaceae;g__Lysobacter	0	1.0888e-05	5.58466e-05	2.92849e-07	2.34761e-05	2.90283e-06	0	0	9.37569e-07	0	0	0	0	0	0	0	0	0	0
k__Bacteria;p__Proteobacteria;c__Gammaproteobacteria;o__Xanthomonadales;f__Xanthomonadaceae;g__Pseudoxanthomonas	2.4405e-06	0	4.38586e-06	3.80704e-06	2.91628e-07	2.34865e-05	0	0	0	0	0	0	0	0	0	0	0	0	0
k__Bacteria;p__Proteobacteria;c__Gammaproteobacteria;o__Xanthomonadales;f__Xanthomonadaceae;g__Rhodanobacter	0	0	0	0	0	0	0	0	0	0	0	1.20708e-06	0	0	0	0	0	0	0
k__Bacteria;p__Proteobacteria;c__Gammaproteobacteria;o__Xanthomonadales;f__Xanthomonadaceae;g__Stenotrophomonas	0.00104976	6.32204e-06	0.000294632	0.000925696	0.00029367	0.000173642	2.19304e-05	9.85651e-07	7.99278e-05	4.96734e-07	3.076e-06	2.41415e-07	2.89586e-07	0.00792556	8.78747e-06	2.89294e-05	7.86704e-06	0.000139795	0.0574289
k__Bacteria;p__Proteobacteria;c__Gammaproteobacteria;o__Xanthomonadales;f__Xanthomonadaceae;g__Thermomonas	4.35803e-07	1.14148e-06	6.04273e-06	1.90352e-06	0	0	0	0	0	0	0	0	0	0	0	0	0	0	0
k__Bacteria;p__Proteobacteria;c__TA18;o__CV90;f__;g__	0	0	5.45795e-06	0	0	0	0	0	0	0	0	0	0	0	0	0	0	0	0
k__Bacteria;p__SR1;c__;o__;f__;g__	0	5.26836e-07	1.57891e-05	0	5.20557e-05	5.88483e-05	0	0	0	0	0	0	0	1.06625e-07	0	0.000179532	7.1812e-05	2.88779e-05	0
k__Bacteria;p__Spirochaetes;c__Spirochaetes;Other;Other;Other	0	0	0	0	0	6.59734e-06	0	0	0	0	0	0	0	0	0	0	0	0	0
k__Bacteria;p__Spirochaetes;c__Spirochaetes;o__Sphaerochaetales;f__Sphaerochaetaceae;g__Sphaerochaeta	0	0	0	0	7.29071e-07	0	0	0	0	0	0	0	0	0	0	0	0	0	0
k__Bacteria;p__Spirochaetes;c__Spirochaetes;o__Spirochaetales;f__Spirochaetaceae;g__Treponema	3.48642e-07	0	0	2.28422e-05	2.91628e-06	4.67092e-05	0	0	0	0	0	0	0	0	0	6.5942e-06	0	0	4.92018e-06
k__Bacteria;p__Spirochaetes;c__[Brachyspirae];o__[Brachyspirales];f__Brachyspiraceae;g__Brachyspira	0	0	0	0	0	0	0	0	0	0	0	4.8283e-07	0	0	0	0	0	0	0
k__Bacteria;p__Synergistetes;c__Synergistia;o__Synergistales;f__Dethiosulfovibrionaceae;g__	0	0	0	0	0	0	0	1.87274e-06	0	0	0	0.00285111	2.89586e-07	0	0	0	0	0	0
k__Bacteria;p__Synergistetes;c__Synergistia;o__Synergistales;f__Dethiosulfovibrionaceae;g__Pyramidobacter	0	0	0	0	0	9.84324e-05	0	1.18278e-06	0	3.7255e-07	0.00118909	0.00333877	6.3709e-06	0	0	0	0	0	0
k__Bacteria;p__Synergistetes;c__Synergistia;o__Synergistales;f__Dethiosulfovibrionaceae;g__TG5	0	0	9.74635e-08	0	8.1656e-06	0	0	0	0	0	0	0	0	0	0	0	0	0	0
k__Bacteria;p__TM7;c__;o__;f__;g__	0	0	4.38586e-06	0	0	0	0	0	0	0	0	0	0	0	0	0	0	0	0
k__Bacteria;p__TM7;c__TM7-1;o__;f__;g__	0	1.22928e-06	2.63151e-06	0	0	0	0	0	0	0	0	0	0	0	0	0	0	0	0
k__Bacteria;p__TM7;c__TM7-3;Other;Other;Other	0	5.26836e-07	7.40722e-06	0	0	0	0	0	3.12523e-07	0	0	0	0	0	0	1.48901e-06	0	6.56315e-07	0
k__Bacteria;p__TM7;c__TM7-3;o__;f__;g__	8.71606e-08	3.74054e-05	3.45021e-05	2.84064e-05	0.000508308	0.000100544	1.88703e-05	3.35122e-06	4.68785e-07	1.86275e-06	5.41961e-06	8.44953e-07	4.92297e-06	0	2.13828e-05	0.00050669	3.02578e-05	0.000462046	6.17756e-05
k__Bacteria;p__TM7;c__TM7-3;o__CW040;f__;g__	8.71606e-08	6.23423e-06	3.88879e-05	5.28593e-05	0.000260862	4.93481e-05	2.55004e-06	1.08422e-06	0	1.36602e-06	6.29847e-06	2.29344e-06	2.31669e-06	1.2795e-06	0.000188638	0.000345664	0.00013374	8.56491e-05	0
k__Bacteria;p__TM7;c__TM7-3;o__CW040;f__F16;g__	0	0	9.74635e-07	2.19637e-06	5.38055e-05	0	0	0	0	0	0	0	0	0	1.46458e-06	3.25456e-05	5.44641e-06	0.000119121	0
k__Bacteria;p__TM7;c__TM7-3;o__EW055;f__;g__	0	0	2.11496e-05	2.92849e-07	0	2.90283e-05	0	0	1.56262e-06	1.24183e-07	0	0	0	0	0	0	0	0	0
k__Bacteria;p__Tenericutes;c__Mollicutes;o__Mycoplasmatales;f__Mycoplasmataceae;g__	0	0	0	0	0	0.000838654	0	0	0	0	0	0	0	0	0	0	0	0	0
k__Bacteria;p__Tenericutes;c__Mollicutes;o__Mycoplasmatales;f__Mycoplasmataceae;g__Mycoplasma	8.71606e-08	0	0	0	4.95768e-06	0.000153322	0	0	6.06295e-05	0	0	0	0	0	7.32289e-07	1.10612e-05	2.42063e-05	0	0
k__Bacteria;p__Tenericutes;c__Mollicutes;o__Mycoplasmatales;f__Mycoplasmataceae;g__Ureaplasma	0.000891043	4.3903e-07	1.16956e-06	0.000107622	2.33303e-06	0.000100544	5.10009e-07	1.9713e-06	0.000377606	1.24183e-07	0	0	0	0.000248863	7.32289e-06	8.50865e-07	2.82407e-06	0	0.00243248
k__Bacteria;p__Tenericutes;c__Mollicutes;o__RF39;f__;g__	0	0	0	0	2.0414e-06	0	0	0	0	0	0	0	0	0	0	0	0	0	0
k__Bacteria;p__Tenericutes;c__RF3;o__ML615J-28;f__;g__	0	0	0	0	0	0	0	0	0	0	3.076e-06	1.20708e-07	0	0	0	0	0	0	0
k__Bacteria;p__Verrucomicrobia;c__Opitutae;o__Opitutales;f__Opitutaceae;g__Opitutus	0	0	0	0	3.93698e-06	0	0	0	0	0	0	0	0	0	0	0	0	0	0
k__Bacteria;p__Verrucomicrobia;c__Verrucomicrobiae;o__Verrucomicrobiales;f__Verrucomicrobiaceae;g__Akkermansia	0	0	0	0	0	1.0028e-05	0	0.000286332	7.81308e-08	0.00238383	0.00147882	0.000497315	0.00258572	0	0	0	0	0	0
k__Bacteria;p__WPS-2;c__;o__;f__;g__	0	0	3.5964e-05	0	6.85327e-06	0	0	0	9.68821e-06	0	0	0	0	0	0	3.61618e-06	0	0	0
k__Bacteria;p__WS3;c__PRR-12;o__Sediment-1;f__;g__	0	0	8.77171e-07	0	0	0	0	0	0	0	0	0	0	0	0	0	0	0	0
k__Bacteria;p__[Thermi];c__Deinococci;o__Deinococcales;f__Deinococcaceae;g__Deinococcus	1.412e-05	1.01855e-05	5.52618e-05	6.35483e-05	3.64536e-05	0.000146725	0	9.85651e-08	1.56262e-06	0	0	2.77627e-06	0	0	0	0	0	0	5.19353e-06
k__Bacteria;p__[Thermi];c__Deinococci;o__Deinococcales;f__Trueperaceae;g__Truepera	6.97285e-07	3.51224e-07	4.9414e-05	6.44268e-06	0	1.45142e-05	0	0	0	0	0	0	0	0	0	0	0	0	0
k__Bacteria;p__[Thermi];c__Deinococci;o__Thermales;f__Thermaceae;g__Meiothermus	0.000377057	6.6118e-05	0.000163739	0.000315691	0.00023724	9.23628e-05	7.59913e-05	1.57704e-06	5.18007e-05	3.7255e-07	2.19714e-06	2.29344e-06	2.0271e-06	1.06625e-06	2.92916e-07	5.42426e-05	0	8.79462e-05	3.55347e-06
k__Bacteria;p__[Thermi];c__Deinococci;o__Thermales;f__Thermaceae;g__Thermus	1.26383e-05	1.22928e-06	2.41709e-05	5.75449e-05	8.89467e-06	0.000205309	3.06005e-06	4.92826e-07	5.15663e-06	1.24183e-07	2.92952e-07	1.20708e-06	0	3.19876e-07	1.46458e-06	2.12716e-07	0	0	5.43954e-05
