# Supplementary material for: Neonatal gut and respiratory microbiota: coordinated development through time and space
Source: Microbiome. 2018 Oct 26;6:193. doi: 10.1186/s40168-018-0566-5 (PMC6204011; doi:10.1186/s40168-018-0566-5)
Supplement: Supplementary file 9 — Table S2. Significant associations between taxon abundance at one body site and the CSTs of other body sites. NA’s represent instances where the full model including terms for CSTs from other body sites did not significantly improve the explanatory power of the null model, which did not include CST terms, at an FDR threashold of 0.05. Only associations in which at least one CST term had a p value of less than or equal to 0.05 are included. The values in the CST columns are the -log10(p value). Only associations at the most taxonomically specific level found are reported. (XLSX 29 kb) [file 40168_2018_566_MOESM9_ESM.xlsx]

## Sheet: Sheet1
Supplemental Table 2. Significant associations between taxon abundance at one body site and the CSTs of other body sites. NA's represent instances where the full model including terms for CSTs from other body sites did not significantly improve the explanatory power of the null model, which did not include CST terms, at an FDR threashold of 0.05. Only associations in which at least one CST term h…
OTU_Location	OTU_Taxonomy	GUT_CST_1	GUT_CST_2	GUT_CST_3	GUT_CST_4	GUT_CST_5	GUT_CST_6	NAS_CST_1	NAS_CST_2	NAS_CST_3	NAS_CST_4	NAS_CST_5	NAS_CST_6	NAS_CST_7	THR_CST_1	THR_CST_2	THR_CST_3	THR_CST_4	THR_CST_5	THR_CST_6
GUT	k__Bacteria.p__Actinobacteria.c__Actinobacteria.o__Actinomycetales.Other.Other.Other	NA	NA	NA	NA	NA	NA	-4.31159	0.0622066	1.12964	-0.191594	-0.014292	-0.00623886	-1.17586	-0.0889249	1.16194	-0.0452441	0.0116498	0.0101153	-0.0187499
GUT	k__Bacteria.p__Actinobacteria.c__Actinobacteria.o__Actinomycetales.f__Actinomycetaceae.g__Actinomyces.s__	NA	NA	NA	NA	NA	NA	-2.54804	0.0356041	0.498403	-0.0650714	-0.0129783	-0.00232819	-0.318906	0.276392	0.265223	-0.138048	0.0319197	-0.00563292	0.0653771
GUT	k__Bacteria.p__Actinobacteria.c__Actinobacteria.o__Actinomycetales.f__Corynebacteriaceae.g__Corynebacterium.s__	NA	NA	NA	NA	NA	NA	-0.00148512	-0.0622066	-0.0158329	-0.0399485	0.014292	0.00623886	-0.0354495	0.0399257	0.0351138	-0.183523	0.0100275	-0.0101153	1.45031
GUT	k__Bacteria.p__Actinobacteria.c__Actinobacteria.o__Actinomycetales.f__Dermabacteraceae.g__Dermabacter.s__	NA	NA	NA	NA	NA	NA	1.76244	0.157133	-0.763436	0.0777427	-0.0011874	0.00623886	1.48793	-0.087054	-0.11217	0.0909375	0.01167	-0.0101153	-0.187338
GUT	k__Bacteria.p__Actinobacteria.c__Actinobacteria.o__Actinomycetales.f__Propionibacteriaceae.g__Propionibacterium.s__granulosum	NA	NA	NA	NA	NA	NA	2.49978	0.0981127	-0.539396	0.0399485	0.0011874	0.00623886	0.457987	0.149407	0.118569	-0.0463473	-0.00864474	0.0160543	-0.0125267
GUT	k__Bacteria.p__Bacteroidetes.c__Bacteroidia.o__Bacteroidales.f__Bacteroidaceae.g__Bacteroides.s__	NA	NA	NA	NA	NA	NA	-4.31159	-0.544478	1.41075	-0.0777427	-0.469562	-0.098165	-0.457987	-0.620564	-0.336347	0.835091	-0.0116743	-0.0183915	-1.45031
GUT	k__Bacteria.p__Bacteroidetes.c__Bacteroidia.o__Bacteroidales.f__Prevotellaceae.g__Prevotella.s__	NA	NA	NA	NA	NA	NA	-0.440911	-0.0622066	0.893225	-0.10486	-0.469562	-0.0100683	-1.59943	0.184677	0.870992	-0.0923511	-0.11504	-0.0101153	0.122453
GUT	k__Bacteria.p__Firmicutes.c__Bacilli.Other.Other.Other.Other	NA	NA	NA	NA	NA	NA	1.88565	-0.0310836	-0.14352	0.0504426	0.0011874	-0.00623886	-0.0406521	0.189867	0.11217	-0.32038	-0.000378095	0.0183915	0.993008
GUT	k__Bacteria.p__Firmicutes.c__Bacilli.o__Lactobacillales.f__Streptococcaceae.g__Lactococcus.s__	NA	NA	NA	NA	NA	NA	-1.62494	-0.544478	0.471255	-0.0777427	-0.014292	-0.00623886	-0.000122608	0.142176	0.11217	-0.0923511	0.0192443	0.0468724	0.000463474
GUT	k__Bacteria.p__Firmicutes.c__Clostridia.o__Clostridiales.f__Lachnospiraceae.Other.Other	NA	NA	NA	NA	NA	NA	-2.35846	-0.264882	0.530075	-0.0399485	-0.0011874	0.00623886	-0.560266	-1.33399	-0.609394	0.835091	-0.373336	0.0101153	-0.615473
GUT	k__Bacteria.p__Firmicutes.c__Clostridia.o__Clostridiales.f__Lachnospiraceae.g__.s__	NA	NA	NA	NA	NA	NA	-3.17149	-0.355518	0.662755	-0.564829	-0.0011874	0.0177848	-0.141738	-0.427003	-0.27016	0.0923511	0.439559	0.0732938	-0.507802
GUT	k__Bacteria.p__Firmicutes.c__Clostridia.o__Clostridiales.f__Lachnospiraceae.g__.Ruminococcus..s__gnavus	NA	NA	NA	NA	NA	NA	-3.44464	-0.0356041	0.462583	-0.0228259	0.0011874	0.10782	-0.870454	-0.750727	-0.482836	0.150044	-0.000378095	0.416359	-0.420415
GUT	k__Bacteria.p__Firmicutes.c__Clostridia.o__Clostridiales.f__Veillonellaceae.g__Veillonella.s__	NA	NA	NA	NA	NA	NA	-1.88565	-0.422351	0.354079	-0.368176	0.0119876	0.00623886	-0.0632226	-0.00748757	0.554151	-0.0923511	0.578323	0.0183915	-0.112051
GUT	k__Bacteria.p__Proteobacteria.c__Gammaproteobacteria.o__Enterobacteriales.f__Enterobacteriaceae.Other.Other	NA	NA	NA	NA	NA	NA	2.08817	0.000652407	-0.462583	0.145405	0.014292	0.00232819	0.12068	0.427003	0.343653	-0.42832	-0.0116498	0.0193711	0.718949
GUT	k__Bacteria.p__Proteobacteria.c__Gammaproteobacteria.o__Enterobacteriales.f__Enterobacteriaceae.g__Klebsiella.s__	NA	NA	NA	NA	NA	NA	0.763747	0.0981127	-1.08273	0.368176	0.014292	0.160814	1.53813	0.087054	0.275397	-0.0847617	-0.0593309	0.0101153	0.143903
GUT	k__Bacteria.p__Firmicutes.c__Bacilli.o__Lactobacillales.f__Enterococcaceae.g__Enterococcus.Other	NA	NA	NA	NA	NA	NA	-0.196246	-0.174876	0.418887	-0.266298	-0.0011874	-0.00623886	-0.318237	0.250851	-0.11217	-0.42832	0.098782	0.0183915	1.45031
GUT	k__Bacteria.p__Actinobacteria.c__Actinobacteria.o__Actinomycetales.f__Propionibacteriaceae.g__Propionibacterium.s__	NA	NA	NA	NA	NA	NA	2.94522	-0.0117405	-0.191933	-0.0228259	-0.0011874	-0.00623886	0.0603681	1.25032	0.0629268	-0.539789	0.0167521	0.0101153	0.809707
GUT	k__Bacteria.p__Actinobacteria.c__Actinobacteria.o__Bifidobacteriales.f__Bifidobacteriaceae.g__Bifidobacterium.s__longum	NA	NA	NA	NA	NA	NA	-0.604491	0.118371	-0.323755	0.10486	0.014292	0.899337	0.168705	-1.2864	-0.0949091	0.835091	0.00864474	-0.0732938	-1.45031
GUT	k__Bacteria.p__Actinobacteria.c__Coriobacteriia.o__Coriobacteriales.f__Coriobacteriaceae.g__Collinsella.s__	NA	NA	NA	NA	NA	NA	0.254528	0.157133	-0.483966	0.0777427	1.56379	0.0727809	0.00687774	-0.320132	-0.595028	0.42832	-0.0600003	-0.0116008	-0.306571
GUT	k__Bacteria.p__Bacteroidetes.c__Bacteroidia.o__Bacteroidales.f__Bacteroidaceae.g__Bacteroides.Other	NA	NA	NA	NA	NA	NA	0.165492	-0.0310836	-0.0770903	-0.0199427	0.0011874	0.00623886	0.101732	-0.401224	-2.77814	1.3083	-0.318785	-0.508937	-0.459392
GUT	k__Bacteria.p__Bacteroidetes.c__Bacteroidia.o__Bacteroidales.f__Bacteroidaceae.g__Bacteroides.s__ovatus	NA	NA	NA	NA	NA	NA	-0.185382	0.304245	-0.118867	-0.0228259	0.0129783	0.642449	-0.0632226	-2.93179	-5.92593	5.74865	-5.57959	-3.41594	-0.993008
GUT	k__Bacteria.p__Bacteroidetes.c__Bacteroidia.o__Bacteroidales.f__Porphyromonadaceae.g__Dysgonomonas.s__	NA	NA	NA	NA	NA	NA	-1.66025	-0.0503227	0.323755	-0.271937	0.0296075	0.00623886	-0.318237	0.0531762	-0.0351138	-0.0909375	0.578304	0.0154584	0.00109642
GUT	k__Bacteria.p__Bacteroidetes.c__Bacteroidia.o__Bacteroidales.f__Prevotellaceae.g__Prevotella.s__copri	NA	NA	NA	NA	NA	NA	0.0639108	0.0410769	-0.114164	0.0495447	0.220514	-0.0652354	0.114788	0.325407	1.96985	-0.972549	0.430618	0.720731	0.151944
GUT	k__Bacteria.p__Firmicutes.c__Clostridia.o__Clostridiales.f__Clostridiaceae.g__Clostridium.s__butyricum	NA	NA	NA	NA	NA	NA	1.66361	0.023824	-0.600848	0.282193	0.0011874	0.00623886	0.838676	0.141094	0.0188348	-0.0609812	0.0019572	0.0101153	0.0274861
GUT	k__Bacteria.p__Firmicutes.c__Clostridia.o__Clostridiales.f__Clostridiaceae.g__Clostridium.s__perfringens	NA	NA	NA	NA	NA	NA	1.75667	-0.0151705	-0.158835	-0.0399485	0.00163612	-0.00623886	0.141738	1.2864	0.258812	-0.32038	0.133135	0.0183915	0.00109642
GUT	k__Bacteria.p__Firmicutes.c__Clostridia.o__Clostridiales.f__Lachnospiraceae.g__Blautia.s__producta	NA	NA	NA	NA	NA	NA	-2.70582	-0.227967	0.267781	0.10486	-0.0011874	0.00623886	-0.114788	-0.205053	-0.00317144	0.0194034	0.118211	0.0459111	-0.105841
GUT	k__Bacteria.p__Firmicutes.c__Clostridia.o__Clostridiales.f__Lachnospiraceae.g__Dorea.s__	NA	NA	NA	NA	NA	NA	-2.71364	-0.264882	1.03881	-0.368176	0.0011874	-0.00623886	-0.999638	-1.84292	-2.202	1.79514	-0.578323	-0.238322	-0.460927
GUT	k__Bacteria.p__Firmicutes.c__Clostridia.o__Clostridiales.f__Lachnospiraceae.g__Lachnospira.s__	NA	NA	NA	NA	NA	NA	0.0968183	-0.0625729	-0.00558647	-0.0399485	0.0011874	0.00232819	0.0354495	-0.468085	-1.31665	1.46836	-1.28229	-0.57377	-0.445227
GUT	k__Bacteria.p__Firmicutes.c__Clostridia.o__Clostridiales.f__Ruminococcaceae.g__Faecalibacterium.Other	NA	NA	NA	NA	NA	NA	-0.250605	0.040948	0.183707	-0.176503	-0.014292	-0.00623886	-0.0632226	0.43218	1.96318	-1.11864	1.28229	0.0762319	0.202866
GUT	k__Bacteria.p__Firmicutes.c__Clostridia.o__Clostridiales.f__Ruminococcaceae.g__Oscillospira.s__	NA	NA	NA	NA	NA	NA	-3.1865	-0.264882	0.323755	0.176503	0.0104749	0.00623886	-0.457987	-2.36393	-1.16194	0.972549	0.0100275	0.0160543	-1.45031
GUT	k__Bacteria.p__Firmicutes.c__Clostridia.o__Clostridiales.f__Veillonellaceae.g__Dialister.s__	NA	NA	NA	NA	NA	NA	-1.39038	-0.223212	1.45582	-0.368176	-0.381868	-0.174205	-1.70938	-0.112569	0.10287	0.0360716	-0.0116743	0.0101153	-0.0681694
GUT	k__Bacteria.p__Firmicutes.c__Erysipelotrichi.o__Erysipelotrichales.f__Erysipelotrichaceae.g__.Eubacterium..s__dolichum	NA	NA	NA	NA	NA	NA	-2.10699	-0.264882	0.115041	-0.0604629	-0.0011874	1.23038	-0.0181105	-3.03674	-4.43304	2.70611	-0.373336	-0.0732938	-1.00552
GUT	k__Bacteria.p__Proteobacteria.c__Gammaproteobacteria.o__Enterobacteriales.f__Enterobacteriaceae.g__Citrobacter.s__	NA	NA	NA	NA	NA	NA	-2.14275	-0.0625729	0.542105	0.00138048	0.0104749	-0.00623886	-1.09466	-0.578391	0.101463	0.147143	0.0100275	0.0101153	-0.871339
GUT	k__Bacteria.p__Proteobacteria.c__Gammaproteobacteria.o__Pasteurellales.f__Pasteurellaceae.g__Actinobacillus.s__	NA	NA	NA	NA	NA	NA	0.267198	0.122154	-0.600848	0.0777427	0.0011874	0.00623886	1.70938	0.0889249	0.221034	-0.183523	0.0116743	0.230882	0.0872143
NAS	k__Bacteria.p__Actinobacteria.c__Actinobacteria.o__Actinomycetales.f__Actinomycetaceae.g__Actinomyces.s__	-0.656569	-0.136307	0.309214	0.0077103	-0.804428	0.000591485	NA	NA	NA	NA	NA	NA	NA	-0.519223	-1.82085	0.436717	-0.141081	0.00762602	-0.0946513
NAS	k__Bacteria.p__Actinobacteria.c__Actinobacteria.o__Actinomycetales.f__Corynebacteriaceae.g__Corynebacterium.s__	0.0157835	-2.09729	-0.309214	1.39041	2.51517	0.000591485	NA	NA	NA	NA	NA	NA	NA	-0.123362	0.447084	0.0187957	-0.0192443	-0.0101153	-0.000463474
NAS	k__Bacteria.p__Bacteroidetes.c__Bacteroidia.o__Bacteroidales.f__Porphyromonadaceae.g__Porphyromonas.s__	-0.8537	-0.847212	0.0839207	0.176343	-0.375548	0.601867	NA	NA	NA	NA	NA	NA	NA	-0.709472	-3.64707	1.78238	-0.439559	-0.732148	-0.366524
NAS	k__Bacteria.p__Bacteroidetes.c__Bacteroidia.o__Bacteroidales.f__Prevotellaceae.g__Prevotella.s__melaninogenica	-2.49784	-2.67268	1.23094	-0.00615294	-0.4526	0.000591485	NA	NA	NA	NA	NA	NA	NA	-0.356271	-0.710896	0.0923511	-0.0583303	0.0732938	-0.000463474
NAS	k__Bacteria.p__Bacteroidetes.c__Bacteroidia.o__Bacteroidales.f__Prevotellaceae.g__Prevotella.s__nanceiensis	-0.859692	-0.490522	0.432397	-0.131235	-0.385445	0.000591485	NA	NA	NA	NA	NA	NA	NA	-0.750727	-2.91754	1.17686	-0.0897228	-0.268086	-0.306571
NAS	k__Bacteria.p__Bacteroidetes.c__Bacteroidia.o__Bacteroidales.f__.Paraprevotellaceae..g__.Prevotella..s__	-1.77663	-0.545939	0.334422	0.0077103	-0.375548	0.000591485	NA	NA	NA	NA	NA	NA	NA	-2.79939	-6.08056	3.88159	-0.280386	-1.65543	-1.15047
NAS	k__Bacteria.p__Bacteroidetes.c__Flavobacteriia.o__Flavobacteriales.f__.Weeksellaceae..g__.s__	-0.0263246	-0.12325	0.309214	-0.927019	-0.39871	0.000591485	NA	NA	NA	NA	NA	NA	NA	-0.276392	-1.448	0.695555	-0.0173863	-0.0732938	-0.515397
NAS	k__Bacteria.p__Firmicutes.c__Bacilli.o__Bacillales.f__Staphylococcaceae.g__Staphylococcus.s__epidermidis	0.0263246	1.58921	-0.309214	0.0360558	0.0550548	0.000591485	NA	NA	NA	NA	NA	NA	NA	-0.0323845	0.101463	-0.0665506	-0.051754	-0.0101153	0.570415
NAS	k__Bacteria.p__Firmicutes.c__Bacilli.o__Bacillales.f__Staphylococcaceae.g__Staphylococcus.s__pettenkoferi	-2.82643	-1.87891	2.19635	-0.274399	-0.597262	-0.161373	NA	NA	NA	NA	NA	NA	NA	0.492353	0.0322088	-0.0948045	0.000378095	-0.0101153	0.173789
NAS	k__Bacteria.p__Firmicutes.c__Bacilli.o__Gemellales.f__Gemellaceae.Other.Other	-0.220397	-0.487354	0.0281722	0.286008	-0.235715	0.148511	NA	NA	NA	NA	NA	NA	NA	-1.79039	-2.27551	2.64703	-0.846128	-0.952143	-0.829984
NAS	k__Bacteria.p__Firmicutes.c__Bacilli.o__Lactobacillales.f__Aerococcaceae.g__Alloiococcus.s__	-0.0263246	-0.289274	-0.160345	1.30241	0.438254	-0.000591485	NA	NA	NA	NA	NA	NA	NA	-0.709472	-0.0351244	0.147143	-0.0100275	0.0732938	-0.390174
NAS	k__Bacteria.p__Firmicutes.c__Bacilli.o__Lactobacillales.f__Carnobacteriaceae.g__Granulicatella.s__	-2.12342	-0.545939	0.229538	0.0077103	-0.29734	0.406302	NA	NA	NA	NA	NA	NA	NA	-2.42611	-6.08056	3.21836	-0.568106	-0.442	-0.944611
NAS	k__Bacteria.p__Firmicutes.c__Bacilli.o__Lactobacillales.f__Enterococcaceae.g__Enterococcus.s__	-0.0149813	1.63556	-0.309214	0.00796864	0.0489712	0.000591485	NA	NA	NA	NA	NA	NA	NA	0.231794	0.00871976	-0.110513	-0.00520644	0.0101153	0.213953
NAS	k__Bacteria.p__Firmicutes.c__Bacilli.o__Lactobacillales.f__Lactobacillaceae.g__Lactobacillus.s__	0.0263246	0.217119	-0.165652	0.131235	0.0599002	0.000591485	NA	NA	NA	NA	NA	NA	NA	0.297748	2.17313	-0.70421	0.0116498	0.0468724	0.515397
NAS	k__Bacteria.p__Firmicutes.c__Bacilli.o__Lactobacillales.f__Streptococcaceae.g__.s__	0.031572	3.23223	-0.369215	-0.00199611	-0.0177255	0.000591485	NA	NA	NA	NA	NA	NA	NA	-0.316853	0.054577	0.207063	-0.0809032	-0.0101153	-0.570415
NAS	k__Bacteria.p__Firmicutes.c__Bacilli.o__Lactobacillales.f__Streptococcaceae.g__Streptococcus.s__infantis	-0.258305	-0.0740485	0.407644	-0.529542	-0.6855	0.000591485	NA	NA	NA	NA	NA	NA	NA	-1.5019	-5.83364	4.01002	-3.86247	-1.68905	-0.70731
NAS	k__Bacteria.p__Firmicutes.c__Clostridia.o__Clostridiales.f__Lachnospiraceae.g__.s__	-4.7524	-1.75513	1.2308	0.0259202	-0.664441	0.000591485	NA	NA	NA	NA	NA	NA	NA	-0.250851	-1.65117	0.557109	-0.116115	-0.0595073	-0.198157
NAS	k__Bacteria.p__Firmicutes.c__Clostridia.o__Clostridiales.f__Veillonellaceae.g__Megasphaera.s__	-1.51314	-1.00012	0.647807	-0.00796864	-0.0489712	-0.000591485	NA	NA	NA	NA	NA	NA	NA	0.0906522	0.0745434	-0.119356	-0.000378095	0.0160525	0.213953
NAS	k__Bacteria.p__Firmicutes.c__Clostridia.o__Clostridiales.f__Veillonellaceae.g__Veillonella.Other	-1.73265	-1.19335	0.988449	-0.0077103	-0.821863	0.000591485	NA	NA	NA	NA	NA	NA	NA	-0.957115	-1.01505	0.70421	-0.373869	-0.0101153	-0.246106
NAS	k__Bacteria.p__Firmicutes.c__Clostridia.o__Clostridiales.f__Veillonellaceae.g__Veillonella.s__	-2.63599	-1.96629	2.16628	-0.529542	-0.804428	-0.000591485	NA	NA	NA	NA	NA	NA	NA	-3.22939	-2.39165	2.58679	-0.00864474	-0.0732938	-1.67754
NAS	k__Bacteria.p__Firmicutes.c__Clostridia.o__Clostridiales.f__Veillonellaceae.g__Veillonella.s__dispar	-1.85116	-1.34735	1.06358	-0.0077103	-1.00225	-0.000591485	NA	NA	NA	NA	NA	NA	NA	0.0668718	0.482836	-0.478765	0.0809032	0.57377	0.306571
NAS	k__Bacteria.p__Firmicutes.c__Clostridia.o__Clostridiales.f__Veillonellaceae.g__Veillonella.s__parvula	-0.0889131	-0.290988	0.366934	-0.332911	-0.746513	0.000591485	NA	NA	NA	NA	NA	NA	NA	-2.79939	-5.10845	4.85388	-2.27113	-1.65543	-1.49566
NAS	k__Bacteria.p__Firmicutes.c__Clostridia.o__Clostridiales.f__.Mogibacteriaceae..g__Mogibacterium.s__	-1.38466	-0.490522	0.23609	0.103231	-0.312742	0.000591485	NA	NA	NA	NA	NA	NA	NA	NA	NA	NA	NA	NA	NA
NAS	k__Bacteria.p__Firmicutes.c__Clostridia.o__Clostridiales.f__.Tissierellaceae..g__Anaerococcus.s__	-1.2942	-2.65995	1.52362	0.0077103	-0.187684	-0.436229	NA	NA	NA	NA	NA	NA	NA	0.13128	0.661433	-0.0923511	0.0116498	0.0101153	-0.0121264
NAS	k__Bacteria.p__Firmicutes.c__Erysipelotrichi.o__Erysipelotrichales.f__Erysipelotrichaceae.g__Bulleidia.s__moorei	-1.15079	-0.393057	-0.0160146	0.927019	0.100267	0.000591485	NA	NA	NA	NA	NA	NA	NA	-0.097166	-1.44986	0.0609812	-0.270598	0.0732938	0.144364
NAS	k__Bacteria.p__Fusobacteria.c__Fusobacteriia.o__Fusobacteriales.f__Leptotrichiaceae.g__Leptotrichia.s__	-1.68891	-0.196091	0.183195	0.10942	-0.385445	0.000591485	NA	NA	NA	NA	NA	NA	NA	-0.28013	-3.83165	0.860872	-0.31419	-0.978919	0.00109642
NAS	k__Bacteria.p__Proteobacteria.c__Betaproteobacteria.o__Burkholderiales.f__Burkholderiaceae.g__Lautropia.s__	-0.0263246	0.0327768	-0.00777812	0.170636	-0.117214	-0.000591485	NA	NA	NA	NA	NA	NA	NA	-0.276392	-1.50792	1.17686	-2.27113	-0.238322	-0.198157
NAS	k__Bacteria.p__Proteobacteria.c__Betaproteobacteria.o__Neisseriales.f__Neisseriaceae.g__Neisseria.s__cinerea	-1.12701	-1.07309	0.357133	-0.0259202	-0.235715	0.000591485	NA	NA	NA	NA	NA	NA	NA	-1.20376	-3.92666	2.33465	-0.102993	-1.0156	-0.829984
NAS	k__Bacteria.p__Proteobacteria.c__Betaproteobacteria.o__Neisseriales.f__Neisseriaceae.g__Neisseria.s__subflava	-0.628756	-0.0569363	0.0895867	-0.00796864	-0.438254	0.207021	NA	NA	NA	NA	NA	NA	NA	-1.84292	-3.68964	3.88045	-1.28229	-1.65543	-1.45031
NAS	k__Bacteria.p__Proteobacteria.c__Epsilonproteobacteria.o__Campylobacterales.f__Campylobacteraceae.g__Campylobacter.s__	-2.48954	-0.646988	0.903611	-0.0077103	-0.545135	-0.000591485	NA	NA	NA	NA	NA	NA	NA	-1.16585	-4.75701	1.60258	-1.03696	-0.0732938	-0.151406
NAS	k__Bacteria.p__Proteobacteria.c__Gammaproteobacteria.o__Pasteurellales.f__Pasteurellaceae.g__Haemophilus.s__parainfluenzae	-0.0488909	-0.000922347	0.0178883	-0.201069	-0.0362908	0.000591485	NA	NA	NA	NA	NA	NA	NA	-0.525462	-1.7309	1.69015	-0.578323	-0.416359	-0.868951
NAS	k__Bacteria.p__TM7.c__TM7.3.o__.f__.g__.s__	-0.0420175	0.0327768	-0.15814	0.529542	-0.0436578	0.000591485	NA	NA	NA	NA	NA	NA	NA	-0.427003	-2.03039	0.635637	-0.949058	-0.0471155	-0.00109642
NAS	k__Bacteria.p__TM7.c__TM7.3.o__CW040.f__.g__.s__	-0.559005	-0.0489414	0.0392029	0.00796864	0.0237119	0.000591485	NA	NA	NA	NA	NA	NA	NA	-1.84292	-3.68964	2.83757	-0.487846	-0.720731	-1.14741
NAS	k__Bacteria.p__.Thermi..c__Deinococci.o__Thermales.f__Thermaceae.g__Meiothermus.s__	0.0263246	0.136307	-0.29998	0.332911	0.236898	0.000591485	NA	NA	NA	NA	NA	NA	NA	0.750727	1.30273	-0.835091	0.214025	0.0595073	0.337614
THR	k__Bacteria.Other.Other.Other.Other.Other.Other	-2.13502	-1.07309	1.39557	-0.927019	-0.4526	0.000591485	-0.649487	-0.544478	0.153837	0.0399485	-0.0011874	0.0219888	-0.141738	NA	NA	NA	NA	NA	NA
THR	k__Bacteria.p__Actinobacteria.c__Actinobacteria.o__Actinomycetales.Other.Other.Other	-0.00276985	-0.225327	-0.23609	0.637214	1.30094	0.000591485	-1.35332	-0.157133	0.498403	-0.10486	-0.0011874	0.190215	-1.05658	NA	NA	NA	NA	NA	NA
THR	k__Bacteria.p__Actinobacteria.c__Actinobacteria.o__Actinomycetales.f__Actinomycetaceae.g__Actinomyces.s__	-3.40144	-1.94579	2.19635	-0.486896	-0.165236	-0.19048	-3.44464	-0.109154	0.847321	-0.151942	-0.0011874	0.00623886	-0.959074	NA	NA	NA	NA	NA	NA
THR	k__Bacteria.p__Actinobacteria.c__Actinobacteria.o__Actinomycetales.f__Corynebacteriaceae.g__Corynebacterium.s__	0.191389	0.222804	-0.306359	0.286008	-0.0489712	0.0471505	-0.0490726	-0.157133	0.0348658	-0.10486	1.87645	-0.00623886	-0.147676	NA	NA	NA	NA	NA	NA
THR	k__Bacteria.p__Actinobacteria.c__Coriobacteriia.o__Coriobacteriales.f__Coriobacteriaceae.g__Atopobium.s__	-1.68891	-5.08183	1.99014	-0.171372	-0.0277187	-0.0262842	-3.25833	0.0500268	0.539396	-0.0380963	-0.0011874	0.00623886	-0.964278	NA	NA	NA	NA	NA	NA
THR	k__Bacteria.p__Bacteroidetes.c__Bacteroidia.o__Bacteroidales.f__Prevotellaceae.g__Prevotella.s__melaninogenica	-1.8069	-2.13853	1.39557	-0.163512	-0.262575	-0.000591485	-1.33019	-0.544478	0.222383	0.0777427	-0.0129783	0.190215	-0.141738	NA	NA	NA	NA	NA	NA
THR	k__Bacteria.p__Bacteroidetes.c__Bacteroidia.o__Bacteroidales.f__Prevotellaceae.g__Prevotella.s__nanceiensis	-3.06732	-1.73616	2.03599	-0.529542	-0.385445	-0.000591485	-0.26155	-0.0625729	-0.0914784	-0.0228259	-0.0011874	0.899337	0.141738	NA	NA	NA	NA	NA	NA
THR	k__Bacteria.p__Bacteroidetes.c__Bacteroidia.o__Bacteroidales.f__.Paraprevotellaceae..g__.Prevotella..s__	-3.06897	-2.34909	1.90615	-0.0610109	-0.498047	-0.000591485	-0.35233	-0.157133	-0.0914784	-0.0777427	0.014292	0.996423	0.112916	NA	NA	NA	NA	NA	NA
THR	k__Bacteria.p__Firmicutes.c__Bacilli.o__Bacillales.f__Staphylococcaceae.g__Staphylococcus.s__epidermidis	0.508964	0.534623	-0.730703	0.369725	0.438254	0.000591485	1.48518	0.0117405	-0.153837	-0.0449876	0.0011874	-0.00232819	0.0632226	NA	NA	NA	NA	NA	NA
THR	k__Bacteria.p__Firmicutes.c__Bacilli.o__Gemellales.f__Gemellaceae.Other.Other	-1.98296	-0.284291	0.340493	0.0077103	-0.385445	0.000591485	-0.468562	-0.0749782	0.139453	-0.0399485	-0.0011874	-0.00623886	-0.0354495	NA	NA	NA	NA	NA	NA
THR	k__Bacteria.p__Firmicutes.c__Bacilli.o__Lactobacillales.f__Carnobacteriaceae.g__Granulicatella.s__	-4.68454	-1.94579	0.769249	0.0077103	-0.025615	0.000591485	-1.11416	-0.0625729	0.0377043	-0.0604629	0.0011874	1.47676	-0.141738	NA	NA	NA	NA	NA	NA
THR	k__Bacteria.p__Firmicutes.c__Bacilli.o__Lactobacillales.f__Lactobacillaceae.g__Lactobacillus.s__	-0.166622	-2.701	0.627955	-0.0077103	-0.0459811	-0.000591485	1.10097	0.0625729	-0.0877803	-0.00138048	-0.0011874	-0.00623886	0.00391049	NA	NA	NA	NA	NA	NA
THR	k__Bacteria.p__Firmicutes.c__Bacilli.o__Lactobacillales.f__Streptococcaceae.Other.Other	-0.777996	-1.83679	0.968256	-0.201069	-0.199532	-0.000591485	-1.84095	-0.264882	0.562983	-0.0777427	-0.014292	-0.00623886	-0.141738	NA	NA	NA	NA	NA	NA
THR	k__Bacteria.p__Firmicutes.c__Bacilli.o__Lactobacillales.f__Streptococcaceae.g__Streptococcus.s__	2.08552	0.0335444	-0.366934	0.00796864	0.385445	-0.000591485	0.0769655	0.401687	-0.0363848	0.0441636	-0.0011874	-0.190215	0.0983464	NA	NA	NA	NA	NA	NA
THR	k__Bacteria.p__Firmicutes.c__Bacilli.o__Lactobacillales.f__Streptococcaceae.g__Streptococcus.s__infantis	-1.85347	-0.0266737	0.636523	-0.202162	-0.677527	-0.000591485	-0.649487	-0.157133	0.0753978	0.0479035	-0.0011874	0.00623886	0.0321214	NA	NA	NA	NA	NA	NA
THR	k__Bacteria.p__Firmicutes.c__Clostridia.o__Clostridiales.Other.Other.Other	-3.31412	-1.99717	1.6594	-0.201069	-0.181217	-0.000591485	-0.202577	-0.0523724	-0.117506	-0.342177	-0.0011874	2.02085	0.31361	NA	NA	NA	NA	NA	NA
THR	k__Bacteria.p__Firmicutes.c__Clostridia.o__Clostridiales.f__.g__.s__	0.031572	0.0862955	-0.647807	0.250107	0.385445	0.6779	0.676863	0.544478	-1.30376	0.368176	0.0296075	1.53513	0.362724	NA	NA	NA	NA	NA	NA
THR	k__Bacteria.p__Firmicutes.c__Clostridia.o__Clostridiales.f__Lachnospiraceae.g__.s__	-5.77839	-3.75526	4.57748	-0.834931	-1.15821	-0.0262842	-0.630835	-1.80747	0.317007	0.00138048	-0.014292	0.323876	-0.141738	NA	NA	NA	NA	NA	NA
THR	k__Bacteria.p__Firmicutes.c__Clostridia.o__Clostridiales.f__Lachnospiraceae.g__Oribacterium.s__	-1.57346	-0.842537	0.471674	-0.116979	-0.087502	0.000591485	-0.921867	-1.19146	0.498403	-0.368176	-0.0011874	0.132159	-0.29006	NA	NA	NA	NA	NA	NA
THR	k__Bacteria.p__Firmicutes.c__Clostridia.o__Clostridiales.f__Veillonellaceae.g__Megasphaera.s__	-0.878452	-0.696501	0.0860297	0.183288	0.143778	0.000591485	-1.05694	-1.69474	0.562983	-0.368176	-0.014292	0.123593	-0.141738	NA	NA	NA	NA	NA	NA
THR	k__Bacteria.p__Firmicutes.c__Clostridia.o__Clostridiales.f__Veillonellaceae.g__Veillonella.Other	-2.16813	-1.72369	1.1089	-0.163512	0.0137315	-0.000591485	-1.76244	-0.264882	1.08273	-0.10486	-0.0129783	-0.00623886	-1.59943	NA	NA	NA	NA	NA	NA
THR	k__Bacteria.p__Firmicutes.c__Clostridia.o__Clostridiales.f__Veillonellaceae.g__Veillonella.s__	-3.87272	-3.47776	3.09146	-0.369725	-0.804428	-0.000591485	-1.88565	-0.364288	0.539396	-0.368176	0.0011874	0.00623886	-0.141738	NA	NA	NA	NA	NA	NA
THR	k__Bacteria.p__Firmicutes.c__Clostridia.o__Clostridiales.f__Veillonellaceae.g__Veillonella.s__dispar	-2.25258	-3.1648	2.19635	-0.328731	-0.143778	-0.197149	-1.88789	-0.355518	0.444154	0.368176	-0.014292	-0.00232819	-0.291949	NA	NA	NA	NA	NA	NA
THR	k__Bacteria.p__Firmicutes.c__Clostridia.o__Clostridiales.f__Veillonellaceae.g__Veillonella.s__parvula	-3.80292	-2.38267	2.19635	-0.148864	-0.459438	-0.000591485	-1.26229	-0.544478	0.539396	0.0504426	-0.0296075	0.00623886	-0.48161	NA	NA	NA	NA	NA	NA
THR	k__Bacteria.p__Firmicutes.c__Clostridia.o__Clostridiales.f__.Mogibacteriaceae..g__Mogibacterium.s__	-1.80341	-1.04935	0.304813	0.0077103	-0.0498142	0.000591485	-0.884804	-1.00384	0.264817	-0.10486	0.0011874	0.231501	-0.141738	NA	NA	NA	NA	NA	NA
THR	k__Bacteria.p__Firmicutes.c__Erysipelotrichi.o__Erysipelotrichales.f__Erysipelotrichaceae.g__Bulleidia.s__moorei	-1.85347	-1.00012	0.201814	0.287214	0.0137315	0.000591485	-1.88789	-2.55594	0.962366	-0.368176	0.0011874	-0.00232819	-0.318237	NA	NA	NA	NA	NA	NA
THR	k__Bacteria.p__Fusobacteria.c__Fusobacteriia.o__Fusobacteriales.f__Fusobacteriaceae.g__Fusobacterium.s__	-1.81092	-0.622704	0.730703	-0.114332	-0.103394	-0.000591485	-0.35233	-0.157133	0.0462404	-0.0380963	-0.0011874	0.497307	-0.114788	NA	NA	NA	NA	NA	NA
THR	k__Bacteria.p__Fusobacteria.c__Fusobacteriia.o__Fusobacteriales.f__Leptotrichiaceae.g__Leptotrichia.s__	-3.706	-1.73616	2.22644	-0.287214	-0.438254	-0.207021	-0.734593	-0.544478	0.779056	-0.368176	-0.014292	-0.00623886	-0.48161	NA	NA	NA	NA	NA	NA
THR	k__Bacteria.p__Proteobacteria.c__Epsilonproteobacteria.o__Campylobacterales.f__Campylobacteraceae.g__Campylobacter.s__	-1.86682	-1.07309	0.309214	-0.00796864	0.103394	0.000591485	-0.826843	-1.08378	0.462583	-0.0777427	-0.014292	0.344702	-0.46196	NA	NA	NA	NA	NA	NA
THR	k__Bacteria.p__Proteobacteria.c__Gammaproteobacteria.o__Enterobacteriales.f__Enterobacteriaceae.g__Klebsiella.s__	0.0610625	2.73587	-0.914786	0.287214	0.199532	0.000591485	0.147445	-0.00241089	-0.137161	0.0399485	0.0011874	0.00623886	0.141738	NA	NA	NA	NA	NA	NA
THR	k__Bacteria.p__Proteobacteria.c__Gammaproteobacteria.o__Pasteurellales.f__Pasteurellaceae.g__Haemophilus.s__parainfluenzae	-2.25258	0.03207	0.566	-0.521636	-0.528051	0.000591485	-0.392693	0.00588672	0.0201559	-0.0228259	-0.0011874	0.226214	-0.0959644	NA	NA	NA	NA	NA	NA
THR	k__Bacteria.p__Proteobacteria.c__Gammaproteobacteria.o__Pseudomonadales.f__Moraxellaceae.g__Moraxella.s__	-0.0291983	0.0335444	-0.21997	0.00615294	-0.057801	1.20554	0.101188	0.0310836	-0.224848	-0.0399485	1.52456	0.00623886	0.00470135	NA	NA	NA	NA	NA	NA
THR	k__Bacteria.p__Firmicutes.c__Clostridia.o__Clostridiales.f__Veillonellaceae.Other.Other	-1.74846	-1.77726	1.08269	-0.175119	-0.138837	-0.000591485	-1.60974	-0.330946	0.539396	-0.0777427	-0.014292	-0.00232819	-0.141738	NA	NA	NA	NA	NA	NA
THR	k__Bacteria.p__Bacteroidetes.c__Bacteroidia.o__Bacteroidales.f__Prevotellaceae.g__Prevotella.s__pallens	-0.261203	-0.0327768	0.00587025	0.0077103	0.0498142	0.000591485	-0.290529	-0.544478	-0.0452331	-0.10486	-0.0011874	6.34941	-0.168705	NA	NA	NA	NA	NA	NA
THR	k__Bacteria.p__Firmicutes.c__Clostridia.o__Clostridiales.f__Lachnospiraceae.g__Moryella.s__	-2.39107	-1.72369	1.6594	-0.555791	-0.235715	-0.000591485	-2.00512	-1.61473	0.779008	-0.441073	0.0011874	0.00623886	-0.201994	NA	NA	NA	NA	NA	NA
THR	k__Bacteria.p__Firmicutes.c__Clostridia.o__Clostridiales.f__Veillonellaceae.g__Selenomonas.s__	-0.277684	-0.00604671	0.0346795	0.00796864	0.0498142	-0.000591485	-1.11416	-1.87004	1.45582	-1.1816	-0.0296075	-0.00623886	-0.825955	NA	NA	NA	NA	NA	NA
THR	k__Bacteria.p__TM7.c__TM7.3.o__CW040.f__F16.g__.s__	-1.68497	-0.641081	0.658905	-0.0259202	-0.375548	-0.000591485	-0.440911	-0.109154	0.0431024	0.0511385	0.0011874	-0.00232819	0.00470135	NA	NA	NA	NA	NA	NA
