# Supplementary material for: Neonatal gut and respiratory microbiota: coordinated development through time and space
Source: Microbiome. 2018 Oct 26;6:193. doi: 10.1186/s40168-018-0566-5 (PMC6204011; doi:10.1186/s40168-018-0566-5)
Supplement: Supplementary file 11 — Table S3. Taxa associated with other covariates. (XLSX 477 kb) [file 40168_2018_566_MOESM11_ESM.xlsx]

## Sheet: supp_table_OTU_associations.csv
Supplemental Table 3. Taxa associated with other covariates.
site	level	term	estimate	std.error	statistic	p.value	otu	adj_pval
NAS	L2	gaBirth	3.80492e-05	2.83167e-05	1.3437	0.183044	k__Bacteria.Other	0.426511
NAS	L2	is_csectionTRUE	-0.000141416	0.000311983	-0.45328	0.651639	k__Bacteria.Other	0.944694
NAS	L2	Birth.SeasonJan-Mar	-0.000723004	0.000399396	-1.81024	0.074211	k__Bacteria.Other	0.740788
NAS	L2	Birth.SeasonJuly-Sep	-0.000971433	0.000425625	-2.28237	0.0252658	k__Bacteria.Other	0.764336
NAS	L2	Birth.SeasonOct-Dec	0.000146645	0.000440442	0.332949	0.740089	k__Bacteria.Other	0.95724
NAS	L2	gaBirth	7.01107e-05	3.81131e-05	1.83954	0.0697404	k__Bacteria.p__Acidobacteria	0.294307
NAS	L2	is_csectionTRUE	2.48677e-05	0.000417555	0.0595555	0.952666	k__Bacteria.p__Acidobacteria	0.989
NAS	L2	Birth.SeasonJan-Mar	0.000335245	0.000537834	0.623324	0.534938	k__Bacteria.p__Acidobacteria	0.919365
NAS	L2	Birth.SeasonJuly-Sep	-0.000565965	0.000569571	-0.993668	0.323538	k__Bacteria.p__Acidobacteria	0.962751
NAS	L2	Birth.SeasonOct-Dec	0.000805107	0.000591106	1.36204	0.17721	k__Bacteria.p__Acidobacteria	0.743407
NAS	L2	gaBirth	-0.00165665	0.00250105	-0.66238	0.509732	k__Bacteria.p__Actinobacteria	0.729113
NAS	L2	is_csectionTRUE	-0.00736987	0.0271372	-0.271578	0.786683	k__Bacteria.p__Actinobacteria	0.959455
NAS	L2	Birth.SeasonJan-Mar	-0.0536791	0.0354026	-1.51625	0.133606	k__Bacteria.p__Actinobacteria	0.740788
NAS	L2	Birth.SeasonJuly-Sep	-0.0287921	0.036955	-0.779112	0.438333	k__Bacteria.p__Actinobacteria	0.986592
NAS	L2	Birth.SeasonOct-Dec	-0.0970063	0.0383912	-2.52679	0.0135897	k__Bacteria.p__Actinobacteria	0.370514
NAS	L2	gaBirth	0.000583745	0.000426712	1.36801	0.175341	k__Bacteria.p__Bacteroidetes	0.426511
NAS	L2	is_csectionTRUE	-0.00273278	0.00464227	-0.588675	0.557825	k__Bacteria.p__Bacteroidetes	0.944694
NAS	L2	Birth.SeasonJan-Mar	0.0029176	0.00603068	0.483793	0.629924	k__Bacteria.p__Bacteroidetes	0.933176
NAS	L2	Birth.SeasonJuly-Sep	0.0038031	0.00632642	0.601146	0.549532	k__Bacteria.p__Bacteroidetes	0.986592
NAS	L2	Birth.SeasonOct-Dec	0.00833591	0.00657767	1.2673	0.208916	k__Bacteria.p__Bacteroidetes	0.743407
NAS	L2	gaBirth	0.000252658	0.000141008	1.7918	0.0771448	k__Bacteria.p__Cyanobacteria	0.308579
NAS	L2	is_csectionTRUE	-0.00182022	0.00155166	-1.17308	0.244428	k__Bacteria.p__Cyanobacteria	0.833174
NAS	L2	Birth.SeasonJan-Mar	0.000340719	0.00198903	0.1713	0.864443	k__Bacteria.p__Cyanobacteria	0.971782
NAS	L2	Birth.SeasonJuly-Sep	-0.00125282	0.00211688	-0.591822	0.555726	k__Bacteria.p__Cyanobacteria	0.986592
NAS	L2	Birth.SeasonOct-Dec	-0.00262028	0.00219208	-1.19534	0.235671	k__Bacteria.p__Cyanobacteria	0.743407
NAS	L2	gaBirth	0.000193314	0.00226461	0.0853629	0.932197	k__Bacteria.p__Firmicutes	0.967143
NAS	L2	is_csectionTRUE	0.0094856	0.0245904	0.385745	0.700763	k__Bacteria.p__Firmicutes	0.959455
NAS	L2	Birth.SeasonJan-Mar	0.0323467	0.0320368	1.00967	0.315855	k__Bacteria.p__Firmicutes	0.87002
NAS	L2	Birth.SeasonJuly-Sep	0.029143	0.033495	0.870069	0.387003	k__Bacteria.p__Firmicutes	0.984662
NAS	L2	Birth.SeasonOct-Dec	0.105139	0.0348119	3.02021	0.00343905	k__Bacteria.p__Firmicutes	0.30222
NAS	L2	gaBirth	0.000823413	0.000282354	2.91624	0.0046545	k__Bacteria.p__Fusobacteria	0.0851108
NAS	L2	is_csectionTRUE	-0.000423749	0.00306934	-0.138059	0.890559	k__Bacteria.p__Fusobacteria	0.98342
NAS	L2	Birth.SeasonJan-Mar	0.00651461	0.00399187	1.63197	0.106823	k__Bacteria.p__Fusobacteria	0.740788
NAS	L2	Birth.SeasonJuly-Sep	-0.00103547	0.00418207	-0.247597	0.805114	k__Bacteria.p__Fusobacteria	0.986592
NAS	L2	Birth.SeasonOct-Dec	0.00259893	0.00434785	0.597751	0.551783	k__Bacteria.p__Fusobacteria	0.921045
NAS	L2	gaBirth	0.000815867	0.00143514	0.568493	0.571376	k__Bacteria.p__Proteobacteria	0.762829
NAS	L2	is_csectionTRUE	0.00384922	0.0156231	0.24638	0.806052	k__Bacteria.p__Proteobacteria	0.959455
NAS	L2	Birth.SeasonJan-Mar	0.0227534	0.020278	1.12207	0.265364	k__Bacteria.p__Proteobacteria	0.844382
NAS	L2	Birth.SeasonJuly-Sep	0.00865705	0.0212938	0.406552	0.685479	k__Bacteria.p__Proteobacteria	0.986592
NAS	L2	Birth.SeasonOct-Dec	-0.00802223	0.0221393	-0.362352	0.718094	k__Bacteria.p__Proteobacteria	0.95724
NAS	L2	gaBirth	0.000127264	6.14269e-05	2.07179	0.0416778	k__Bacteria.p__TM7	0.265081
NAS	L2	is_csectionTRUE	7.30347e-05	0.000669062	0.10916	0.913363	k__Bacteria.p__TM7	0.98342
NAS	L2	Birth.SeasonJan-Mar	-0.00133458	0.000867788	-1.53791	0.128225	k__Bacteria.p__TM7	0.740788
NAS	L2	Birth.SeasonJuly-Sep	-0.000920529	0.000912006	-1.00935	0.316012	k__Bacteria.p__TM7	0.962751
NAS	L2	Birth.SeasonOct-Dec	-0.000104898	0.000948175	-0.110631	0.9122	k__Bacteria.p__TM7	0.989646
NAS	L2	gaBirth	-5.95294e-05	7.02466e-05	-0.847435	0.399413	k__Bacteria.p__.Thermi.	0.647755
NAS	L2	is_csectionTRUE	0.00125528	0.000773092	1.62372	0.108577	k__Bacteria.p__.Thermi.	0.721972
NAS	L2	Birth.SeasonJan-Mar	0.000224759	0.000990875	0.226829	0.821166	k__Bacteria.p__.Thermi.	0.958807
NAS	L2	Birth.SeasonJuly-Sep	0.00201073	0.0010547	1.90645	0.0603727	k__Bacteria.p__.Thermi.	0.805865
NAS	L2	Birth.SeasonOct-Dec	0.0010206	0.0010921	0.934536	0.352988	k__Bacteria.p__.Thermi.	0.819636
NAS	L3	gaBirth	3.80492e-05	2.83167e-05	1.3437	0.183044	k__Bacteria.Other.Other	0.426511
NAS	L3	is_csectionTRUE	-0.000141416	0.000311983	-0.45328	0.651639	k__Bacteria.Other.Other	0.944694
NAS	L3	Birth.SeasonJan-Mar	-0.000723004	0.000399396	-1.81024	0.074211	k__Bacteria.Other.Other	0.740788
NAS	L3	Birth.SeasonJuly-Sep	-0.000971433	0.000425625	-2.28237	0.0252658	k__Bacteria.Other.Other	0.764336
NAS	L3	Birth.SeasonOct-Dec	0.000146645	0.000440442	0.332949	0.740089	k__Bacteria.Other.Other	0.95724
NAS	L3	gaBirth	5.33446e-05	2.9282e-05	1.82175	0.0724271	k__Bacteria.p__Actinobacteria.c__Acidimicrobiia	0.294307
NAS	L3	is_csectionTRUE	0.000332438	0.00031936	1.04095	0.301199	k__Bacteria.p__Actinobacteria.c__Acidimicrobiia	0.853097
NAS	L3	Birth.SeasonJan-Mar	0.000220524	0.000413526	0.533278	0.595397	k__Bacteria.p__Actinobacteria.c__Acidimicrobiia	0.924757
NAS	L3	Birth.SeasonJuly-Sep	-0.000124545	0.00043542	-0.286035	0.77563	k__Bacteria.p__Actinobacteria.c__Acidimicrobiia	0.986592
NAS	L3	Birth.SeasonOct-Dec	0.000205994	0.000452587	0.455148	0.650301	k__Bacteria.p__Actinobacteria.c__Acidimicrobiia	0.952008
NAS	L3	gaBirth	-0.00169795	0.00250629	-0.677474	0.500162	k__Bacteria.p__Actinobacteria.c__Actinobacteria	0.72266
NAS	L3	is_csectionTRUE	-0.00743579	0.0271939	-0.273436	0.78526	k__Bacteria.p__Actinobacteria.c__Actinobacteria	0.959455
NAS	L3	Birth.SeasonJan-Mar	-0.0538583	0.0354771	-1.51812	0.133134	k__Bacteria.p__Actinobacteria.c__Actinobacteria	0.740788
NAS	L3	Birth.SeasonJuly-Sep	-0.0285598	0.0370321	-0.771217	0.44297	k__Bacteria.p__Actinobacteria.c__Actinobacteria	0.986592
NAS	L3	Birth.SeasonOct-Dec	-0.0969607	0.038471	-2.52036	0.0138206	k__Bacteria.p__Actinobacteria.c__Actinobacteria	0.370514
NAS	L3	gaBirth	0.000197185	6.82961e-05	2.88722	0.0050587	k__Bacteria.p__Actinobacteria.c__Coriobacteriia	0.0877985
NAS	L3	is_csectionTRUE	-0.000384137	0.000743596	-0.516593	0.60694	k__Bacteria.p__Actinobacteria.c__Coriobacteriia	0.944694
NAS	L3	Birth.SeasonJan-Mar	-0.000194322	0.000964946	-0.201381	0.840938	k__Bacteria.p__Actinobacteria.c__Coriobacteriia	0.969099
NAS	L3	Birth.SeasonJuly-Sep	-0.000661986	0.00101353	-0.653148	0.515632	k__Bacteria.p__Actinobacteria.c__Coriobacteriia	0.986592
NAS	L3	Birth.SeasonOct-Dec	-0.0017847	0.00105376	-1.69364	0.0944278	k__Bacteria.p__Actinobacteria.c__Coriobacteriia	0.627884
NAS	L3	gaBirth	4.72133e-05	4.03298e-05	1.17068	0.245385	k__Bacteria.p__Actinobacteria.c__Thermoleophilia	0.497572
NAS	L3	is_csectionTRUE	0.000318645	0.000438756	0.726246	0.469919	k__Bacteria.p__Actinobacteria.c__Thermoleophilia	0.897513
NAS	L3	Birth.SeasonJan-Mar	0.000835199	0.000569976	1.46532	0.146958	k__Bacteria.p__Actinobacteria.c__Thermoleophilia	0.740788
NAS	L3	Birth.SeasonJuly-Sep	-9.91603e-05	0.000597932	-0.165839	0.868724	k__Bacteria.p__Actinobacteria.c__Thermoleophilia	0.987928
NAS	L3	Birth.SeasonOct-Dec	0.00179694	0.000621679	2.89047	0.00501179	k__Bacteria.p__Actinobacteria.c__Thermoleophilia	0.320754
NAS	L3	gaBirth	-5.07517e-05	2.26036e-05	-2.24529	0.0276566	k__Bacteria.p__Bacteroidetes.c__	0.212935
NAS	L3	is_csectionTRUE	-7.23851e-05	0.000248821	-0.290913	0.771911	k__Bacteria.p__Bacteroidetes.c__	0.959455
NAS	L3	Birth.SeasonJan-Mar	-0.000237329	0.000318834	-0.744368	0.458949	k__Bacteria.p__Bacteroidetes.c__	0.919365
NAS	L3	Birth.SeasonJuly-Sep	0.00084579	0.000339457	2.4916	0.0148967	k__Bacteria.p__Bacteroidetes.c__	0.764336
NAS	L3	Birth.SeasonOct-Dec	0.000280982	0.000351447	0.799501	0.426491	k__Bacteria.p__Bacteroidetes.c__	0.833881
NAS	L3	gaBirth	0.000526727	0.000393808	1.33752	0.185042	k__Bacteria.p__Bacteroidetes.c__Bacteroidia	0.426511
NAS	L3	is_csectionTRUE	-0.00270783	0.00428589	-0.631802	0.529412	k__Bacteria.p__Bacteroidetes.c__Bacteroidia	0.944694
NAS	L3	Birth.SeasonJan-Mar	0.00376056	0.00556489	0.675765	0.501241	k__Bacteria.p__Bacteroidetes.c__Bacteroidia	0.919365
NAS	L3	Birth.SeasonJuly-Sep	0.00471698	0.00584121	0.807535	0.421879	k__Bacteria.p__Bacteroidetes.c__Bacteroidia	0.986592
NAS	L3	Birth.SeasonOct-Dec	0.00998951	0.0060732	1.64485	0.104131	k__Bacteria.p__Bacteroidetes.c__Bacteroidia	0.643299
NAS	L3	gaBirth	0.000253824	0.000188252	1.34832	0.181561	k__Bacteria.p__Bacteroidetes.c__Flavobacteriia	0.426511
NAS	L3	is_csectionTRUE	0.000930375	0.00205637	0.452435	0.652245	k__Bacteria.p__Bacteroidetes.c__Flavobacteriia	0.944694
NAS	L3	Birth.SeasonJan-Mar	0.00118047	0.00265767	0.444173	0.65818	k__Bacteria.p__Bacteroidetes.c__Flavobacteriia	0.933176
NAS	L3	Birth.SeasonJuly-Sep	-0.00111741	0.00280427	-0.398465	0.691405	k__Bacteria.p__Bacteroidetes.c__Flavobacteriia	0.986592
NAS	L3	Birth.SeasonOct-Dec	0.000161962	0.00291359	0.0555884	0.955816	k__Bacteria.p__Bacteroidetes.c__Flavobacteriia	0.994751
NAS	L3	gaBirth	7.26127e-05	4.60509e-05	1.57679	0.118998	k__Bacteria.p__Bacteroidetes.c__Sphingobacteriia	0.346139
NAS	L3	is_csectionTRUE	-0.000802764	0.000506946	-1.58353	0.117454	k__Bacteria.p__Bacteroidetes.c__Sphingobacteriia	0.721972
NAS	L3	Birth.SeasonJan-Mar	-0.000552082	0.000649567	-0.849923	0.398037	k__Bacteria.p__Bacteroidetes.c__Sphingobacteriia	0.919365
NAS	L3	Birth.SeasonJuly-Sep	-0.00031097	0.000691608	-0.449634	0.654254	k__Bacteria.p__Bacteroidetes.c__Sphingobacteriia	0.986592
NAS	L3	Birth.SeasonOct-Dec	-0.00101481	0.000716023	-1.41728	0.160487	k__Bacteria.p__Bacteroidetes.c__Sphingobacteriia	0.723959
NAS	L3	gaBirth	0.0001803	0.000135026	1.3353	0.185765	k__Bacteria.p__Cyanobacteria.c__Chloroplast	0.426511
NAS	L3	is_csectionTRUE	-0.00185041	0.00148618	-1.24508	0.216927	k__Bacteria.p__Cyanobacteria.c__Chloroplast	0.827699
NAS	L3	Birth.SeasonJan-Mar	0.000569361	0.00190462	0.298937	0.765804	k__Bacteria.p__Cyanobacteria.c__Chloroplast	0.958807
NAS	L3	Birth.SeasonJuly-Sep	-0.000172712	0.00202754	-0.0851832	0.93234	k__Bacteria.p__Cyanobacteria.c__Chloroplast	0.988047
NAS	L3	Birth.SeasonOct-Dec	-0.00206677	0.0020993	-0.984504	0.327992	k__Bacteria.p__Cyanobacteria.c__Chloroplast	0.794004
NAS	L3	gaBirth	-3.64772e-05	0.00222114	-0.0164227	0.98694	k__Bacteria.p__Firmicutes.c__Bacilli	0.996673
NAS	L3	is_csectionTRUE	0.0102633	0.024122	0.425474	0.671693	k__Bacteria.p__Firmicutes.c__Bacilli	0.954272
NAS	L3	Birth.SeasonJan-Mar	0.0345443	0.0314187	1.09948	0.275028	k__Bacteria.p__Firmicutes.c__Bacilli	0.844382
NAS	L3	Birth.SeasonJuly-Sep	0.0301604	0.0328586	0.917886	0.361582	k__Bacteria.p__Firmicutes.c__Bacilli	0.966737
NAS	L3	Birth.SeasonOct-Dec	0.106346	0.0341525	3.11385	0.00260356	k__Bacteria.p__Firmicutes.c__Bacilli	0.30222
NAS	L3	gaBirth	0.000906645	0.000451483	2.00815	0.0481809	k__Bacteria.p__Firmicutes.c__Clostridia	0.282918
NAS	L3	is_csectionTRUE	0.00193905	0.00490812	0.39507	0.693898	k__Bacteria.p__Firmicutes.c__Clostridia	0.959455
NAS	L3	Birth.SeasonJan-Mar	-4.26787e-06	0.00638281	-0.000668651	0.999468	k__Bacteria.p__Firmicutes.c__Clostridia	0.999896
NAS	L3	Birth.SeasonJuly-Sep	0.00209091	0.00668757	0.312656	0.755398	k__Bacteria.p__Firmicutes.c__Clostridia	0.986592
NAS	L3	Birth.SeasonOct-Dec	0.000855231	0.00695272	0.123007	0.902427	k__Bacteria.p__Firmicutes.c__Clostridia	0.989384
NAS	L3	gaBirth	0.000118373	7.47704e-05	1.58315	0.117541	k__Bacteria.p__Firmicutes.c__Erysipelotrichi	0.346139
NAS	L3	is_csectionTRUE	3.48264e-05	0.00081522	0.0427202	0.966037	k__Bacteria.p__Firmicutes.c__Erysipelotrichi	0.989
NAS	L3	Birth.SeasonJan-Mar	-0.00113827	0.001056	-1.07791	0.284484	k__Bacteria.p__Firmicutes.c__Erysipelotrichi	0.844382
NAS	L3	Birth.SeasonJuly-Sep	-0.00109993	0.00111143	-0.989652	0.325485	k__Bacteria.p__Firmicutes.c__Erysipelotrichi	0.962751
NAS	L3	Birth.SeasonOct-Dec	-0.00114429	0.00115532	-0.990448	0.325098	k__Bacteria.p__Firmicutes.c__Erysipelotrichi	0.788864
NAS	L3	gaBirth	0.000823413	0.000282354	2.91624	0.0046545	k__Bacteria.p__Fusobacteria.c__Fusobacteriia	0.0851108
NAS	L3	is_csectionTRUE	-0.000423749	0.00306934	-0.138059	0.890559	k__Bacteria.p__Fusobacteria.c__Fusobacteriia	0.98342
NAS	L3	Birth.SeasonJan-Mar	0.00651461	0.00399187	1.63197	0.106823	k__Bacteria.p__Fusobacteria.c__Fusobacteriia	0.740788
NAS	L3	Birth.SeasonJuly-Sep	-0.00103547	0.00418207	-0.247597	0.805114	k__Bacteria.p__Fusobacteria.c__Fusobacteriia	0.986592
NAS	L3	Birth.SeasonOct-Dec	0.00259893	0.00434785	0.597751	0.551783	k__Bacteria.p__Fusobacteria.c__Fusobacteriia	0.921045
NAS	L3	gaBirth	0.000492947	0.000296611	1.66193	0.100646	k__Bacteria.p__Proteobacteria.c__Alphaproteobacteria	0.326143
NAS	L3	is_csectionTRUE	0.00434554	0.00325369	1.33557	0.185675	k__Bacteria.p__Proteobacteria.c__Alphaproteobacteria	0.782508
NAS	L3	Birth.SeasonJan-Mar	0.0108057	0.00418505	2.58197	0.0117472	k__Bacteria.p__Proteobacteria.c__Alphaproteobacteria	0.682385
NAS	L3	Birth.SeasonJuly-Sep	-0.00120032	0.00443855	-0.270432	0.787561	k__Bacteria.p__Proteobacteria.c__Alphaproteobacteria	0.986592
NAS	L3	Birth.SeasonOct-Dec	0.00200499	0.00460369	0.435519	0.66442	k__Bacteria.p__Proteobacteria.c__Alphaproteobacteria	0.952008
NAS	L3	gaBirth	0.000100981	0.00111557	0.0905194	0.928113	k__Bacteria.p__Proteobacteria.c__Betaproteobacteria	0.966823
NAS	L3	is_csectionTRUE	0.000621306	0.0121031	0.0513343	0.959194	k__Bacteria.p__Proteobacteria.c__Betaproteobacteria	0.989
NAS	L3	Birth.SeasonJan-Mar	0.010431	0.0157924	0.660507	0.510926	k__Bacteria.p__Proteobacteria.c__Betaproteobacteria	0.919365
NAS	L3	Birth.SeasonJuly-Sep	0.00714328	0.0164813	0.433417	0.66594	k__Bacteria.p__Proteobacteria.c__Betaproteobacteria	0.986592
NAS	L3	Birth.SeasonOct-Dec	0.00752905	0.0171206	0.439766	0.661355	k__Bacteria.p__Proteobacteria.c__Betaproteobacteria	0.952008
NAS	L3	gaBirth	9.84762e-05	8.17611e-05	1.20444	0.232158	k__Bacteria.p__Proteobacteria.c__Epsilonproteobacteria	0.476412
NAS	L3	is_csectionTRUE	-0.000713072	0.000897214	-0.794762	0.429227	k__Bacteria.p__Proteobacteria.c__Epsilonproteobacteria	0.892944
NAS	L3	Birth.SeasonJan-Mar	-0.000211375	0.00115357	-0.183235	0.855101	k__Bacteria.p__Proteobacteria.c__Epsilonproteobacteria	0.970927
NAS	L3	Birth.SeasonJuly-Sep	0.00145887	0.00122396	1.19193	0.236999	k__Bacteria.p__Proteobacteria.c__Epsilonproteobacteria	0.929836
NAS	L3	Birth.SeasonOct-Dec	0.00204396	0.00126927	1.61033	0.111471	k__Bacteria.p__Proteobacteria.c__Epsilonproteobacteria	0.643299
NAS	L3	gaBirth	0.00114422	0.00150988	0.757819	0.450903	k__Bacteria.p__Proteobacteria.c__Gammaproteobacteria	0.690584
NAS	L3	is_csectionTRUE	0.00509536	0.0164071	0.310559	0.756986	k__Bacteria.p__Proteobacteria.c__Gammaproteobacteria	0.959455
NAS	L3	Birth.SeasonJan-Mar	0.00887764	0.0213505	0.415804	0.678725	k__Bacteria.p__Proteobacteria.c__Gammaproteobacteria	0.933176
NAS	L3	Birth.SeasonJuly-Sep	-0.00111832	0.0223531	-0.0500298	0.96023	k__Bacteria.p__Proteobacteria.c__Gammaproteobacteria	0.99381
NAS	L3	Birth.SeasonOct-Dec	-0.020667	0.0232374	-0.889384	0.376604	k__Bacteria.p__Proteobacteria.c__Gammaproteobacteria	0.823629
NAS	L3	gaBirth	0.000129123	6.07196e-05	2.12654	0.0367042	k__Bacteria.p__TM7.c__TM7.3	0.244059
NAS	L3	is_csectionTRUE	0.000111252	0.000661529	0.168174	0.866893	k__Bacteria.p__TM7.c__TM7.3	0.974632
NAS	L3	Birth.SeasonJan-Mar	-0.00131396	0.00085773	-1.5319	0.129699	k__Bacteria.p__TM7.c__TM7.3	0.740788
NAS	L3	Birth.SeasonJuly-Sep	-0.000895552	0.00090178	-0.993094	0.323816	k__Bacteria.p__TM7.c__TM7.3	0.962751
NAS	L3	Birth.SeasonOct-Dec	-0.000203544	0.000937513	-0.217111	0.828704	k__Bacteria.p__TM7.c__TM7.3	0.963015
NAS	L3	gaBirth	-5.95294e-05	7.02466e-05	-0.847435	0.399413	k__Bacteria.p__.Thermi..c__Deinococci	0.647755
NAS	L3	is_csectionTRUE	0.00125528	0.000773092	1.62372	0.108577	k__Bacteria.p__.Thermi..c__Deinococci	0.721972
NAS	L3	Birth.SeasonJan-Mar	0.000224759	0.000990875	0.226829	0.821166	k__Bacteria.p__.Thermi..c__Deinococci	0.958807
NAS	L3	Birth.SeasonJuly-Sep	0.00201073	0.0010547	1.90645	0.0603727	k__Bacteria.p__.Thermi..c__Deinococci	0.805865
NAS	L3	Birth.SeasonOct-Dec	0.0010206	0.0010921	0.934536	0.352988	k__Bacteria.p__.Thermi..c__Deinococci	0.819636
NAS	L4	gaBirth	3.80492e-05	2.83167e-05	1.3437	0.183044	k__Bacteria.Other.Other.Other	0.426511
NAS	L4	is_csectionTRUE	-0.000141416	0.000311983	-0.45328	0.651639	k__Bacteria.Other.Other.Other	0.944694
NAS	L4	Birth.SeasonJan-Mar	-0.000723004	0.000399396	-1.81024	0.074211	k__Bacteria.Other.Other.Other	0.740788
NAS	L4	Birth.SeasonJuly-Sep	-0.000971433	0.000425625	-2.28237	0.0252658	k__Bacteria.Other.Other.Other	0.764336
NAS	L4	Birth.SeasonOct-Dec	0.000146645	0.000440442	0.332949	0.740089	k__Bacteria.Other.Other.Other	0.95724
NAS	L4	gaBirth	5.33446e-05	2.9282e-05	1.82175	0.0724271	k__Bacteria.p__Actinobacteria.c__Acidimicrobiia.o__Acidimicrobiales	0.294307
NAS	L4	is_csectionTRUE	0.000332438	0.00031936	1.04095	0.301199	k__Bacteria.p__Actinobacteria.c__Acidimicrobiia.o__Acidimicrobiales	0.853097
NAS	L4	Birth.SeasonJan-Mar	0.000220524	0.000413526	0.533278	0.595397	k__Bacteria.p__Actinobacteria.c__Acidimicrobiia.o__Acidimicrobiales	0.924757
NAS	L4	Birth.SeasonJuly-Sep	-0.000124545	0.00043542	-0.286035	0.77563	k__Bacteria.p__Actinobacteria.c__Acidimicrobiia.o__Acidimicrobiales	0.986592
NAS	L4	Birth.SeasonOct-Dec	0.000205994	0.000452587	0.455148	0.650301	k__Bacteria.p__Actinobacteria.c__Acidimicrobiia.o__Acidimicrobiales	0.952008
NAS	L4	gaBirth	-0.00169971	0.00250646	-0.678132	0.499748	k__Bacteria.p__Actinobacteria.c__Actinobacteria.o__Actinomycetales	0.72266
NAS	L4	is_csectionTRUE	-0.00744792	0.0271956	-0.273864	0.784932	k__Bacteria.p__Actinobacteria.c__Actinobacteria.o__Actinomycetales	0.959455
NAS	L4	Birth.SeasonJan-Mar	-0.0538613	0.0354794	-1.5181	0.133138	k__Bacteria.p__Actinobacteria.c__Actinobacteria.o__Actinomycetales	0.740788
NAS	L4	Birth.SeasonJuly-Sep	-0.0285578	0.0370345	-0.771113	0.443031	k__Bacteria.p__Actinobacteria.c__Actinobacteria.o__Actinomycetales	0.986592
NAS	L4	Birth.SeasonOct-Dec	-0.0969803	0.0384735	-2.5207	0.013808	k__Bacteria.p__Actinobacteria.c__Actinobacteria.o__Actinomycetales	0.370514
NAS	L4	gaBirth	0.000197185	6.82961e-05	2.88722	0.0050587	k__Bacteria.p__Actinobacteria.c__Coriobacteriia.o__Coriobacteriales	0.0877985
NAS	L4	is_csectionTRUE	-0.000384137	0.000743596	-0.516593	0.60694	k__Bacteria.p__Actinobacteria.c__Coriobacteriia.o__Coriobacteriales	0.944694
NAS	L4	Birth.SeasonJan-Mar	-0.000194322	0.000964946	-0.201381	0.840938	k__Bacteria.p__Actinobacteria.c__Coriobacteriia.o__Coriobacteriales	0.969099
NAS	L4	Birth.SeasonJuly-Sep	-0.000661986	0.00101353	-0.653148	0.515632	k__Bacteria.p__Actinobacteria.c__Coriobacteriia.o__Coriobacteriales	0.986592
NAS	L4	Birth.SeasonOct-Dec	-0.0017847	0.00105376	-1.69364	0.0944278	k__Bacteria.p__Actinobacteria.c__Coriobacteriia.o__Coriobacteriales	0.627884
NAS	L4	gaBirth	-5.07517e-05	2.26036e-05	-2.24529	0.0276566	k__Bacteria.p__Bacteroidetes.c__.o__	0.212935
NAS	L4	is_csectionTRUE	-7.23851e-05	0.000248821	-0.290913	0.771911	k__Bacteria.p__Bacteroidetes.c__.o__	0.959455
NAS	L4	Birth.SeasonJan-Mar	-0.000237329	0.000318834	-0.744368	0.458949	k__Bacteria.p__Bacteroidetes.c__.o__	0.919365
NAS	L4	Birth.SeasonJuly-Sep	0.00084579	0.000339457	2.4916	0.0148967	k__Bacteria.p__Bacteroidetes.c__.o__	0.764336
NAS	L4	Birth.SeasonOct-Dec	0.000280982	0.000351447	0.799501	0.426491	k__Bacteria.p__Bacteroidetes.c__.o__	0.833881
NAS	L4	gaBirth	0.000526727	0.000393808	1.33752	0.185042	k__Bacteria.p__Bacteroidetes.c__Bacteroidia.o__Bacteroidales	0.426511
NAS	L4	is_csectionTRUE	-0.00270783	0.00428589	-0.631802	0.529412	k__Bacteria.p__Bacteroidetes.c__Bacteroidia.o__Bacteroidales	0.944694
NAS	L4	Birth.SeasonJan-Mar	0.00376056	0.00556489	0.675765	0.501241	k__Bacteria.p__Bacteroidetes.c__Bacteroidia.o__Bacteroidales	0.919365
NAS	L4	Birth.SeasonJuly-Sep	0.00471698	0.00584121	0.807535	0.421879	k__Bacteria.p__Bacteroidetes.c__Bacteroidia.o__Bacteroidales	0.986592
NAS	L4	Birth.SeasonOct-Dec	0.00998951	0.0060732	1.64485	0.104131	k__Bacteria.p__Bacteroidetes.c__Bacteroidia.o__Bacteroidales	0.643299
NAS	L4	gaBirth	0.000253824	0.000188252	1.34832	0.181561	k__Bacteria.p__Bacteroidetes.c__Flavobacteriia.o__Flavobacteriales	0.426511
NAS	L4	is_csectionTRUE	0.000930375	0.00205637	0.452435	0.652245	k__Bacteria.p__Bacteroidetes.c__Flavobacteriia.o__Flavobacteriales	0.944694
NAS	L4	Birth.SeasonJan-Mar	0.00118047	0.00265767	0.444173	0.65818	k__Bacteria.p__Bacteroidetes.c__Flavobacteriia.o__Flavobacteriales	0.933176
NAS	L4	Birth.SeasonJuly-Sep	-0.00111741	0.00280427	-0.398465	0.691405	k__Bacteria.p__Bacteroidetes.c__Flavobacteriia.o__Flavobacteriales	0.986592
NAS	L4	Birth.SeasonOct-Dec	0.000161962	0.00291359	0.0555884	0.955816	k__Bacteria.p__Bacteroidetes.c__Flavobacteriia.o__Flavobacteriales	0.994751
NAS	L4	gaBirth	7.26127e-05	4.60509e-05	1.57679	0.118998	k__Bacteria.p__Bacteroidetes.c__Sphingobacteriia.o__Sphingobacteriales	0.346139
NAS	L4	is_csectionTRUE	-0.000802764	0.000506946	-1.58353	0.117454	k__Bacteria.p__Bacteroidetes.c__Sphingobacteriia.o__Sphingobacteriales	0.721972
NAS	L4	Birth.SeasonJan-Mar	-0.000552082	0.000649567	-0.849923	0.398037	k__Bacteria.p__Bacteroidetes.c__Sphingobacteriia.o__Sphingobacteriales	0.919365
NAS	L4	Birth.SeasonJuly-Sep	-0.00031097	0.000691608	-0.449634	0.654254	k__Bacteria.p__Bacteroidetes.c__Sphingobacteriia.o__Sphingobacteriales	0.986592
NAS	L4	Birth.SeasonOct-Dec	-0.00101481	0.000716023	-1.41728	0.160487	k__Bacteria.p__Bacteroidetes.c__Sphingobacteriia.o__Sphingobacteriales	0.723959
NAS	L4	gaBirth	0.000179589	0.000134272	1.3375	0.185048	k__Bacteria.p__Cyanobacteria.c__Chloroplast.o__Streptophyta	0.426511
NAS	L4	is_csectionTRUE	-0.00197748	0.00147749	-1.3384	0.184755	k__Bacteria.p__Cyanobacteria.c__Chloroplast.o__Streptophyta	0.782508
NAS	L4	Birth.SeasonJan-Mar	0.000788232	0.00189402	0.416168	0.67846	k__Bacteria.p__Cyanobacteria.c__Chloroplast.o__Streptophyta	0.933176
NAS	L4	Birth.SeasonJuly-Sep	-0.000541817	0.00201568	-0.268801	0.788811	k__Bacteria.p__Cyanobacteria.c__Chloroplast.o__Streptophyta	0.986592
NAS	L4	Birth.SeasonOct-Dec	-0.00185357	0.00208733	-0.888009	0.377338	k__Bacteria.p__Cyanobacteria.c__Chloroplast.o__Streptophyta	0.823629
NAS	L4	gaBirth	-0.00282206	0.000526395	-5.36111	8.58305e-07	k__Bacteria.p__Firmicutes.c__Bacilli.Other	0.000175781
NAS	L4	is_csectionTRUE	-0.00519569	0.00573473	-0.906005	0.367797	k__Bacteria.p__Firmicutes.c__Bacilli.Other	0.888264
NAS	L4	Birth.SeasonJan-Mar	0.0131277	0.00743598	1.76543	0.0815091	k__Bacteria.p__Firmicutes.c__Bacilli.Other	0.740788
NAS	L4	Birth.SeasonJuly-Sep	-0.00454594	0.00781739	-0.581517	0.562613	k__Bacteria.p__Firmicutes.c__Bacilli.Other	0.986592
NAS	L4	Birth.SeasonOct-Dec	-0.001929	0.0081272	-0.237351	0.813023	k__Bacteria.p__Firmicutes.c__Bacilli.Other	0.963015
NAS	L4	gaBirth	-0.00734446	0.00173092	-4.24309	6.15716e-05	k__Bacteria.p__Firmicutes.c__Bacilli.o__Bacillales	0.00396429
NAS	L4	is_csectionTRUE	-0.0107749	0.0188049	-0.572983	0.568348	k__Bacteria.p__Firmicutes.c__Bacilli.o__Bacillales	0.944694
NAS	L4	Birth.SeasonJan-Mar	0.0488195	0.024479	1.99434	0.0497015	k__Bacteria.p__Firmicutes.c__Bacilli.o__Bacillales	0.740788
NAS	L4	Birth.SeasonJuly-Sep	0.00191298	0.0256183	0.0746722	0.940672	k__Bacteria.p__Firmicutes.c__Bacilli.o__Bacillales	0.989326
NAS	L4	Birth.SeasonOct-Dec	0.0236472	0.0266304	0.887979	0.377354	k__Bacteria.p__Firmicutes.c__Bacilli.o__Bacillales	0.823629
NAS	L4	gaBirth	0.000242574	0.000355005	0.683296	0.496497	k__Bacteria.p__Firmicutes.c__Bacilli.o__Gemellales	0.722178
NAS	L4	is_csectionTRUE	0.002587	0.00386749	0.66891	0.50558	k__Bacteria.p__Firmicutes.c__Bacilli.o__Gemellales	0.939589
NAS	L4	Birth.SeasonJan-Mar	0.00265001	0.00501492	0.528425	0.598744	k__Bacteria.p__Firmicutes.c__Bacilli.o__Gemellales	0.924757
NAS	L4	Birth.SeasonJuly-Sep	0.00516915	0.00527201	0.980488	0.329956	k__Bacteria.p__Firmicutes.c__Bacilli.o__Gemellales	0.962751
NAS	L4	Birth.SeasonOct-Dec	0.00699831	0.00548096	1.27684	0.205546	k__Bacteria.p__Firmicutes.c__Bacilli.o__Gemellales	0.743407
NAS	L4	gaBirth	0.00869142	0.0020082	4.32796	4.52881e-05	k__Bacteria.p__Firmicutes.c__Bacilli.o__Lactobacillales	0.00394051
NAS	L4	is_csectionTRUE	0.0235284	0.0218115	1.07872	0.284125	k__Bacteria.p__Firmicutes.c__Bacilli.o__Lactobacillales	0.853097
NAS	L4	Birth.SeasonJan-Mar	-0.00377537	0.028405	-0.132912	0.894614	k__Bacteria.p__Firmicutes.c__Bacilli.o__Lactobacillales	0.98794
NAS	L4	Birth.SeasonJuly-Sep	0.0253097	0.029712	0.851834	0.396983	k__Bacteria.p__Firmicutes.c__Bacilli.o__Lactobacillales	0.984662
NAS	L4	Birth.SeasonOct-Dec	0.082255	0.0308831	2.66343	0.00943843	k__Bacteria.p__Firmicutes.c__Bacilli.o__Lactobacillales	0.362815
NAS	L4	gaBirth	0.000906018	0.000451615	2.00617	0.048396	k__Bacteria.p__Firmicutes.c__Clostridia.o__Clostridiales	0.282918
NAS	L4	is_csectionTRUE	0.00193223	0.00490954	0.393566	0.695003	k__Bacteria.p__Firmicutes.c__Clostridia.o__Clostridiales	0.959455
NAS	L4	Birth.SeasonJan-Mar	2.12271e-06	0.00638469	0.000332469	0.999736	k__Bacteria.p__Firmicutes.c__Clostridia.o__Clostridiales	0.999896
NAS	L4	Birth.SeasonJuly-Sep	0.00209999	0.0066895	0.313923	0.75444	k__Bacteria.p__Firmicutes.c__Clostridia.o__Clostridiales	0.986592
NAS	L4	Birth.SeasonOct-Dec	0.000860112	0.00695472	0.123673	0.901901	k__Bacteria.p__Firmicutes.c__Clostridia.o__Clostridiales	0.989384
NAS	L4	gaBirth	0.000118373	7.47704e-05	1.58315	0.117541	k__Bacteria.p__Firmicutes.c__Erysipelotrichi.o__Erysipelotrichales	0.346139
NAS	L4	is_csectionTRUE	3.48264e-05	0.00081522	0.0427202	0.966037	k__Bacteria.p__Firmicutes.c__Erysipelotrichi.o__Erysipelotrichales	0.989
NAS	L4	Birth.SeasonJan-Mar	-0.00113827	0.001056	-1.07791	0.284484	k__Bacteria.p__Firmicutes.c__Erysipelotrichi.o__Erysipelotrichales	0.844382
NAS	L4	Birth.SeasonJuly-Sep	-0.00109993	0.00111143	-0.989652	0.325485	k__Bacteria.p__Firmicutes.c__Erysipelotrichi.o__Erysipelotrichales	0.962751
NAS	L4	Birth.SeasonOct-Dec	-0.00114429	0.00115532	-0.990448	0.325098	k__Bacteria.p__Firmicutes.c__Erysipelotrichi.o__Erysipelotrichales	0.788864
NAS	L4	gaBirth	0.000823413	0.000282354	2.91624	0.0046545	k__Bacteria.p__Fusobacteria.c__Fusobacteriia.o__Fusobacteriales	0.0851108
NAS	L4	is_csectionTRUE	-0.000423749	0.00306934	-0.138059	0.890559	k__Bacteria.p__Fusobacteria.c__Fusobacteriia.o__Fusobacteriales	0.98342
NAS	L4	Birth.SeasonJan-Mar	0.00651461	0.00399187	1.63197	0.106823	k__Bacteria.p__Fusobacteria.c__Fusobacteriia.o__Fusobacteriales	0.740788
NAS	L4	Birth.SeasonJuly-Sep	-0.00103547	0.00418207	-0.247597	0.805114	k__Bacteria.p__Fusobacteria.c__Fusobacteriia.o__Fusobacteriales	0.986592
NAS	L4	Birth.SeasonOct-Dec	0.00259893	0.00434785	0.597751	0.551783	k__Bacteria.p__Fusobacteria.c__Fusobacteriia.o__Fusobacteriales	0.921045
NAS	L4	gaBirth	0.000256758	6.44708e-05	3.98255	0.000154869	k__Bacteria.p__Proteobacteria.c__Alphaproteobacteria.o__Caulobacterales	0.00755171
NAS	L4	is_csectionTRUE	0.00126163	0.000710234	1.77636	0.079676	k__Bacteria.p__Proteobacteria.c__Alphaproteobacteria.o__Caulobacterales	0.69227
NAS	L4	Birth.SeasonJan-Mar	0.00171883	0.000909342	1.89019	0.0625451	k__Bacteria.p__Proteobacteria.c__Alphaproteobacteria.o__Caulobacterales	0.740788
NAS	L4	Birth.SeasonJuly-Sep	-0.000959221	0.000968942	-0.989967	0.325331	k__Bacteria.p__Proteobacteria.c__Alphaproteobacteria.o__Caulobacterales	0.962751
NAS	L4	Birth.SeasonOct-Dec	-0.00138804	0.00100274	-1.38425	0.170333	k__Bacteria.p__Proteobacteria.c__Alphaproteobacteria.o__Caulobacterales	0.741498
NAS	L4	gaBirth	4.21934e-05	0.000208792	0.202083	0.840391	k__Bacteria.p__Proteobacteria.c__Alphaproteobacteria.o__Rhizobiales	0.905854
NAS	L4	is_csectionTRUE	0.00156797	0.00230039	0.681609	0.497558	k__Bacteria.p__Proteobacteria.c__Alphaproteobacteria.o__Rhizobiales	0.92805
NAS	L4	Birth.SeasonJan-Mar	0.00435741	0.00294493	1.47963	0.143105	k__Bacteria.p__Proteobacteria.c__Alphaproteobacteria.o__Rhizobiales	0.740788
NAS	L4	Birth.SeasonJuly-Sep	-0.00174802	0.00313832	-0.55699	0.579171	k__Bacteria.p__Proteobacteria.c__Alphaproteobacteria.o__Rhizobiales	0.986592
NAS	L4	Birth.SeasonOct-Dec	0.00127544	0.00324757	0.392736	0.695614	k__Bacteria.p__Proteobacteria.c__Alphaproteobacteria.o__Rhizobiales	0.95724
NAS	L4	gaBirth	0.000184698	0.000145474	1.26963	0.208089	k__Bacteria.p__Proteobacteria.c__Alphaproteobacteria.o__Rhodobacterales	0.455306
NAS	L4	is_csectionTRUE	-0.000295548	0.00158266	-0.186741	0.852361	k__Bacteria.p__Proteobacteria.c__Alphaproteobacteria.o__Rhodobacterales	0.974218
NAS	L4	Birth.SeasonJan-Mar	0.0030529	0.00205595	1.48491	0.141705	k__Bacteria.p__Proteobacteria.c__Alphaproteobacteria.o__Rhodobacterales	0.740788
NAS	L4	Birth.SeasonJuly-Sep	0.00111453	0.00215684	0.51674	0.606838	k__Bacteria.p__Proteobacteria.c__Alphaproteobacteria.o__Rhodobacterales	0.986592
NAS	L4	Birth.SeasonOct-Dec	0.00043293	0.0022425	0.193057	0.84743	k__Bacteria.p__Proteobacteria.c__Alphaproteobacteria.o__Rhodobacterales	0.968859
NAS	L4	gaBirth	0.000212239	9.72085e-05	2.18334	0.0320977	k__Bacteria.p__Proteobacteria.c__Alphaproteobacteria.o__Rhodospirillales	0.232062
NAS	L4	is_csectionTRUE	0.00130962	0.00107101	1.22279	0.225186	k__Bacteria.p__Proteobacteria.c__Alphaproteobacteria.o__Rhodospirillales	0.830191
NAS	L4	Birth.SeasonJan-Mar	0.0029256	0.00137109	2.13378	0.036087	k__Bacteria.p__Proteobacteria.c__Alphaproteobacteria.o__Rhodospirillales	0.682385
NAS	L4	Birth.SeasonJuly-Sep	0.000789673	0.00146113	0.540454	0.590464	k__Bacteria.p__Proteobacteria.c__Alphaproteobacteria.o__Rhodospirillales	0.986592
NAS	L4	Birth.SeasonOct-Dec	0.000275108	0.00151199	0.181951	0.856106	k__Bacteria.p__Proteobacteria.c__Alphaproteobacteria.o__Rhodospirillales	0.969669
NAS	L4	gaBirth	9.58993e-06	3.98909e-05	0.240404	0.810665	k__Bacteria.p__Proteobacteria.c__Alphaproteobacteria.o__Rickettsiales	0.895362
NAS	L4	is_csectionTRUE	2.04926e-05	0.000439504	0.0466267	0.962933	k__Bacteria.p__Proteobacteria.c__Alphaproteobacteria.o__Rickettsiales	0.989
NAS	L4	Birth.SeasonJan-Mar	0.000762072	0.000562646	1.35444	0.179608	k__Bacteria.p__Proteobacteria.c__Alphaproteobacteria.o__Rickettsiales	0.77589
NAS	L4	Birth.SeasonJuly-Sep	0.000293829	0.000599595	0.490046	0.625513	k__Bacteria.p__Proteobacteria.c__Alphaproteobacteria.o__Rickettsiales	0.986592
NAS	L4	Birth.SeasonOct-Dec	-0.000303914	0.000620468	-0.489813	0.625677	k__Bacteria.p__Proteobacteria.c__Alphaproteobacteria.o__Rickettsiales	0.952008
NAS	L4	gaBirth	0.000228529	0.000117886	1.93856	0.0562677	k__Bacteria.p__Proteobacteria.c__Alphaproteobacteria.o__Sphingomonadales	0.294307
NAS	L4	is_csectionTRUE	0.00232046	0.00129395	1.79332	0.0768996	k__Bacteria.p__Proteobacteria.c__Alphaproteobacteria.o__Sphingomonadales	0.69227
NAS	L4	Birth.SeasonJan-Mar	0.00155197	0.00166322	0.933115	0.353716	k__Bacteria.p__Proteobacteria.c__Alphaproteobacteria.o__Sphingomonadales	0.905513
NAS	L4	Birth.SeasonJuly-Sep	-0.00255703	0.00176519	-1.44859	0.151567	k__Bacteria.p__Proteobacteria.c__Alphaproteobacteria.o__Sphingomonadales	0.859554
NAS	L4	Birth.SeasonOct-Dec	-7.77114e-05	0.00183032	-0.0424578	0.966245	k__Bacteria.p__Proteobacteria.c__Alphaproteobacteria.o__Sphingomonadales	0.994751
NAS	L4	gaBirth	0.000244758	0.000185524	1.31928	0.191038	k__Bacteria.p__Proteobacteria.c__Betaproteobacteria.o__Burkholderiales	0.432606
NAS	L4	is_csectionTRUE	0.00353884	0.0020221	1.75008	0.084141	k__Bacteria.p__Proteobacteria.c__Betaproteobacteria.o__Burkholderiales	0.700491
NAS	L4	Birth.SeasonJan-Mar	0.00485219	0.00262042	1.85168	0.0679558	k__Bacteria.p__Proteobacteria.c__Betaproteobacteria.o__Burkholderiales	0.740788
NAS	L4	Birth.SeasonJuly-Sep	0.00174584	0.00275668	0.633314	0.52843	k__Bacteria.p__Proteobacteria.c__Betaproteobacteria.o__Burkholderiales	0.986592
NAS	L4	Birth.SeasonOct-Dec	0.00319097	0.00286573	1.11349	0.269006	k__Bacteria.p__Proteobacteria.c__Betaproteobacteria.o__Burkholderiales	0.743407
NAS	L4	gaBirth	0.000108516	0.00113124	0.0959263	0.923832	k__Bacteria.p__Proteobacteria.c__Betaproteobacteria.o__Neisseriales	0.963344
NAS	L4	is_csectionTRUE	-0.00244111	0.0122713	-0.198929	0.84285	k__Bacteria.p__Proteobacteria.c__Betaproteobacteria.o__Neisseriales	0.973031
NAS	L4	Birth.SeasonJan-Mar	0.00634439	0.0160166	0.396114	0.693131	k__Bacteria.p__Proteobacteria.c__Betaproteobacteria.o__Neisseriales	0.933176
NAS	L4	Birth.SeasonJuly-Sep	0.0065402	0.0167094	0.391409	0.69659	k__Bacteria.p__Proteobacteria.c__Betaproteobacteria.o__Neisseriales	0.986592
NAS	L4	Birth.SeasonOct-Dec	0.00612783	0.0173553	0.353082	0.725004	k__Bacteria.p__Proteobacteria.c__Betaproteobacteria.o__Neisseriales	0.95724
NAS	L4	gaBirth	-1.62441e-05	2.28808e-05	-0.709944	0.479911	k__Bacteria.p__Proteobacteria.c__Betaproteobacteria.o__Rhodocyclales	0.718859
NAS	L4	is_csectionTRUE	0.000382587	0.000251559	1.52086	0.132444	k__Bacteria.p__Proteobacteria.c__Betaproteobacteria.o__Rhodocyclales	0.721972
NAS	L4	Birth.SeasonJan-Mar	0.000473584	0.000322774	1.46723	0.146439	k__Bacteria.p__Proteobacteria.c__Betaproteobacteria.o__Rhodocyclales	0.740788
NAS	L4	Birth.SeasonJuly-Sep	0.000227133	0.00034319	0.661828	0.510083	k__Bacteria.p__Proteobacteria.c__Betaproteobacteria.o__Rhodocyclales	0.986592
NAS	L4	Birth.SeasonOct-Dec	0.000101724	0.000355553	0.286102	0.775579	k__Bacteria.p__Proteobacteria.c__Betaproteobacteria.o__Rhodocyclales	0.961492
NAS	L4	gaBirth	9.84762e-05	8.17611e-05	1.20444	0.232158	k__Bacteria.p__Proteobacteria.c__Epsilonproteobacteria.o__Campylobacterales	0.476412
NAS	L4	is_csectionTRUE	-0.000713072	0.000897214	-0.794762	0.429227	k__Bacteria.p__Proteobacteria.c__Epsilonproteobacteria.o__Campylobacterales	0.892944
NAS	L4	Birth.SeasonJan-Mar	-0.000211375	0.00115357	-0.183235	0.855101	k__Bacteria.p__Proteobacteria.c__Epsilonproteobacteria.o__Campylobacterales	0.970927
NAS	L4	Birth.SeasonJuly-Sep	0.00145887	0.00122396	1.19193	0.236999	k__Bacteria.p__Proteobacteria.c__Epsilonproteobacteria.o__Campylobacterales	0.929836
NAS	L4	Birth.SeasonOct-Dec	0.00204396	0.00126927	1.61033	0.111471	k__Bacteria.p__Proteobacteria.c__Epsilonproteobacteria.o__Campylobacterales	0.643299
NAS	L4	gaBirth	-0.00140897	0.000448743	-3.13981	0.00240792	k__Bacteria.p__Proteobacteria.c__Gammaproteobacteria.o__Enterobacteriales	0.0536024
NAS	L4	is_csectionTRUE	-0.00544746	0.00488228	-1.11576	0.268041	k__Bacteria.p__Proteobacteria.c__Gammaproteobacteria.o__Enterobacteriales	0.836642
NAS	L4	Birth.SeasonJan-Mar	0.00132517	0.00634187	0.208955	0.835042	k__Bacteria.p__Proteobacteria.c__Gammaproteobacteria.o__Enterobacteriales	0.968384
NAS	L4	Birth.SeasonJuly-Sep	-0.00587074	0.00665362	-0.882338	0.380376	k__Bacteria.p__Proteobacteria.c__Gammaproteobacteria.o__Enterobacteriales	0.984662
NAS	L4	Birth.SeasonOct-Dec	-0.0129894	0.00691787	-1.87766	0.0642641	k__Bacteria.p__Proteobacteria.c__Gammaproteobacteria.o__Enterobacteriales	0.562388
NAS	L4	gaBirth	-0.000245679	0.000447711	-0.548744	0.58479	k__Bacteria.p__Proteobacteria.c__Gammaproteobacteria.o__Pasteurellales	0.766668
NAS	L4	is_csectionTRUE	0.00305353	0.00486853	0.627196	0.53241	k__Bacteria.p__Proteobacteria.c__Gammaproteobacteria.o__Pasteurellales	0.944694
NAS	L4	Birth.SeasonJan-Mar	-0.00255585	0.00632865	-0.403855	0.687454	k__Bacteria.p__Proteobacteria.c__Gammaproteobacteria.o__Pasteurellales	0.933176
NAS	L4	Birth.SeasonJuly-Sep	0.0076235	0.00663409	1.14914	0.254102	k__Bacteria.p__Proteobacteria.c__Gammaproteobacteria.o__Pasteurellales	0.939499
NAS	L4	Birth.SeasonOct-Dec	-0.00637878	0.00689737	-0.924813	0.35799	k__Bacteria.p__Proteobacteria.c__Gammaproteobacteria.o__Pasteurellales	0.82172
NAS	L4	gaBirth	0.00264515	0.00153254	1.72599	0.0884127	k__Bacteria.p__Proteobacteria.c__Gammaproteobacteria.o__Pseudomonadales	0.317665
NAS	L4	is_csectionTRUE	0.00925378	0.0166365	0.556234	0.579685	k__Bacteria.p__Proteobacteria.c__Gammaproteobacteria.o__Pseudomonadales	0.944694
NAS	L4	Birth.SeasonJan-Mar	0.00385446	0.0216847	0.17775	0.859392	k__Bacteria.p__Proteobacteria.c__Gammaproteobacteria.o__Pseudomonadales	0.970927
NAS	L4	Birth.SeasonJuly-Sep	-0.00493631	0.0226589	-0.217853	0.828128	k__Bacteria.p__Proteobacteria.c__Gammaproteobacteria.o__Pseudomonadales	0.986592
NAS	L4	Birth.SeasonOct-Dec	-0.00641353	0.0235466	-0.272376	0.786071	k__Bacteria.p__Proteobacteria.c__Gammaproteobacteria.o__Pseudomonadales	0.963015
NAS	L4	gaBirth	-0.000183894	0.000149587	-1.22935	0.222733	k__Bacteria.p__Proteobacteria.c__Gammaproteobacteria.o__Xanthomonadales	0.469273
NAS	L4	is_csectionTRUE	0.00213386	0.00163048	1.30874	0.194567	k__Bacteria.p__Proteobacteria.c__Gammaproteobacteria.o__Xanthomonadales	0.782508
NAS	L4	Birth.SeasonJan-Mar	0.00299596	0.0021128	1.41801	0.160277	k__Bacteria.p__Proteobacteria.c__Gammaproteobacteria.o__Xanthomonadales	0.761247
NAS	L4	Birth.SeasonJuly-Sep	0.00516888	0.0022228	2.32539	0.0227213	k__Bacteria.p__Proteobacteria.c__Gammaproteobacteria.o__Xanthomonadales	0.764336
NAS	L4	Birth.SeasonOct-Dec	-0.000251527	0.00231071	-0.108852	0.913607	k__Bacteria.p__Proteobacteria.c__Gammaproteobacteria.o__Xanthomonadales	0.989646
NAS	L4	gaBirth	7.03201e-05	4.64268e-05	1.51465	0.13401	k__Bacteria.p__TM7.c__TM7.3.o__	0.368888
NAS	L4	is_csectionTRUE	-0.000412468	0.000505909	-0.815301	0.417448	k__Bacteria.p__TM7.c__TM7.3.o__	0.892944
NAS	L4	Birth.SeasonJan-Mar	-0.000711365	0.000655792	-1.08474	0.281465	k__Bacteria.p__TM7.c__TM7.3.o__	0.844382
NAS	L4	Birth.SeasonJuly-Sep	-0.0011743	0.000689666	-1.70271	0.0927094	k__Bacteria.p__TM7.c__TM7.3.o__	0.859554
NAS	L4	Birth.SeasonOct-Dec	-0.000587137	0.000716975	-0.818908	0.415399	k__Bacteria.p__TM7.c__TM7.3.o__	0.833881
NAS	L4	gaBirth	6.33852e-05	3.5445e-05	1.78827	0.0777185	k__Bacteria.p__TM7.c__TM7.3.o__CW040	0.309664
NAS	L4	is_csectionTRUE	0.000202898	0.000387493	0.523619	0.602067	k__Bacteria.p__TM7.c__TM7.3.o__CW040	0.944694
NAS	L4	Birth.SeasonJan-Mar	-0.00084163	0.000500331	-1.68215	0.0966451	k__Bacteria.p__TM7.c__TM7.3.o__CW040	0.740788
NAS	L4	Birth.SeasonJuly-Sep	0.000259353	0.00052847	0.490761	0.62501	k__Bacteria.p__TM7.c__TM7.3.o__CW040	0.986592
NAS	L4	Birth.SeasonOct-Dec	0.000369034	0.000548923	0.672288	0.503439	k__Bacteria.p__TM7.c__TM7.3.o__CW040	0.89656
NAS	L4	gaBirth	5.74193e-05	3.45031e-05	1.66418	0.100195	k__Bacteria.p__.Thermi..c__Deinococci.o__Deinococcales	0.326143
NAS	L4	is_csectionTRUE	0.000305403	0.000379119	0.80556	0.42301	k__Bacteria.p__.Thermi..c__Deinococci.o__Deinococcales	0.892944
NAS	L4	Birth.SeasonJan-Mar	0.000695823	0.000486749	1.42953	0.156949	k__Bacteria.p__.Thermi..c__Deinococci.o__Deinococcales	0.760786
NAS	L4	Birth.SeasonJuly-Sep	-4.21609e-07	0.000517209	-0.000815162	0.999352	k__Bacteria.p__.Thermi..c__Deinococci.o__Deinococcales	0.999352
NAS	L4	Birth.SeasonOct-Dec	0.000676971	0.000536002	1.263	0.21045	k__Bacteria.p__.Thermi..c__Deinococci.o__Deinococcales	0.743407
NAS	L4	gaBirth	-0.000125105	6.2504e-05	-2.00155	0.0489029	k__Bacteria.p__.Thermi..c__Deinococci.o__Thermales	0.282918
NAS	L4	is_csectionTRUE	0.000987398	0.000688646	1.43382	0.155724	k__Bacteria.p__.Thermi..c__Deinococci.o__Thermales	0.745913
NAS	L4	Birth.SeasonJan-Mar	-0.00046711	0.000881594	-0.529848	0.597762	k__Bacteria.p__.Thermi..c__Deinococci.o__Thermales	0.924757
NAS	L4	Birth.SeasonJuly-Sep	0.00214256	0.000939489	2.28055	0.0253783	k__Bacteria.p__.Thermi..c__Deinococci.o__Thermales	0.764336
NAS	L4	Birth.SeasonOct-Dec	0.000326396	0.000972194	0.335731	0.737999	k__Bacteria.p__.Thermi..c__Deinococci.o__Thermales	0.95724
NAS	L5	gaBirth	3.80492e-05	2.83167e-05	1.3437	0.183044	k__Bacteria.Other.Other.Other.Other	0.426511
NAS	L5	is_csectionTRUE	-0.000141416	0.000311983	-0.45328	0.651639	k__Bacteria.Other.Other.Other.Other	0.944694
NAS	L5	Birth.SeasonJan-Mar	-0.000723004	0.000399396	-1.81024	0.074211	k__Bacteria.Other.Other.Other.Other	0.740788
NAS	L5	Birth.SeasonJuly-Sep	-0.000971433	0.000425625	-2.28237	0.0252658	k__Bacteria.Other.Other.Other.Other	0.764336
NAS	L5	Birth.SeasonOct-Dec	0.000146645	0.000440442	0.332949	0.740089	k__Bacteria.Other.Other.Other.Other	0.95724
NAS	L5	gaBirth	3.70123e-06	8.81398e-05	0.0419928	0.966615	k__Bacteria.p__Actinobacteria.c__Actinobacteria.o__Actinomycetales.Other	0.982933
NAS	L5	is_csectionTRUE	0.00102785	0.00096226	1.06816	0.288829	k__Bacteria.p__Actinobacteria.c__Actinobacteria.o__Actinomycetales.Other	0.853097
NAS	L5	Birth.SeasonJan-Mar	-0.00142271	0.00124445	-1.14324	0.256527	k__Bacteria.p__Actinobacteria.c__Actinobacteria.o__Actinomycetales.Other	0.844382
NAS	L5	Birth.SeasonJuly-Sep	-0.00177121	0.00131214	-1.34986	0.181069	k__Bacteria.p__Actinobacteria.c__Actinobacteria.o__Actinomycetales.Other	0.859554
NAS	L5	Birth.SeasonOct-Dec	-0.00180689	0.00136352	-1.32516	0.189087	k__Bacteria.p__Actinobacteria.c__Actinobacteria.o__Actinomycetales.Other	0.743407
NAS	L5	gaBirth	0.000470681	0.000194333	2.42204	0.0178171	k__Bacteria.p__Actinobacteria.c__Actinobacteria.o__Actinomycetales.f__Actinomycetaceae	0.169506
NAS	L5	is_csectionTRUE	0.000458024	0.00211081	0.21699	0.828798	k__Bacteria.p__Actinobacteria.c__Actinobacteria.o__Actinomycetales.f__Actinomycetaceae	0.966616
NAS	L5	Birth.SeasonJan-Mar	-1.96598e-05	0.00274863	-0.00715257	0.994312	k__Bacteria.p__Actinobacteria.c__Actinobacteria.o__Actinomycetales.f__Actinomycetaceae	0.999191
NAS	L5	Birth.SeasonJuly-Sep	0.000880735	0.00287543	0.306297	0.760216	k__Bacteria.p__Actinobacteria.c__Actinobacteria.o__Actinomycetales.f__Actinomycetaceae	0.986592
NAS	L5	Birth.SeasonOct-Dec	0.000257739	0.00298883	0.0862343	0.931507	k__Bacteria.p__Actinobacteria.c__Actinobacteria.o__Actinomycetales.f__Actinomycetaceae	0.993607
NAS	L5	gaBirth	3.68402e-05	4.58286e-05	0.803869	0.42398	k__Bacteria.p__Actinobacteria.c__Actinobacteria.o__Actinomycetales.f__Brevibacteriaceae	0.661822
NAS	L5	is_csectionTRUE	0.000700752	0.000499246	1.40362	0.164504	k__Bacteria.p__Actinobacteria.c__Actinobacteria.o__Actinomycetales.f__Brevibacteriaceae	0.760097
NAS	L5	Birth.SeasonJan-Mar	0.000922544	0.000647397	1.42501	0.158249	k__Bacteria.p__Actinobacteria.c__Actinobacteria.o__Actinomycetales.f__Brevibacteriaceae	0.760786
NAS	L5	Birth.SeasonJuly-Sep	2.74511e-05	0.000680547	0.0403368	0.96793	k__Bacteria.p__Actinobacteria.c__Actinobacteria.o__Actinomycetales.f__Brevibacteriaceae	0.99381
NAS	L5	Birth.SeasonOct-Dec	0.000679841	0.000707524	0.960874	0.339663	k__Bacteria.p__Actinobacteria.c__Actinobacteria.o__Actinomycetales.f__Brevibacteriaceae	0.811116
NAS	L5	gaBirth	-0.00288115	0.00263638	-1.09284	0.277914	k__Bacteria.p__Actinobacteria.c__Actinobacteria.o__Actinomycetales.f__Corynebacteriaceae	0.526033
NAS	L5	is_csectionTRUE	-0.00843522	0.0285999	-0.294939	0.768845	k__Bacteria.p__Actinobacteria.c__Actinobacteria.o__Actinomycetales.f__Corynebacteriaceae	0.959455
NAS	L5	Birth.SeasonJan-Mar	-0.0608052	0.0373252	-1.62906	0.107438	k__Bacteria.p__Actinobacteria.c__Actinobacteria.o__Actinomycetales.f__Corynebacteriaceae	0.740788
NAS	L5	Birth.SeasonJuly-Sep	-0.0403461	0.0389441	-1.036	0.303486	k__Bacteria.p__Actinobacteria.c__Actinobacteria.o__Actinomycetales.f__Corynebacteriaceae	0.962751
NAS	L5	Birth.SeasonOct-Dec	-0.0986031	0.0404511	-2.43759	0.0171229	k__Bacteria.p__Actinobacteria.c__Actinobacteria.o__Actinomycetales.f__Corynebacteriaceae	0.404455
NAS	L5	gaBirth	-0.000252581	0.000128129	-1.9713	0.0523299	k__Bacteria.p__Actinobacteria.c__Actinobacteria.o__Actinomycetales.f__Dermabacteraceae	0.289653
NAS	L5	is_csectionTRUE	-0.000478269	0.00139379	-0.343144	0.732438	k__Bacteria.p__Actinobacteria.c__Actinobacteria.o__Actinomycetales.f__Dermabacteraceae	0.959455
NAS	L5	Birth.SeasonJan-Mar	-0.00265285	0.00181091	-1.46492	0.147067	k__Bacteria.p__Actinobacteria.c__Actinobacteria.o__Actinomycetales.f__Dermabacteraceae	0.740788
NAS	L5	Birth.SeasonJuly-Sep	-0.00223719	0.00189939	-1.17785	0.242532	k__Bacteria.p__Actinobacteria.c__Actinobacteria.o__Actinomycetales.f__Dermabacteraceae	0.937696
NAS	L5	Birth.SeasonOct-Dec	-0.00146233	0.00197482	-0.740489	0.461285	k__Bacteria.p__Actinobacteria.c__Actinobacteria.o__Actinomycetales.f__Dermabacteraceae	0.851092
NAS	L5	gaBirth	3.44741e-06	4.00085e-05	0.0861669	0.93156	k__Bacteria.p__Actinobacteria.c__Actinobacteria.o__Actinomycetales.f__Dermacoccaceae	0.967143
NAS	L5	is_csectionTRUE	7.82956e-06	0.000434758	0.018009	0.985679	k__Bacteria.p__Actinobacteria.c__Actinobacteria.o__Actinomycetales.f__Dermacoccaceae	0.990907
NAS	L5	Birth.SeasonJan-Mar	-0.00024143	0.000565735	-0.426754	0.670765	k__Bacteria.p__Actinobacteria.c__Actinobacteria.o__Actinomycetales.f__Dermacoccaceae	0.933176
NAS	L5	Birth.SeasonJuly-Sep	0.000395573	0.000592318	0.667839	0.506259	k__Bacteria.p__Actinobacteria.c__Actinobacteria.o__Actinomycetales.f__Dermacoccaceae	0.986592
NAS	L5	Birth.SeasonOct-Dec	-0.000206233	0.000615754	-0.334927	0.738603	k__Bacteria.p__Actinobacteria.c__Actinobacteria.o__Actinomycetales.f__Dermacoccaceae	0.95724
NAS	L5	gaBirth	-3.26209e-05	3.21863e-05	-1.0135	0.314035	k__Bacteria.p__Actinobacteria.c__Actinobacteria.o__Actinomycetales.f__Geodermatophilaceae	0.562189
NAS	L5	is_csectionTRUE	-0.000528169	0.000354617	-1.48941	0.140518	k__Bacteria.p__Actinobacteria.c__Actinobacteria.o__Actinomycetales.f__Geodermatophilaceae	0.741704
NAS	L5	Birth.SeasonJan-Mar	0.000445158	0.000453975	0.980579	0.329912	k__Bacteria.p__Actinobacteria.c__Actinobacteria.o__Actinomycetales.f__Geodermatophilaceae	0.875494
NAS	L5	Birth.SeasonJuly-Sep	0.000481988	0.000483788	0.996278	0.322277	k__Bacteria.p__Actinobacteria.c__Actinobacteria.o__Actinomycetales.f__Geodermatophilaceae	0.962751
NAS	L5	Birth.SeasonOct-Dec	0.000739188	0.000500629	1.47652	0.143936	k__Bacteria.p__Actinobacteria.c__Actinobacteria.o__Actinomycetales.f__Geodermatophilaceae	0.702695
NAS	L5	gaBirth	8.31854e-05	6.33114e-05	1.31391	0.192829	k__Bacteria.p__Actinobacteria.c__Actinobacteria.o__Actinomycetales.f__Intrasporangiaceae	0.43302
NAS	L5	is_csectionTRUE	0.00184161	0.000692596	2.659	0.00955253	k__Bacteria.p__Actinobacteria.c__Actinobacteria.o__Actinomycetales.f__Intrasporangiaceae	0.347924
NAS	L5	Birth.SeasonJan-Mar	0.00115281	0.000893594	1.29008	0.200935	k__Bacteria.p__Actinobacteria.c__Actinobacteria.o__Actinomycetales.f__Intrasporangiaceae	0.821599
NAS	L5	Birth.SeasonJuly-Sep	-0.000492221	0.000944636	-0.52107	0.603833	k__Bacteria.p__Actinobacteria.c__Actinobacteria.o__Actinomycetales.f__Intrasporangiaceae	0.986592
NAS	L5	Birth.SeasonOct-Dec	0.000243562	0.000980951	0.248292	0.804578	k__Bacteria.p__Actinobacteria.c__Actinobacteria.o__Actinomycetales.f__Intrasporangiaceae	0.963015
NAS	L5	gaBirth	0.000308755	0.000382172	0.807894	0.421673	k__Bacteria.p__Actinobacteria.c__Actinobacteria.o__Actinomycetales.f__Microbacteriaceae	0.661822
NAS	L5	is_csectionTRUE	-0.003188	0.00414386	-0.769332	0.444081	k__Bacteria.p__Actinobacteria.c__Actinobacteria.o__Actinomycetales.f__Microbacteriaceae	0.892944
NAS	L5	Birth.SeasonJan-Mar	-0.002434	0.00541372	-0.449598	0.65428	k__Bacteria.p__Actinobacteria.c__Actinobacteria.o__Actinomycetales.f__Microbacteriaceae	0.933176
NAS	L5	Birth.SeasonJuly-Sep	0.00840819	0.00564155	1.49041	0.140257	k__Bacteria.p__Actinobacteria.c__Actinobacteria.o__Actinomycetales.f__Microbacteriaceae	0.859554
NAS	L5	Birth.SeasonOct-Dec	-0.00526176	0.00585686	-0.898392	0.371814	k__Bacteria.p__Actinobacteria.c__Actinobacteria.o__Actinomycetales.f__Microbacteriaceae	0.823629
NAS	L5	gaBirth	0.000374827	0.000178187	2.10356	0.0387258	k__Bacteria.p__Actinobacteria.c__Actinobacteria.o__Actinomycetales.f__Micrococcaceae	0.252581
NAS	L5	is_csectionTRUE	0.000807282	0.00193691	0.416788	0.678008	k__Bacteria.p__Actinobacteria.c__Actinobacteria.o__Actinomycetales.f__Micrococcaceae	0.954272
NAS	L5	Birth.SeasonJan-Mar	0.00043534	0.00251923	0.172807	0.863263	k__Bacteria.p__Actinobacteria.c__Actinobacteria.o__Actinomycetales.f__Micrococcaceae	0.971782
NAS	L5	Birth.SeasonJuly-Sep	2.40476e-05	0.00263908	0.00911212	0.992754	k__Bacteria.p__Actinobacteria.c__Actinobacteria.o__Actinomycetales.f__Micrococcaceae	0.994696
NAS	L5	Birth.SeasonOct-Dec	0.00206711	0.00274368	0.753407	0.453533	k__Bacteria.p__Actinobacteria.c__Actinobacteria.o__Actinomycetales.f__Micrococcaceae	0.843356
NAS	L5	gaBirth	0.000759685	0.000411043	1.84819	0.068465	k__Bacteria.p__Actinobacteria.c__Actinobacteria.o__Actinomycetales.f__Mycobacteriaceae	0.294307
NAS	L5	is_csectionTRUE	0.0032293	0.00448071	0.720712	0.473298	k__Bacteria.p__Actinobacteria.c__Actinobacteria.o__Actinomycetales.f__Mycobacteriaceae	0.897513
NAS	L5	Birth.SeasonJan-Mar	0.00191108	0.00580555	0.329182	0.742923	k__Bacteria.p__Actinobacteria.c__Actinobacteria.o__Actinomycetales.f__Mycobacteriaceae	0.95519
NAS	L5	Birth.SeasonJuly-Sep	0.00666028	0.00610857	1.09032	0.279018	k__Bacteria.p__Actinobacteria.c__Actinobacteria.o__Actinomycetales.f__Mycobacteriaceae	0.959002
NAS	L5	Birth.SeasonOct-Dec	-0.00440911	0.00635006	-0.694341	0.489585	k__Bacteria.p__Actinobacteria.c__Actinobacteria.o__Actinomycetales.f__Mycobacteriaceae	0.877996
NAS	L5	gaBirth	5.33133e-05	5.4299e-05	0.981847	0.329291	k__Bacteria.p__Actinobacteria.c__Actinobacteria.o__Actinomycetales.f__Nocardioidaceae	0.572485
NAS	L5	is_csectionTRUE	0.00094371	0.000590962	1.59691	0.114437	k__Bacteria.p__Actinobacteria.c__Actinobacteria.o__Actinomycetales.f__Nocardioidaceae	0.721972
NAS	L5	Birth.SeasonJan-Mar	0.00177624	0.000767289	2.31495	0.0233168	k__Bacteria.p__Actinobacteria.c__Actinobacteria.o__Actinomycetales.f__Nocardioidaceae	0.682385
NAS	L5	Birth.SeasonJuly-Sep	-0.000600608	0.000805423	-0.745704	0.458146	k__Bacteria.p__Actinobacteria.c__Actinobacteria.o__Actinomycetales.f__Nocardioidaceae	0.986592
NAS	L5	Birth.SeasonOct-Dec	0.00133883	0.000837411	1.59877	0.114022	k__Bacteria.p__Actinobacteria.c__Actinobacteria.o__Actinomycetales.f__Nocardioidaceae	0.648657
NAS	L5	gaBirth	0.00050769	0.00024353	2.08471	0.0404543	k__Bacteria.p__Actinobacteria.c__Actinobacteria.o__Actinomycetales.f__Propionibacteriaceae	0.260536
NAS	L5	is_csectionTRUE	0.000212529	0.00264249	0.0804277	0.936109	k__Bacteria.p__Actinobacteria.c__Actinobacteria.o__Actinomycetales.f__Propionibacteriaceae	0.984163
NAS	L5	Birth.SeasonJan-Mar	0.00508145	0.00344705	1.47415	0.144573	k__Bacteria.p__Actinobacteria.c__Actinobacteria.o__Actinomycetales.f__Propionibacteriaceae	0.740788
NAS	L5	Birth.SeasonJuly-Sep	-0.000387457	0.00359856	-0.10767	0.914541	k__Bacteria.p__Actinobacteria.c__Actinobacteria.o__Actinomycetales.f__Propionibacteriaceae	0.988047
NAS	L5	Birth.SeasonOct-Dec	0.000798925	0.00373853	0.2137	0.831353	k__Bacteria.p__Actinobacteria.c__Actinobacteria.o__Actinomycetales.f__Propionibacteriaceae	0.963015
NAS	L5	gaBirth	0.000197185	6.82961e-05	2.88722	0.0050587	k__Bacteria.p__Actinobacteria.c__Coriobacteriia.o__Coriobacteriales.f__Coriobacteriaceae	0.0877985
NAS	L5	is_csectionTRUE	-0.000384137	0.000743596	-0.516593	0.60694	k__Bacteria.p__Actinobacteria.c__Coriobacteriia.o__Coriobacteriales.f__Coriobacteriaceae	0.944694
NAS	L5	Birth.SeasonJan-Mar	-0.000194322	0.000964946	-0.201381	0.840938	k__Bacteria.p__Actinobacteria.c__Coriobacteriia.o__Coriobacteriales.f__Coriobacteriaceae	0.969099
NAS	L5	Birth.SeasonJuly-Sep	-0.000661986	0.00101353	-0.653148	0.515632	k__Bacteria.p__Actinobacteria.c__Coriobacteriia.o__Coriobacteriales.f__Coriobacteriaceae	0.986592
NAS	L5	Birth.SeasonOct-Dec	-0.0017847	0.00105376	-1.69364	0.0944278	k__Bacteria.p__Actinobacteria.c__Coriobacteriia.o__Coriobacteriales.f__Coriobacteriaceae	0.627884
NAS	L5	gaBirth	-5.07517e-05	2.26036e-05	-2.24529	0.0276566	k__Bacteria.p__Bacteroidetes.c__.o__.f__	0.212935
NAS	L5	is_csectionTRUE	-7.23851e-05	0.000248821	-0.290913	0.771911	k__Bacteria.p__Bacteroidetes.c__.o__.f__	0.959455
NAS	L5	Birth.SeasonJan-Mar	-0.000237329	0.000318834	-0.744368	0.458949	k__Bacteria.p__Bacteroidetes.c__.o__.f__	0.919365
NAS	L5	Birth.SeasonJuly-Sep	0.00084579	0.000339457	2.4916	0.0148967	k__Bacteria.p__Bacteroidetes.c__.o__.f__	0.764336
NAS	L5	Birth.SeasonOct-Dec	0.000280982	0.000351447	0.799501	0.426491	k__Bacteria.p__Bacteroidetes.c__.o__.f__	0.833881
NAS	L5	gaBirth	6.89479e-05	4.86849e-05	1.41621	0.160801	k__Bacteria.p__Bacteroidetes.c__Bacteroidia.o__Bacteroidales.f__Bacteroidaceae	0.408585
NAS	L5	is_csectionTRUE	-0.000881796	0.000536393	-1.64394	0.10432	k__Bacteria.p__Bacteroidetes.c__Bacteroidia.o__Bacteroidales.f__Bacteroidaceae	0.721972
NAS	L5	Birth.SeasonJan-Mar	-0.000650412	0.000686682	-0.947181	0.346549	k__Bacteria.p__Bacteroidetes.c__Bacteroidia.o__Bacteroidales.f__Bacteroidaceae	0.896126
NAS	L5	Birth.SeasonJuly-Sep	0.000447617	0.000731777	0.611685	0.542572	k__Bacteria.p__Bacteroidetes.c__Bacteroidia.o__Bacteroidales.f__Bacteroidaceae	0.986592
NAS	L5	Birth.SeasonOct-Dec	-6.28023e-05	0.000757251	-0.0829347	0.934122	k__Bacteria.p__Bacteroidetes.c__Bacteroidia.o__Bacteroidales.f__Bacteroidaceae	0.994325
NAS	L5	gaBirth	0.000314866	0.000224703	1.40125	0.16521	k__Bacteria.p__Bacteroidetes.c__Bacteroidia.o__Bacteroidales.f__Porphyromonadaceae	0.417922
NAS	L5	is_csectionTRUE	0.00245929	0.00244079	1.00758	0.316854	k__Bacteria.p__Bacteroidetes.c__Bacteroidia.o__Bacteroidales.f__Porphyromonadaceae	0.86037
NAS	L5	Birth.SeasonJan-Mar	0.00622689	0.00317811	1.9593	0.0537447	k__Bacteria.p__Bacteroidetes.c__Bacteroidia.o__Bacteroidales.f__Porphyromonadaceae	0.740788
NAS	L5	Birth.SeasonJuly-Sep	0.00463982	0.00332498	1.39544	0.166947	k__Bacteria.p__Bacteroidetes.c__Bacteroidia.o__Bacteroidales.f__Porphyromonadaceae	0.859554
NAS	L5	Birth.SeasonOct-Dec	0.00731651	0.00345616	2.11695	0.0375364	k__Bacteria.p__Bacteroidetes.c__Bacteroidia.o__Bacteroidales.f__Porphyromonadaceae	0.492785
NAS	L5	gaBirth	9.38799e-05	0.00027747	0.338343	0.736038	k__Bacteria.p__Bacteroidetes.c__Bacteroidia.o__Bacteroidales.f__Prevotellaceae	0.854538
NAS	L5	is_csectionTRUE	-0.00597946	0.00302713	-1.97529	0.0518668	k__Bacteria.p__Bacteroidetes.c__Bacteroidia.o__Bacteroidales.f__Prevotellaceae	0.69227
NAS	L5	Birth.SeasonJan-Mar	0.00157083	0.0039182	0.400907	0.689613	k__Bacteria.p__Bacteroidetes.c__Bacteroidia.o__Bacteroidales.f__Prevotellaceae	0.933176
NAS	L5	Birth.SeasonJuly-Sep	0.00141358	0.00412742	0.342486	0.732931	k__Bacteria.p__Bacteroidetes.c__Bacteroidia.o__Bacteroidales.f__Prevotellaceae	0.986592
NAS	L5	Birth.SeasonOct-Dec	0.00403897	0.00428984	0.941519	0.349422	k__Bacteria.p__Bacteroidetes.c__Bacteroidia.o__Bacteroidales.f__Prevotellaceae	0.819636
NAS	L5	gaBirth	0.000258982	0.000257785	1.00465	0.318255	k__Bacteria.p__Bacteroidetes.c__Bacteroidia.o__Bacteroidales.f__.Paraprevotellaceae.	0.566771
NAS	L5	is_csectionTRUE	0.00182807	0.00279917	0.653073	0.51568	k__Bacteria.p__Bacteroidetes.c__Bacteroidia.o__Bacteroidales.f__.Paraprevotellaceae.	0.944694
NAS	L5	Birth.SeasonJan-Mar	-0.00156439	0.00364679	-0.428976	0.669154	k__Bacteria.p__Bacteroidetes.c__Bacteroidia.o__Bacteroidales.f__.Paraprevotellaceae.	0.933176
NAS	L5	Birth.SeasonJuly-Sep	0.000413819	0.00381282	0.108534	0.913858	k__Bacteria.p__Bacteroidetes.c__Bacteroidia.o__Bacteroidales.f__.Paraprevotellaceae.	0.988047
NAS	L5	Birth.SeasonOct-Dec	0.00432253	0.00396273	1.0908	0.278809	k__Bacteria.p__Bacteroidetes.c__Bacteroidia.o__Bacteroidales.f__.Paraprevotellaceae.	0.744645
NAS	L5	gaBirth	0.000208766	8.54283e-05	2.44375	0.0168547	k__Bacteria.p__Bacteroidetes.c__Flavobacteriia.o__Flavobacteriales.f__Flavobacteriaceae	0.164373
NAS	L5	is_csectionTRUE	0.00127646	0.00093444	1.36602	0.175962	k__Bacteria.p__Bacteroidetes.c__Flavobacteriia.o__Flavobacteriales.f__Flavobacteriaceae	0.782508
NAS	L5	Birth.SeasonJan-Mar	0.000653049	0.00120578	0.5416	0.589678	k__Bacteria.p__Bacteroidetes.c__Flavobacteriia.o__Flavobacteriales.f__Flavobacteriaceae	0.924757
NAS	L5	Birth.SeasonJuly-Sep	-0.000148212	0.00127448	-0.116292	0.907728	k__Bacteria.p__Bacteroidetes.c__Flavobacteriia.o__Flavobacteriales.f__Flavobacteriaceae	0.988047
NAS	L5	Birth.SeasonOct-Dec	0.000797458	0.00132353	0.602524	0.548619	k__Bacteria.p__Bacteroidetes.c__Flavobacteriia.o__Flavobacteriales.f__Flavobacteriaceae	0.921045
NAS	L5	gaBirth	0.000103324	0.000175082	0.590149	0.556841	k__Bacteria.p__Bacteroidetes.c__Flavobacteriia.o__Flavobacteriales.f__.Weeksellaceae.	0.751259
NAS	L5	is_csectionTRUE	0.000343818	0.00191302	0.179725	0.857846	k__Bacteria.p__Bacteroidetes.c__Flavobacteriia.o__Flavobacteriales.f__.Weeksellaceae.	0.974218
NAS	L5	Birth.SeasonJan-Mar	0.000670681	0.00247162	0.271353	0.786855	k__Bacteria.p__Bacteroidetes.c__Flavobacteriia.o__Flavobacteriales.f__.Weeksellaceae.	0.958807
NAS	L5	Birth.SeasonJuly-Sep	-0.000503699	0.00260887	-0.193072	0.847418	k__Bacteria.p__Bacteroidetes.c__Flavobacteriia.o__Flavobacteriales.f__.Weeksellaceae.	0.986592
NAS	L5	Birth.SeasonOct-Dec	-0.000390575	0.00271033	-0.144106	0.885798	k__Bacteria.p__Bacteroidetes.c__Flavobacteriia.o__Flavobacteriales.f__.Weeksellaceae.	0.979544
NAS	L5	gaBirth	6.79192e-05	4.54771e-05	1.49348	0.139451	k__Bacteria.p__Bacteroidetes.c__Sphingobacteriia.o__Sphingobacteriales.f__Sphingobacteriaceae	0.374379
NAS	L5	is_csectionTRUE	-0.000838896	0.000500893	-1.6748	0.0980834	k__Bacteria.p__Bacteroidetes.c__Sphingobacteriia.o__Sphingobacteriales.f__Sphingobacteriaceae	0.721972
NAS	L5	Birth.SeasonJan-Mar	-0.000574982	0.000641449	-0.89638	0.37288	k__Bacteria.p__Bacteroidetes.c__Sphingobacteriia.o__Sphingobacteriales.f__Sphingobacteriaceae	0.919365
NAS	L5	Birth.SeasonJuly-Sep	-0.000281782	0.000683348	-0.412355	0.68124	k__Bacteria.p__Bacteroidetes.c__Sphingobacteriia.o__Sphingobacteriales.f__Sphingobacteriaceae	0.986592
NAS	L5	Birth.SeasonOct-Dec	-0.000991919	0.000707262	-1.40248	0.164845	k__Bacteria.p__Bacteroidetes.c__Sphingobacteriia.o__Sphingobacteriales.f__Sphingobacteriaceae	0.730739
NAS	L5	gaBirth	0.000179589	0.000134272	1.3375	0.185048	k__Bacteria.p__Cyanobacteria.c__Chloroplast.o__Streptophyta.f__	0.426511
NAS	L5	is_csectionTRUE	-0.00197748	0.00147749	-1.3384	0.184755	k__Bacteria.p__Cyanobacteria.c__Chloroplast.o__Streptophyta.f__	0.782508
NAS	L5	Birth.SeasonJan-Mar	0.000788232	0.00189402	0.416168	0.67846	k__Bacteria.p__Cyanobacteria.c__Chloroplast.o__Streptophyta.f__	0.933176
NAS	L5	Birth.SeasonJuly-Sep	-0.000541817	0.00201568	-0.268801	0.788811	k__Bacteria.p__Cyanobacteria.c__Chloroplast.o__Streptophyta.f__	0.986592
NAS	L5	Birth.SeasonOct-Dec	-0.00185357	0.00208733	-0.888009	0.377338	k__Bacteria.p__Cyanobacteria.c__Chloroplast.o__Streptophyta.f__	0.823629
NAS	L5	gaBirth	-0.00282206	0.000526395	-5.36111	8.58305e-07	k__Bacteria.p__Firmicutes.c__Bacilli.Other.Other	0.000175781
NAS	L5	is_csectionTRUE	-0.00519569	0.00573473	-0.906005	0.367797	k__Bacteria.p__Firmicutes.c__Bacilli.Other.Other	0.888264
NAS	L5	Birth.SeasonJan-Mar	0.0131277	0.00743598	1.76543	0.0815091	k__Bacteria.p__Firmicutes.c__Bacilli.Other.Other	0.740788
NAS	L5	Birth.SeasonJuly-Sep	-0.00454594	0.00781739	-0.581517	0.562613	k__Bacteria.p__Firmicutes.c__Bacilli.Other.Other	0.986592
NAS	L5	Birth.SeasonOct-Dec	-0.001929	0.0081272	-0.237351	0.813023	k__Bacteria.p__Firmicutes.c__Bacilli.Other.Other	0.963015
NAS	L5	gaBirth	-8.25199e-05	0.000116705	-0.707082	0.481678	k__Bacteria.p__Firmicutes.c__Bacilli.o__Bacillales.f__Bacillaceae	0.719006
NAS	L5	is_csectionTRUE	-0.000984981	0.0012784	-0.770482	0.443403	k__Bacteria.p__Firmicutes.c__Bacilli.o__Bacillales.f__Bacillaceae	0.892944
NAS	L5	Birth.SeasonJan-Mar	0.00249332	0.00164691	1.51394	0.13419	k__Bacteria.p__Firmicutes.c__Bacilli.o__Bacillales.f__Bacillaceae	0.740788
NAS	L5	Birth.SeasonJuly-Sep	0.00225719	0.0017438	1.29441	0.199443	k__Bacteria.p__Firmicutes.c__Bacilli.o__Bacillales.f__Bacillaceae	0.886897
NAS	L5	Birth.SeasonOct-Dec	0.00245993	0.00180984	1.35919	0.178105	k__Bacteria.p__Firmicutes.c__Bacilli.o__Bacillales.f__Bacillaceae	0.743407
NAS	L5	gaBirth	-0.00732822	0.00173271	-4.22934	6.46942e-05	k__Bacteria.p__Firmicutes.c__Bacilli.o__Bacillales.f__Staphylococcaceae	0.00396429
NAS	L5	is_csectionTRUE	-0.00989608	0.018825	-0.525689	0.600635	k__Bacteria.p__Firmicutes.c__Bacilli.o__Bacillales.f__Staphylococcaceae	0.944694
NAS	L5	Birth.SeasonJan-Mar	0.0471177	0.0245038	1.92287	0.058243	k__Bacteria.p__Firmicutes.c__Bacilli.o__Bacillales.f__Staphylococcaceae	0.740788
NAS	L5	Birth.SeasonJuly-Sep	0.000672622	0.0256459	0.0262272	0.979145	k__Bacteria.p__Firmicutes.c__Bacilli.o__Bacillales.f__Staphylococcaceae	0.99381
NAS	L5	Birth.SeasonOct-Dec	0.0223911	0.0266593	0.839896	0.403601	k__Bacteria.p__Firmicutes.c__Bacilli.o__Bacillales.f__Staphylococcaceae	0.828047
NAS	L5	gaBirth	7.77714e-06	2.86051e-05	0.27188	0.786452	k__Bacteria.p__Firmicutes.c__Bacilli.o__Bacillales.f__.Exiguobacteraceae.	0.880508
NAS	L5	is_csectionTRUE	-0.000190832	0.000314163	-0.607431	0.545375	k__Bacteria.p__Firmicutes.c__Bacilli.o__Bacillales.f__.Exiguobacteraceae.	0.944694
NAS	L5	Birth.SeasonJan-Mar	0.000597701	0.000403559	1.48107	0.142721	k__Bacteria.p__Firmicutes.c__Bacilli.o__Bacillales.f__.Exiguobacteraceae.	0.740788
NAS	L5	Birth.SeasonJuly-Sep	0.000597904	0.000428587	1.39506	0.167063	k__Bacteria.p__Firmicutes.c__Bacilli.o__Bacillales.f__.Exiguobacteraceae.	0.859554
NAS	L5	Birth.SeasonOct-Dec	0.00029147	0.000444269	0.656068	0.513762	k__Bacteria.p__Firmicutes.c__Bacilli.o__Bacillales.f__.Exiguobacteraceae.	0.899303
NAS	L5	gaBirth	-0.000236976	8.91036e-05	-2.65956	0.0095382	k__Bacteria.p__Firmicutes.c__Bacilli.o__Gemellales.f__	0.117761
NAS	L5	is_csectionTRUE	-6.18876e-05	0.000971397	-0.0637099	0.949369	k__Bacteria.p__Firmicutes.c__Bacilli.o__Gemellales.f__	0.987961
NAS	L5	Birth.SeasonJan-Mar	-0.00146671	0.00125846	-1.16548	0.247469	k__Bacteria.p__Firmicutes.c__Bacilli.o__Gemellales.f__	0.844382
NAS	L5	Birth.SeasonJuly-Sep	0.00175239	0.00132433	1.32323	0.189726	k__Bacteria.p__Firmicutes.c__Bacilli.o__Gemellales.f__	0.859554
NAS	L5	Birth.SeasonOct-Dec	-0.00108916	0.00137666	-0.791159	0.431314	k__Bacteria.p__Firmicutes.c__Bacilli.o__Gemellales.f__	0.833881
NAS	L5	gaBirth	0.000463827	0.000344564	1.34613	0.182264	k__Bacteria.p__Firmicutes.c__Bacilli.o__Gemellales.f__Gemellaceae	0.426511
NAS	L5	is_csectionTRUE	0.0028581	0.00375644	0.760855	0.449098	k__Bacteria.p__Firmicutes.c__Bacilli.o__Gemellales.f__Gemellaceae	0.892944
NAS	L5	Birth.SeasonJan-Mar	0.00370559	0.00486648	0.761452	0.448743	k__Bacteria.p__Firmicutes.c__Bacilli.o__Gemellales.f__Gemellaceae	0.919365
NAS	L5	Birth.SeasonJuly-Sep	0.00376808	0.00512125	0.735772	0.464134	k__Bacteria.p__Firmicutes.c__Bacilli.o__Gemellales.f__Gemellaceae	0.986592
NAS	L5	Birth.SeasonOct-Dec	0.0076483	0.00532361	1.43667	0.154914	k__Bacteria.p__Firmicutes.c__Bacilli.o__Gemellales.f__Gemellaceae	0.70818
NAS	L5	gaBirth	0.00211714	0.000787391	2.6888	0.00880863	k__Bacteria.p__Firmicutes.c__Bacilli.o__Lactobacillales.f__Aerococcaceae	0.117143
NAS	L5	is_csectionTRUE	0.00535457	0.0085431	0.626771	0.532688	k__Bacteria.p__Firmicutes.c__Bacilli.o__Lactobacillales.f__Aerococcaceae	0.944694
NAS	L5	Birth.SeasonJan-Mar	-0.0118081	0.011146	-1.0594	0.292771	k__Bacteria.p__Firmicutes.c__Bacilli.o__Lactobacillales.f__Aerococcaceae	0.849614
NAS	L5	Birth.SeasonJuly-Sep	-0.00278416	0.0116337	-0.239318	0.811503	k__Bacteria.p__Firmicutes.c__Bacilli.o__Lactobacillales.f__Aerococcaceae	0.986592
NAS	L5	Birth.SeasonOct-Dec	-0.00909991	0.0120855	-0.752964	0.453798	k__Bacteria.p__Firmicutes.c__Bacilli.o__Lactobacillales.f__Aerococcaceae	0.843356
NAS	L5	gaBirth	0.000491911	0.000284555	1.7287	0.0879231	k__Bacteria.p__Firmicutes.c__Bacilli.o__Lactobacillales.f__Carnobacteriaceae	0.317665
NAS	L5	is_csectionTRUE	0.00285836	0.00309049	0.92489	0.357951	k__Bacteria.p__Firmicutes.c__Bacilli.o__Lactobacillales.f__Carnobacteriaceae	0.888264
NAS	L5	Birth.SeasonJan-Mar	0.00198941	0.00402498	0.494266	0.622544	k__Bacteria.p__Firmicutes.c__Bacilli.o__Lactobacillales.f__Carnobacteriaceae	0.933176
NAS	L5	Birth.SeasonJuly-Sep	-0.00280594	0.00420987	-0.666515	0.5071	k__Bacteria.p__Firmicutes.c__Bacilli.o__Lactobacillales.f__Carnobacteriaceae	0.986592
NAS	L5	Birth.SeasonOct-Dec	0.00335996	0.00437574	0.767861	0.444949	k__Bacteria.p__Firmicutes.c__Bacilli.o__Lactobacillales.f__Carnobacteriaceae	0.833881
NAS	L5	gaBirth	-0.000924679	0.000213569	-4.32965	4.50092e-05	k__Bacteria.p__Firmicutes.c__Bacilli.o__Lactobacillales.f__Enterococcaceae	0.00394051
NAS	L5	is_csectionTRUE	0.00225312	0.00234764	0.959736	0.340231	k__Bacteria.p__Firmicutes.c__Bacilli.o__Lactobacillales.f__Enterococcaceae	0.887737
NAS	L5	Birth.SeasonJan-Mar	-0.000127623	0.0030128	-0.0423602	0.966323	k__Bacteria.p__Firmicutes.c__Bacilli.o__Lactobacillales.f__Enterococcaceae	0.994487
NAS	L5	Birth.SeasonJuly-Sep	0.00190358	0.00320277	0.594354	0.554041	k__Bacteria.p__Firmicutes.c__Bacilli.o__Lactobacillales.f__Enterococcaceae	0.986592
NAS	L5	Birth.SeasonOct-Dec	-0.00092744	0.00331844	-0.279481	0.780635	k__Bacteria.p__Firmicutes.c__Bacilli.o__Lactobacillales.f__Enterococcaceae	0.963015
NAS	L5	gaBirth	-4.10766e-05	0.000172379	-0.238292	0.812296	k__Bacteria.p__Firmicutes.c__Bacilli.o__Lactobacillales.f__Lactobacillaceae	0.895362
NAS	L5	is_csectionTRUE	-0.00135768	0.00189238	-0.717446	0.475298	k__Bacteria.p__Firmicutes.c__Bacilli.o__Lactobacillales.f__Lactobacillaceae	0.897981
NAS	L5	Birth.SeasonJan-Mar	0.000311244	0.00243202	0.127978	0.898505	k__Bacteria.p__Firmicutes.c__Bacilli.o__Lactobacillales.f__Lactobacillaceae	0.98794
NAS	L5	Birth.SeasonJuly-Sep	-0.000297553	0.00258159	-0.115259	0.908543	k__Bacteria.p__Firmicutes.c__Bacilli.o__Lactobacillales.f__Lactobacillaceae	0.988047
NAS	L5	Birth.SeasonOct-Dec	-0.00302951	0.00267663	-1.13184	0.261262	k__Bacteria.p__Firmicutes.c__Bacilli.o__Lactobacillales.f__Lactobacillaceae	0.743407
NAS	L5	gaBirth	0.00028217	0.000443673	0.635985	0.526697	k__Bacteria.p__Firmicutes.c__Bacilli.o__Lactobacillales.f__Leuconostocaceae	0.735794
NAS	L5	is_csectionTRUE	-0.00395775	0.00480615	-0.823476	0.412814	k__Bacteria.p__Firmicutes.c__Bacilli.o__Lactobacillales.f__Leuconostocaceae	0.892944
NAS	L5	Birth.SeasonJan-Mar	-0.000568607	0.00629769	-0.0902881	0.928296	k__Bacteria.p__Firmicutes.c__Bacilli.o__Lactobacillales.f__Leuconostocaceae	0.991141
NAS	L5	Birth.SeasonJuly-Sep	0.00909161	0.00653973	1.39021	0.168523	k__Bacteria.p__Firmicutes.c__Bacilli.o__Lactobacillales.f__Leuconostocaceae	0.859554
NAS	L5	Birth.SeasonOct-Dec	-0.00108164	0.00677442	-0.159665	0.873568	k__Bacteria.p__Firmicutes.c__Bacilli.o__Lactobacillales.f__Leuconostocaceae	0.97021
NAS	L5	gaBirth	0.00762456	0.00225716	3.37794	0.00115428	k__Bacteria.p__Firmicutes.c__Bacilli.o__Lactobacillales.f__Streptococcaceae	0.0319455
NAS	L5	is_csectionTRUE	0.020104	0.0244935	0.820791	0.414332	k__Bacteria.p__Firmicutes.c__Bacilli.o__Lactobacillales.f__Streptococcaceae	0.892944
NAS	L5	Birth.SeasonJan-Mar	0.000176238	0.0319474	0.0055165	0.995613	k__Bacteria.p__Firmicutes.c__Bacilli.o__Lactobacillales.f__Streptococcaceae	0.999517
NAS	L5	Birth.SeasonJuly-Sep	0.023939	0.033356	0.717681	0.475154	k__Bacteria.p__Firmicutes.c__Bacilli.o__Lactobacillales.f__Streptococcaceae	0.986592
NAS	L5	Birth.SeasonOct-Dec	0.0921288	0.0346549	2.65847	0.00956642	k__Bacteria.p__Firmicutes.c__Bacilli.o__Lactobacillales.f__Streptococcaceae	0.362815
NAS	L5	gaBirth	-1.70086e-05	2.6143e-05	-0.650598	0.517268	k__Bacteria.p__Firmicutes.c__Clostridia.o__Clostridiales.Other	0.730949
NAS	L5	is_csectionTRUE	-0.000243251	0.000288034	-0.844523	0.401028	k__Bacteria.p__Firmicutes.c__Clostridia.o__Clostridiales.Other	0.892944
NAS	L5	Birth.SeasonJan-Mar	0.000516526	0.000368737	1.4008	0.165344	k__Bacteria.p__Firmicutes.c__Clostridia.o__Clostridiales.Other	0.763818
NAS	L5	Birth.SeasonJuly-Sep	0.000447119	0.000392952	1.13784	0.25876	k__Bacteria.p__Firmicutes.c__Clostridia.o__Clostridiales.Other	0.942954
NAS	L5	Birth.SeasonOct-Dec	0.000470725	0.000406631	1.15762	0.250644	k__Bacteria.p__Firmicutes.c__Clostridia.o__Clostridiales.Other	0.743407
NAS	L5	gaBirth	9.41367e-05	5.04163e-05	1.86719	0.0657317	k__Bacteria.p__Firmicutes.c__Clostridia.o__Clostridiales.f__	0.294307
NAS	L5	is_csectionTRUE	0.000177743	0.000549844	0.32326	0.747386	k__Bacteria.p__Firmicutes.c__Clostridia.o__Clostridiales.f__	0.959455
NAS	L5	Birth.SeasonJan-Mar	-0.00034177	0.000711993	-0.480019	0.632593	k__Bacteria.p__Firmicutes.c__Clostridia.o__Clostridiales.f__	0.933176
NAS	L5	Birth.SeasonJuly-Sep	-0.000116648	0.000749661	-0.155601	0.87676	k__Bacteria.p__Firmicutes.c__Clostridia.o__Clostridiales.f__	0.987928
NAS	L5	Birth.SeasonOct-Dec	0.000578467	0.000779223	0.742364	0.460155	k__Bacteria.p__Firmicutes.c__Clostridia.o__Clostridiales.f__	0.85054
NAS	L5	gaBirth	-6.99644e-06	8.86907e-05	-0.0788858	0.937331	k__Bacteria.p__Firmicutes.c__Clostridia.o__Clostridiales.f__Clostridiaceae	0.971485
NAS	L5	is_csectionTRUE	0.000373713	0.000977162	0.382447	0.703197	k__Bacteria.p__Firmicutes.c__Clostridia.o__Clostridiales.f__Clostridiaceae	0.959455
NAS	L5	Birth.SeasonJan-Mar	0.00104937	0.00125095	0.838859	0.404179	k__Bacteria.p__Firmicutes.c__Clostridia.o__Clostridiales.f__Clostridiaceae	0.919365
NAS	L5	Birth.SeasonJuly-Sep	4.19581e-05	0.0013331	0.0314741	0.974974	k__Bacteria.p__Firmicutes.c__Clostridia.o__Clostridiales.f__Clostridiaceae	0.99381
NAS	L5	Birth.SeasonOct-Dec	0.00168012	0.00137951	1.21791	0.227025	k__Bacteria.p__Firmicutes.c__Clostridia.o__Clostridiales.f__Clostridiaceae	0.743407
NAS	L5	gaBirth	0.00028592	0.000134838	2.12048	0.0372284	k__Bacteria.p__Firmicutes.c__Clostridia.o__Clostridiales.f__Lachnospiraceae	0.245477
NAS	L5	is_csectionTRUE	-0.0025221	0.00147233	-1.713	0.0907901	k__Bacteria.p__Firmicutes.c__Clostridia.o__Clostridiales.f__Lachnospiraceae	0.714017
NAS	L5	Birth.SeasonJan-Mar	-0.00107585	0.00190372	-0.565129	0.57365	k__Bacteria.p__Firmicutes.c__Clostridia.o__Clostridiales.f__Lachnospiraceae	0.919808
NAS	L5	Birth.SeasonJuly-Sep	0.00170515	0.00200772	0.849297	0.398384	k__Bacteria.p__Firmicutes.c__Clostridia.o__Clostridiales.f__Lachnospiraceae	0.984662
NAS	L5	Birth.SeasonOct-Dec	-0.000657407	0.00208624	-0.315117	0.753537	k__Bacteria.p__Firmicutes.c__Clostridia.o__Clostridiales.f__Lachnospiraceae	0.957837
NAS	L5	gaBirth	3.46003e-05	4.7966e-05	0.72135	0.472907	k__Bacteria.p__Firmicutes.c__Clostridia.o__Clostridiales.f__Peptostreptococcaceae	0.714244
NAS	L5	is_csectionTRUE	-0.000416823	0.000528472	-0.788732	0.432722	k__Bacteria.p__Firmicutes.c__Clostridia.o__Clostridiales.f__Peptostreptococcaceae	0.892944
NAS	L5	Birth.SeasonJan-Mar	0.000556119	0.000676542	0.822003	0.413647	k__Bacteria.p__Firmicutes.c__Clostridia.o__Clostridiales.f__Peptostreptococcaceae	0.919365
NAS	L5	Birth.SeasonJuly-Sep	-0.000620254	0.000720971	-0.860304	0.392327	k__Bacteria.p__Firmicutes.c__Clostridia.o__Clostridiales.f__Peptostreptococcaceae	0.984662
NAS	L5	Birth.SeasonOct-Dec	6.84345e-06	0.000746069	0.00917268	0.992705	k__Bacteria.p__Firmicutes.c__Clostridia.o__Clostridiales.f__Peptostreptococcaceae	0.999564
NAS	L5	gaBirth	4.87273e-05	0.000114713	0.424775	0.672201	k__Bacteria.p__Firmicutes.c__Clostridia.o__Clostridiales.f__Ruminococcaceae	0.819445
NAS	L5	is_csectionTRUE	-0.00230741	0.00126387	-1.82567	0.0718279	k__Bacteria.p__Firmicutes.c__Clostridia.o__Clostridiales.f__Ruminococcaceae	0.69227
NAS	L5	Birth.SeasonJan-Mar	-0.00260138	0.00161799	-1.60779	0.112028	k__Bacteria.p__Firmicutes.c__Clostridia.o__Clostridiales.f__Ruminococcaceae	0.740788
NAS	L5	Birth.SeasonJuly-Sep	-0.00116683	0.00172424	-0.67672	0.500638	k__Bacteria.p__Firmicutes.c__Clostridia.o__Clostridiales.f__Ruminococcaceae	0.986592
NAS	L5	Birth.SeasonOct-Dec	-0.00286797	0.00178426	-1.60737	0.112121	k__Bacteria.p__Firmicutes.c__Clostridia.o__Clostridiales.f__Ruminococcaceae	0.643299
NAS	L5	gaBirth	0.000673261	0.00038409	1.75287	0.0836567	k__Bacteria.p__Firmicutes.c__Clostridia.o__Clostridiales.f__Veillonellaceae	0.317665
NAS	L5	is_csectionTRUE	0.00461277	0.00417148	1.10579	0.272307	k__Bacteria.p__Firmicutes.c__Clostridia.o__Clostridiales.f__Veillonellaceae	0.836642
NAS	L5	Birth.SeasonJan-Mar	-0.00121089	0.00543291	-0.222881	0.824226	k__Bacteria.p__Firmicutes.c__Clostridia.o__Clostridiales.f__Veillonellaceae	0.961284
NAS	L5	Birth.SeasonJuly-Sep	0.00107614	0.00568239	0.189381	0.850299	k__Bacteria.p__Firmicutes.c__Clostridia.o__Clostridiales.f__Veillonellaceae	0.986592
NAS	L5	Birth.SeasonOct-Dec	0.00297243	0.00590626	0.503268	0.616231	k__Bacteria.p__Firmicutes.c__Clostridia.o__Clostridiales.f__Veillonellaceae	0.952008
NAS	L5	gaBirth	1.36937e-05	2.52412e-05	0.542513	0.589053	k__Bacteria.p__Firmicutes.c__Clostridia.o__Clostridiales.f__.Mogibacteriaceae.	0.766668
NAS	L5	is_csectionTRUE	-0.00011102	0.000277711	-0.399767	0.690449	k__Bacteria.p__Firmicutes.c__Clostridia.o__Clostridiales.f__.Mogibacteriaceae.	0.958022
NAS	L5	Birth.SeasonJan-Mar	-0.00032577	0.000356052	-0.914952	0.363111	k__Bacteria.p__Firmicutes.c__Clostridia.o__Clostridiales.f__.Mogibacteriaceae.	0.919365
NAS	L5	Birth.SeasonJuly-Sep	-0.000378489	0.000378871	-0.998994	0.320968	k__Bacteria.p__Firmicutes.c__Clostridia.o__Clostridiales.f__.Mogibacteriaceae.	0.962751
NAS	L5	Birth.SeasonOct-Dec	-0.000512433	0.000392365	-1.30601	0.195488	k__Bacteria.p__Firmicutes.c__Clostridia.o__Clostridiales.f__.Mogibacteriaceae.	0.743407
NAS	L5	gaBirth	0.000354311	0.000192782	1.83788	0.0699884	k__Bacteria.p__Firmicutes.c__Clostridia.o__Clostridiales.f__.Tissierellaceae.	0.294307
NAS	L5	is_csectionTRUE	0.00181561	0.00209729	0.865695	0.389382	k__Bacteria.p__Firmicutes.c__Clostridia.o__Clostridiales.f__.Tissierellaceae.	0.892944
NAS	L5	Birth.SeasonJan-Mar	0.00188839	0.00272459	0.693089	0.490366	k__Bacteria.p__Firmicutes.c__Clostridia.o__Clostridiales.f__.Tissierellaceae.	0.919365
NAS	L5	Birth.SeasonJuly-Sep	0.00130905	0.00285815	0.458006	0.648255	k__Bacteria.p__Firmicutes.c__Clostridia.o__Clostridiales.f__.Tissierellaceae.	0.986592
NAS	L5	Birth.SeasonOct-Dec	-0.00346902	0.00297165	-1.16737	0.24671	k__Bacteria.p__Firmicutes.c__Clostridia.o__Clostridiales.f__.Tissierellaceae.	0.743407
NAS	L5	gaBirth	0.000118373	7.47704e-05	1.58315	0.117541	k__Bacteria.p__Firmicutes.c__Erysipelotrichi.o__Erysipelotrichales.f__Erysipelotrichaceae	0.346139
NAS	L5	is_csectionTRUE	3.48264e-05	0.00081522	0.0427202	0.966037	k__Bacteria.p__Firmicutes.c__Erysipelotrichi.o__Erysipelotrichales.f__Erysipelotrichaceae	0.989
NAS	L5	Birth.SeasonJan-Mar	-0.00113827	0.001056	-1.07791	0.284484	k__Bacteria.p__Firmicutes.c__Erysipelotrichi.o__Erysipelotrichales.f__Erysipelotrichaceae	0.844382
NAS	L5	Birth.SeasonJuly-Sep	-0.00109993	0.00111143	-0.989652	0.325485	k__Bacteria.p__Firmicutes.c__Erysipelotrichi.o__Erysipelotrichales.f__Erysipelotrichaceae	0.962751
NAS	L5	Birth.SeasonOct-Dec	-0.00114429	0.00115532	-0.990448	0.325098	k__Bacteria.p__Firmicutes.c__Erysipelotrichi.o__Erysipelotrichales.f__Erysipelotrichaceae	0.788864
NAS	L5	gaBirth	7.29123e-05	7.16786e-05	1.01721	0.31228	k__Bacteria.p__Fusobacteria.c__Fusobacteriia.o__Fusobacteriales.f__Fusobacteriaceae	0.562189
NAS	L5	is_csectionTRUE	0.00178092	0.000786551	2.26422	0.0264123	k__Bacteria.p__Fusobacteria.c__Fusobacteriia.o__Fusobacteriales.f__Fusobacteriaceae	0.52012
NAS	L5	Birth.SeasonJan-Mar	0.00164189	0.00101132	1.62351	0.10862	k__Bacteria.p__Fusobacteria.c__Fusobacteriia.o__Fusobacteriales.f__Fusobacteriaceae	0.740788
NAS	L5	Birth.SeasonJuly-Sep	-0.000144441	0.001073	-0.134615	0.893272	k__Bacteria.p__Fusobacteria.c__Fusobacteriia.o__Fusobacteriales.f__Fusobacteriaceae	0.987928
NAS	L5	Birth.SeasonOct-Dec	0.00125433	0.00111273	1.12725	0.263181	k__Bacteria.p__Fusobacteria.c__Fusobacteriia.o__Fusobacteriales.f__Fusobacteriaceae	0.743407
NAS	L5	gaBirth	0.000777857	0.00028452	2.73393	0.00778224	k__Bacteria.p__Fusobacteria.c__Fusobacteriia.o__Fusobacteriales.f__Leptotrichiaceae	0.106254
NAS	L5	is_csectionTRUE	-0.00163473	0.0030909	-0.528884	0.598427	k__Bacteria.p__Fusobacteria.c__Fusobacteriia.o__Fusobacteriales.f__Leptotrichiaceae	0.944694
NAS	L5	Birth.SeasonJan-Mar	0.00489791	0.00402385	1.21722	0.227286	k__Bacteria.p__Fusobacteria.c__Fusobacteriia.o__Fusobacteriales.f__Leptotrichiaceae	0.844382
NAS	L5	Birth.SeasonJuly-Sep	-0.001571	0.00421074	-0.373094	0.710117	k__Bacteria.p__Fusobacteria.c__Fusobacteriia.o__Fusobacteriales.f__Leptotrichiaceae	0.986592
NAS	L5	Birth.SeasonOct-Dec	0.00178958	0.00437702	0.408857	0.683795	k__Bacteria.p__Fusobacteria.c__Fusobacteriia.o__Fusobacteriales.f__Leptotrichiaceae	0.95724
NAS	L5	gaBirth	0.000256758	6.44708e-05	3.98255	0.000154869	k__Bacteria.p__Proteobacteria.c__Alphaproteobacteria.o__Caulobacterales.f__Caulobacteraceae	0.00755171
NAS	L5	is_csectionTRUE	0.00126163	0.000710234	1.77636	0.079676	k__Bacteria.p__Proteobacteria.c__Alphaproteobacteria.o__Caulobacterales.f__Caulobacteraceae	0.69227
NAS	L5	Birth.SeasonJan-Mar	0.00171883	0.000909342	1.89019	0.0625451	k__Bacteria.p__Proteobacteria.c__Alphaproteobacteria.o__Caulobacterales.f__Caulobacteraceae	0.740788
NAS	L5	Birth.SeasonJuly-Sep	-0.000959221	0.000968942	-0.989967	0.325331	k__Bacteria.p__Proteobacteria.c__Alphaproteobacteria.o__Caulobacterales.f__Caulobacteraceae	0.962751
NAS	L5	Birth.SeasonOct-Dec	-0.00138804	0.00100274	-1.38425	0.170333	k__Bacteria.p__Proteobacteria.c__Alphaproteobacteria.o__Caulobacterales.f__Caulobacteraceae	0.741498
NAS	L5	gaBirth	2.25463e-05	7.07896e-05	0.318497	0.750981	k__Bacteria.p__Proteobacteria.c__Alphaproteobacteria.o__Rhizobiales.f__Bradyrhizobiaceae	0.865997
NAS	L5	is_csectionTRUE	0.00183595	0.000775174	2.36844	0.0204054	k__Bacteria.p__Proteobacteria.c__Alphaproteobacteria.o__Rhizobiales.f__Bradyrhizobiaceae	0.505525
NAS	L5	Birth.SeasonJan-Mar	-0.000678756	0.000999009	-0.679429	0.49893	k__Bacteria.p__Proteobacteria.c__Alphaproteobacteria.o__Rhizobiales.f__Bradyrhizobiaceae	0.919365
NAS	L5	Birth.SeasonJuly-Sep	-2.04755e-05	0.00105735	-0.0193649	0.984601	k__Bacteria.p__Proteobacteria.c__Alphaproteobacteria.o__Rhizobiales.f__Bradyrhizobiaceae	0.99381
NAS	L5	Birth.SeasonOct-Dec	-0.00228409	0.00109756	-2.08107	0.0407962	k__Bacteria.p__Proteobacteria.c__Alphaproteobacteria.o__Rhizobiales.f__Bradyrhizobiaceae	0.493711
NAS	L5	gaBirth	4.55206e-05	3.59936e-05	1.26469	0.209848	k__Bacteria.p__Proteobacteria.c__Alphaproteobacteria.o__Rhizobiales.f__Hyphomicrobiaceae	0.458176
NAS	L5	is_csectionTRUE	0.000336365	0.000394426	0.852794	0.396453	k__Bacteria.p__Proteobacteria.c__Alphaproteobacteria.o__Rhizobiales.f__Hyphomicrobiaceae	0.892944
NAS	L5	Birth.SeasonJan-Mar	0.000614809	0.000507911	1.21047	0.229851	k__Bacteria.p__Proteobacteria.c__Alphaproteobacteria.o__Rhizobiales.f__Hyphomicrobiaceae	0.844382
NAS	L5	Birth.SeasonJuly-Sep	-6.28396e-05	0.000538031	-0.116796	0.90733	k__Bacteria.p__Proteobacteria.c__Alphaproteobacteria.o__Rhizobiales.f__Hyphomicrobiaceae	0.988047
NAS	L5	Birth.SeasonOct-Dec	0.00109621	0.000558315	1.96342	0.053256	k__Bacteria.p__Proteobacteria.c__Alphaproteobacteria.o__Rhizobiales.f__Hyphomicrobiaceae	0.517041
NAS	L5	gaBirth	0.000142791	9.02101e-05	1.58287	0.117604	k__Bacteria.p__Proteobacteria.c__Alphaproteobacteria.o__Rhizobiales.f__Methylobacteriaceae	0.346139
NAS	L5	is_csectionTRUE	0.00144092	0.000993041	1.45102	0.15089	k__Bacteria.p__Proteobacteria.c__Alphaproteobacteria.o__Rhizobiales.f__Methylobacteriaceae	0.745913
NAS	L5	Birth.SeasonJan-Mar	0.00185434	0.00127245	1.4573	0.149154	k__Bacteria.p__Proteobacteria.c__Alphaproteobacteria.o__Rhizobiales.f__Methylobacteriaceae	0.740788
NAS	L5	Birth.SeasonJuly-Sep	-0.000411553	0.00135477	-0.303781	0.762125	k__Bacteria.p__Proteobacteria.c__Alphaproteobacteria.o__Rhizobiales.f__Methylobacteriaceae	0.986592
NAS	L5	Birth.SeasonOct-Dec	0.00379848	0.00140261	2.70814	0.00835466	k__Bacteria.p__Proteobacteria.c__Alphaproteobacteria.o__Rhizobiales.f__Methylobacteriaceae	0.356466
NAS	L5	gaBirth	7.40962e-05	5.47517e-05	1.35331	0.179967	k__Bacteria.p__Proteobacteria.c__Alphaproteobacteria.o__Rhizobiales.f__Rhizobiaceae	0.426511
NAS	L5	is_csectionTRUE	0.000755161	0.000603234	1.25185	0.214462	k__Bacteria.p__Proteobacteria.c__Alphaproteobacteria.o__Rhizobiales.f__Rhizobiaceae	0.8256
NAS	L5	Birth.SeasonJan-Mar	-0.000140521	0.000772251	-0.181962	0.856097	k__Bacteria.p__Proteobacteria.c__Alphaproteobacteria.o__Rhizobiales.f__Rhizobiaceae	0.970927
NAS	L5	Birth.SeasonJuly-Sep	-0.00167102	0.000822966	-2.03049	0.0458057	k__Bacteria.p__Proteobacteria.c__Alphaproteobacteria.o__Rhizobiales.f__Rhizobiaceae	0.805865
NAS	L5	Birth.SeasonOct-Dec	-0.000881653	0.000851614	-1.03527	0.303824	k__Bacteria.p__Proteobacteria.c__Alphaproteobacteria.o__Rhizobiales.f__Rhizobiaceae	0.766296
NAS	L5	gaBirth	0.000184698	0.000145474	1.26963	0.208089	k__Bacteria.p__Proteobacteria.c__Alphaproteobacteria.o__Rhodobacterales.f__Rhodobacteraceae	0.455306
NAS	L5	is_csectionTRUE	-0.000295548	0.00158266	-0.186741	0.852361	k__Bacteria.p__Proteobacteria.c__Alphaproteobacteria.o__Rhodobacterales.f__Rhodobacteraceae	0.974218
NAS	L5	Birth.SeasonJan-Mar	0.0030529	0.00205595	1.48491	0.141705	k__Bacteria.p__Proteobacteria.c__Alphaproteobacteria.o__Rhodobacterales.f__Rhodobacteraceae	0.740788
NAS	L5	Birth.SeasonJuly-Sep	0.00111453	0.00215684	0.51674	0.606838	k__Bacteria.p__Proteobacteria.c__Alphaproteobacteria.o__Rhodobacterales.f__Rhodobacteraceae	0.986592
NAS	L5	Birth.SeasonOct-Dec	0.00043293	0.0022425	0.193057	0.84743	k__Bacteria.p__Proteobacteria.c__Alphaproteobacteria.o__Rhodobacterales.f__Rhodobacteraceae	0.968859
NAS	L5	gaBirth	0.000100406	6.3193e-05	1.58888	0.11624	k__Bacteria.p__Proteobacteria.c__Alphaproteobacteria.o__Rhodospirillales.f__Acetobacteraceae	0.346139
NAS	L5	is_csectionTRUE	-7.59412e-05	0.000696238	-0.109074	0.913432	k__Bacteria.p__Proteobacteria.c__Alphaproteobacteria.o__Rhodospirillales.f__Acetobacteraceae	0.98342
NAS	L5	Birth.SeasonJan-Mar	0.00164654	0.000891313	1.84732	0.0685931	k__Bacteria.p__Proteobacteria.c__Alphaproteobacteria.o__Rhodospirillales.f__Acetobacteraceae	0.740788
NAS	L5	Birth.SeasonJuly-Sep	0.000865501	0.000949846	0.911201	0.365071	k__Bacteria.p__Proteobacteria.c__Alphaproteobacteria.o__Rhodospirillales.f__Acetobacteraceae	0.967681
NAS	L5	Birth.SeasonOct-Dec	-0.000454256	0.000982912	-0.462154	0.645291	k__Bacteria.p__Proteobacteria.c__Alphaproteobacteria.o__Rhodospirillales.f__Acetobacteraceae	0.952008
NAS	L5	gaBirth	1.11815e-05	3.97752e-05	0.281118	0.779384	k__Bacteria.p__Proteobacteria.c__Alphaproteobacteria.o__Rickettsiales.f__mitochondria	0.880508
NAS	L5	is_csectionTRUE	3.35768e-05	0.000438229	0.0766193	0.939128	k__Bacteria.p__Proteobacteria.c__Alphaproteobacteria.o__Rickettsiales.f__mitochondria	0.984306
NAS	L5	Birth.SeasonJan-Mar	0.000802752	0.000561014	1.43089	0.156559	k__Bacteria.p__Proteobacteria.c__Alphaproteobacteria.o__Rickettsiales.f__mitochondria	0.760786
NAS	L5	Birth.SeasonJuly-Sep	0.000260018	0.000597857	0.434916	0.664856	k__Bacteria.p__Proteobacteria.c__Alphaproteobacteria.o__Rickettsiales.f__mitochondria	0.986592
NAS	L5	Birth.SeasonOct-Dec	-0.000268898	0.000618669	-0.43464	0.665055	k__Bacteria.p__Proteobacteria.c__Alphaproteobacteria.o__Rickettsiales.f__mitochondria	0.952008
NAS	L5	gaBirth	0.000165924	8.68477e-05	1.91051	0.0598391	k__Bacteria.p__Proteobacteria.c__Alphaproteobacteria.o__Sphingomonadales.f__Erythrobacteraceae	0.294307
NAS	L5	is_csectionTRUE	0.0013493	0.000956856	1.41014	0.162579	k__Bacteria.p__Proteobacteria.c__Alphaproteobacteria.o__Sphingomonadales.f__Erythrobacteraceae	0.760097
NAS	L5	Birth.SeasonJan-Mar	0.00202056	0.00122495	1.6495	0.103173	k__Bacteria.p__Proteobacteria.c__Alphaproteobacteria.o__Sphingomonadales.f__Erythrobacteraceae	0.740788
NAS	L5	Birth.SeasonJuly-Sep	-3.43099e-05	0.0013054	-0.0262832	0.9791	k__Bacteria.p__Proteobacteria.c__Alphaproteobacteria.o__Sphingomonadales.f__Erythrobacteraceae	0.99381
NAS	L5	Birth.SeasonOct-Dec	0.00137885	0.00135084	1.02074	0.310616	k__Bacteria.p__Proteobacteria.c__Alphaproteobacteria.o__Sphingomonadales.f__Erythrobacteraceae	0.772367
NAS	L5	gaBirth	8.9531e-05	7.40961e-05	1.20831	0.230675	k__Bacteria.p__Proteobacteria.c__Alphaproteobacteria.o__Sphingomonadales.f__Sphingomonadaceae	0.476412
NAS	L5	is_csectionTRUE	0.00101844	0.000812534	1.25341	0.213898	k__Bacteria.p__Proteobacteria.c__Alphaproteobacteria.o__Sphingomonadales.f__Sphingomonadaceae	0.8256
NAS	L5	Birth.SeasonJan-Mar	-0.00109456	0.0010455	-1.04693	0.298451	k__Bacteria.p__Proteobacteria.c__Alphaproteobacteria.o__Sphingomonadales.f__Sphingomonadaceae	0.849614
NAS	L5	Birth.SeasonJuly-Sep	-0.00271579	0.00110841	-2.45017	0.0165791	k__Bacteria.p__Proteobacteria.c__Alphaproteobacteria.o__Sphingomonadales.f__Sphingomonadaceae	0.764336
NAS	L5	Birth.SeasonOct-Dec	-0.00148156	0.00114983	-1.2885	0.201479	k__Bacteria.p__Proteobacteria.c__Alphaproteobacteria.o__Sphingomonadales.f__Sphingomonadaceae	0.743407
NAS	L5	gaBirth	8.86248e-05	3.13926e-05	2.82311	0.00606841	k__Bacteria.p__Proteobacteria.c__Betaproteobacteria.o__Burkholderiales.f__Burkholderiaceae	0.0900587
NAS	L5	is_csectionTRUE	0.000176625	0.000345156	0.511725	0.610327	k__Bacteria.p__Proteobacteria.c__Betaproteobacteria.o__Burkholderiales.f__Burkholderiaceae	0.944694
NAS	L5	Birth.SeasonJan-Mar	0.000225163	0.000442845	0.508447	0.612613	k__Bacteria.p__Proteobacteria.c__Betaproteobacteria.o__Burkholderiales.f__Burkholderiaceae	0.932542
NAS	L5	Birth.SeasonJuly-Sep	0.000766249	0.00047088	1.62727	0.107819	k__Bacteria.p__Proteobacteria.c__Betaproteobacteria.o__Burkholderiales.f__Burkholderiaceae	0.859554
NAS	L5	Birth.SeasonOct-Dec	0.000385913	0.00048783	0.79108	0.431359	k__Bacteria.p__Proteobacteria.c__Betaproteobacteria.o__Burkholderiales.f__Burkholderiaceae	0.833881
NAS	L5	gaBirth	0.000153667	0.000158843	0.967415	0.336405	k__Bacteria.p__Proteobacteria.c__Betaproteobacteria.o__Burkholderiales.f__Comamonadaceae	0.582875
NAS	L5	is_csectionTRUE	0.00267002	0.0017322	1.5414	0.127372	k__Bacteria.p__Proteobacteria.c__Betaproteobacteria.o__Burkholderiales.f__Comamonadaceae	0.721972
NAS	L5	Birth.SeasonJan-Mar	0.00451105	0.00224326	2.01093	0.0478796	k__Bacteria.p__Proteobacteria.c__Betaproteobacteria.o__Burkholderiales.f__Comamonadaceae	0.740788
NAS	L5	Birth.SeasonJuly-Sep	0.00177186	0.00236166	0.750262	0.455413	k__Bacteria.p__Proteobacteria.c__Betaproteobacteria.o__Burkholderiales.f__Comamonadaceae	0.986592
NAS	L5	Birth.SeasonOct-Dec	0.00306354	0.00245483	1.24796	0.215877	k__Bacteria.p__Proteobacteria.c__Betaproteobacteria.o__Burkholderiales.f__Comamonadaceae	0.743407
NAS	L5	gaBirth	7.02286e-05	8.75362e-05	0.802281	0.424892	k__Bacteria.p__Proteobacteria.c__Betaproteobacteria.o__Burkholderiales.f__Oxalobacteraceae	0.662237
NAS	L5	is_csectionTRUE	0.000995924	0.000956466	1.04125	0.301059	k__Bacteria.p__Proteobacteria.c__Betaproteobacteria.o__Burkholderiales.f__Oxalobacteraceae	0.853097
NAS	L5	Birth.SeasonJan-Mar	0.00055501	0.00123574	0.449131	0.654615	k__Bacteria.p__Proteobacteria.c__Betaproteobacteria.o__Burkholderiales.f__Oxalobacteraceae	0.933176
NAS	L5	Birth.SeasonJuly-Sep	-0.000454731	0.00130437	-0.34862	0.728338	k__Bacteria.p__Proteobacteria.c__Betaproteobacteria.o__Burkholderiales.f__Oxalobacteraceae	0.986592
NAS	L5	Birth.SeasonOct-Dec	6.10199e-05	0.0013551	0.0450299	0.964202	k__Bacteria.p__Proteobacteria.c__Betaproteobacteria.o__Burkholderiales.f__Oxalobacteraceae	0.994751
NAS	L5	gaBirth	0.000108516	0.00113124	0.0959263	0.923832	k__Bacteria.p__Proteobacteria.c__Betaproteobacteria.o__Neisseriales.f__Neisseriaceae	0.963344
NAS	L5	is_csectionTRUE	-0.00244111	0.0122713	-0.198929	0.84285	k__Bacteria.p__Proteobacteria.c__Betaproteobacteria.o__Neisseriales.f__Neisseriaceae	0.973031
NAS	L5	Birth.SeasonJan-Mar	0.00634439	0.0160166	0.396114	0.693131	k__Bacteria.p__Proteobacteria.c__Betaproteobacteria.o__Neisseriales.f__Neisseriaceae	0.933176
NAS	L5	Birth.SeasonJuly-Sep	0.0065402	0.0167094	0.391409	0.69659	k__Bacteria.p__Proteobacteria.c__Betaproteobacteria.o__Neisseriales.f__Neisseriaceae	0.986592
NAS	L5	Birth.SeasonOct-Dec	0.00612783	0.0173553	0.353082	0.725004	k__Bacteria.p__Proteobacteria.c__Betaproteobacteria.o__Neisseriales.f__Neisseriaceae	0.95724
NAS	L5	gaBirth	-1.62441e-05	2.28808e-05	-0.709944	0.479911	k__Bacteria.p__Proteobacteria.c__Betaproteobacteria.o__Rhodocyclales.f__Rhodocyclaceae	0.718859
NAS	L5	is_csectionTRUE	0.000382587	0.000251559	1.52086	0.132444	k__Bacteria.p__Proteobacteria.c__Betaproteobacteria.o__Rhodocyclales.f__Rhodocyclaceae	0.721972
NAS	L5	Birth.SeasonJan-Mar	0.000473584	0.000322774	1.46723	0.146439	k__Bacteria.p__Proteobacteria.c__Betaproteobacteria.o__Rhodocyclales.f__Rhodocyclaceae	0.740788
NAS	L5	Birth.SeasonJuly-Sep	0.000227133	0.00034319	0.661828	0.510083	k__Bacteria.p__Proteobacteria.c__Betaproteobacteria.o__Rhodocyclales.f__Rhodocyclaceae	0.986592
NAS	L5	Birth.SeasonOct-Dec	0.000101724	0.000355553	0.286102	0.775579	k__Bacteria.p__Proteobacteria.c__Betaproteobacteria.o__Rhodocyclales.f__Rhodocyclaceae	0.961492
NAS	L5	gaBirth	9.84762e-05	8.17611e-05	1.20444	0.232158	k__Bacteria.p__Proteobacteria.c__Epsilonproteobacteria.o__Campylobacterales.f__Campylobacteraceae	0.476412
NAS	L5	is_csectionTRUE	-0.000713072	0.000897214	-0.794762	0.429227	k__Bacteria.p__Proteobacteria.c__Epsilonproteobacteria.o__Campylobacterales.f__Campylobacteraceae	0.892944
NAS	L5	Birth.SeasonJan-Mar	-0.000211375	0.00115357	-0.183235	0.855101	k__Bacteria.p__Proteobacteria.c__Epsilonproteobacteria.o__Campylobacterales.f__Campylobacteraceae	0.970927
NAS	L5	Birth.SeasonJuly-Sep	0.00145887	0.00122396	1.19193	0.236999	k__Bacteria.p__Proteobacteria.c__Epsilonproteobacteria.o__Campylobacterales.f__Campylobacteraceae	0.929836
NAS	L5	Birth.SeasonOct-Dec	0.00204396	0.00126927	1.61033	0.111471	k__Bacteria.p__Proteobacteria.c__Epsilonproteobacteria.o__Campylobacterales.f__Campylobacteraceae	0.643299
NAS	L5	gaBirth	-0.00140897	0.000448743	-3.13981	0.00240792	k__Bacteria.p__Proteobacteria.c__Gammaproteobacteria.o__Enterobacteriales.f__Enterobacteriaceae	0.0536024
NAS	L5	is_csectionTRUE	-0.00544746	0.00488228	-1.11576	0.268041	k__Bacteria.p__Proteobacteria.c__Gammaproteobacteria.o__Enterobacteriales.f__Enterobacteriaceae	0.836642
NAS	L5	Birth.SeasonJan-Mar	0.00132517	0.00634187	0.208955	0.835042	k__Bacteria.p__Proteobacteria.c__Gammaproteobacteria.o__Enterobacteriales.f__Enterobacteriaceae	0.968384
NAS	L5	Birth.SeasonJuly-Sep	-0.00587074	0.00665362	-0.882338	0.380376	k__Bacteria.p__Proteobacteria.c__Gammaproteobacteria.o__Enterobacteriales.f__Enterobacteriaceae	0.984662
NAS	L5	Birth.SeasonOct-Dec	-0.0129894	0.00691787	-1.87766	0.0642641	k__Bacteria.p__Proteobacteria.c__Gammaproteobacteria.o__Enterobacteriales.f__Enterobacteriaceae	0.562388
NAS	L5	gaBirth	-0.000245679	0.000447711	-0.548744	0.58479	k__Bacteria.p__Proteobacteria.c__Gammaproteobacteria.o__Pasteurellales.f__Pasteurellaceae	0.766668
NAS	L5	is_csectionTRUE	0.00305353	0.00486853	0.627196	0.53241	k__Bacteria.p__Proteobacteria.c__Gammaproteobacteria.o__Pasteurellales.f__Pasteurellaceae	0.944694
NAS	L5	Birth.SeasonJan-Mar	-0.00255585	0.00632865	-0.403855	0.687454	k__Bacteria.p__Proteobacteria.c__Gammaproteobacteria.o__Pasteurellales.f__Pasteurellaceae	0.933176
NAS	L5	Birth.SeasonJuly-Sep	0.0076235	0.00663409	1.14914	0.254102	k__Bacteria.p__Proteobacteria.c__Gammaproteobacteria.o__Pasteurellales.f__Pasteurellaceae	0.939499
NAS	L5	Birth.SeasonOct-Dec	-0.00637878	0.00689737	-0.924813	0.35799	k__Bacteria.p__Proteobacteria.c__Gammaproteobacteria.o__Pasteurellales.f__Pasteurellaceae	0.82172
NAS	L5	gaBirth	0.00311854	0.00151935	2.05255	0.0435593	k__Bacteria.p__Proteobacteria.c__Gammaproteobacteria.o__Pseudomonadales.f__Moraxellaceae	0.27198
NAS	L5	is_csectionTRUE	0.00510317	0.0164918	0.309436	0.757836	k__Bacteria.p__Proteobacteria.c__Gammaproteobacteria.o__Pseudomonadales.f__Moraxellaceae	0.959455
NAS	L5	Birth.SeasonJan-Mar	0.00490184	0.0214995	0.227998	0.82026	k__Bacteria.p__Proteobacteria.c__Gammaproteobacteria.o__Pseudomonadales.f__Moraxellaceae	0.958807
NAS	L5	Birth.SeasonJuly-Sep	-0.0122769	0.0224613	-0.546579	0.586269	k__Bacteria.p__Proteobacteria.c__Gammaproteobacteria.o__Pseudomonadales.f__Moraxellaceae	0.986592
NAS	L5	Birth.SeasonOct-Dec	-0.00707806	0.0233401	-0.303258	0.762522	k__Bacteria.p__Proteobacteria.c__Gammaproteobacteria.o__Pseudomonadales.f__Moraxellaceae	0.957837
NAS	L5	gaBirth	-0.000464394	0.00028972	-1.60291	0.113104	k__Bacteria.p__Proteobacteria.c__Gammaproteobacteria.o__Pseudomonadales.f__Pseudomonadaceae	0.346139
NAS	L5	is_csectionTRUE	0.00431002	0.00314843	1.36894	0.175049	k__Bacteria.p__Proteobacteria.c__Gammaproteobacteria.o__Pseudomonadales.f__Pseudomonadaceae	0.782508
NAS	L5	Birth.SeasonJan-Mar	-0.000580547	0.00409664	-0.141713	0.887682	k__Bacteria.p__Proteobacteria.c__Gammaproteobacteria.o__Pseudomonadales.f__Pseudomonadaceae	0.985885
NAS	L5	Birth.SeasonJuly-Sep	0.00767575	0.0042895	1.78943	0.07753	k__Bacteria.p__Proteobacteria.c__Gammaproteobacteria.o__Pseudomonadales.f__Pseudomonadaceae	0.859554
NAS	L5	Birth.SeasonOct-Dec	0.000826871	0.00445928	0.185427	0.853388	k__Bacteria.p__Proteobacteria.c__Gammaproteobacteria.o__Pseudomonadales.f__Pseudomonadaceae	0.969669
NAS	L5	gaBirth	-0.000203405	0.000149527	-1.36032	0.177751	k__Bacteria.p__Proteobacteria.c__Gammaproteobacteria.o__Xanthomonadales.f__Xanthomonadaceae	0.426511
NAS	L5	is_csectionTRUE	0.00201613	0.00162972	1.2371	0.219858	k__Bacteria.p__Proteobacteria.c__Gammaproteobacteria.o__Xanthomonadales.f__Xanthomonadaceae	0.827699
NAS	L5	Birth.SeasonJan-Mar	0.00307557	0.00211201	1.45623	0.149447	k__Bacteria.p__Proteobacteria.c__Gammaproteobacteria.o__Xanthomonadales.f__Xanthomonadaceae	0.740788
NAS	L5	Birth.SeasonJuly-Sep	0.00517443	0.00222174	2.329	0.0225188	k__Bacteria.p__Proteobacteria.c__Gammaproteobacteria.o__Xanthomonadales.f__Xanthomonadaceae	0.764336
NAS	L5	Birth.SeasonOct-Dec	-0.00018665	0.00230964	-0.0808136	0.935803	k__Bacteria.p__Proteobacteria.c__Gammaproteobacteria.o__Xanthomonadales.f__Xanthomonadaceae	0.99444
NAS	L5	gaBirth	7.03201e-05	4.64268e-05	1.51465	0.13401	k__Bacteria.p__TM7.c__TM7.3.o__.f__	0.368888
NAS	L5	is_csectionTRUE	-0.000412468	0.000505909	-0.815301	0.417448	k__Bacteria.p__TM7.c__TM7.3.o__.f__	0.892944
NAS	L5	Birth.SeasonJan-Mar	-0.000711365	0.000655792	-1.08474	0.281465	k__Bacteria.p__TM7.c__TM7.3.o__.f__	0.844382
NAS	L5	Birth.SeasonJuly-Sep	-0.0011743	0.000689666	-1.70271	0.0927094	k__Bacteria.p__TM7.c__TM7.3.o__.f__	0.859554
NAS	L5	Birth.SeasonOct-Dec	-0.000587137	0.000716975	-0.818908	0.415399	k__Bacteria.p__TM7.c__TM7.3.o__.f__	0.833881
NAS	L5	gaBirth	5.7925e-05	3.09234e-05	1.87318	0.0648889	k__Bacteria.p__TM7.c__TM7.3.o__CW040.f__	0.294307
NAS	L5	is_csectionTRUE	0.000186079	0.00033958	0.547969	0.585319	k__Bacteria.p__TM7.c__TM7.3.o__CW040.f__	0.944694
NAS	L5	Birth.SeasonJan-Mar	-0.000877567	0.000436271	-2.01152	0.0478162	k__Bacteria.p__TM7.c__TM7.3.o__CW040.f__	0.740788
NAS	L5	Birth.SeasonJuly-Sep	-2.66892e-05	0.000463261	-0.0576115	0.954209	k__Bacteria.p__TM7.c__TM7.3.o__CW040.f__	0.99381
NAS	L5	Birth.SeasonOct-Dec	0.000130367	0.000480243	0.271462	0.786772	k__Bacteria.p__TM7.c__TM7.3.o__CW040.f__	0.963015
NAS	L5	gaBirth	7.58827e-05	3.14313e-05	2.41424	0.0181745	k__Bacteria.p__.Thermi..c__Deinococci.o__Deinococcales.f__Deinococcaceae	0.169506
NAS	L5	is_csectionTRUE	0.000275316	0.000345056	0.797887	0.427422	k__Bacteria.p__.Thermi..c__Deinococci.o__Deinococcales.f__Deinococcaceae	0.892944
NAS	L5	Birth.SeasonJan-Mar	0.000843495	0.000443449	1.90212	0.0609442	k__Bacteria.p__.Thermi..c__Deinococci.o__Deinococcales.f__Deinococcaceae	0.740788
NAS	L5	Birth.SeasonJuly-Sep	-0.000199922	0.000470726	-0.42471	0.672248	k__Bacteria.p__.Thermi..c__Deinococci.o__Deinococcales.f__Deinococcaceae	0.986592
NAS	L5	Birth.SeasonOct-Dec	0.000713538	0.000488054	1.46201	0.147862	k__Bacteria.p__.Thermi..c__Deinococci.o__Deinococcales.f__Deinococcaceae	0.702695
NAS	L5	gaBirth	-0.000125105	6.2504e-05	-2.00155	0.0489029	k__Bacteria.p__.Thermi..c__Deinococci.o__Thermales.f__Thermaceae	0.282918
NAS	L5	is_csectionTRUE	0.000987398	0.000688646	1.43382	0.155724	k__Bacteria.p__.Thermi..c__Deinococci.o__Thermales.f__Thermaceae	0.745913
NAS	L5	Birth.SeasonJan-Mar	-0.00046711	0.000881594	-0.529848	0.597762	k__Bacteria.p__.Thermi..c__Deinococci.o__Thermales.f__Thermaceae	0.924757
NAS	L5	Birth.SeasonJuly-Sep	0.00214256	0.000939489	2.28055	0.0253783	k__Bacteria.p__.Thermi..c__Deinococci.o__Thermales.f__Thermaceae	0.764336
NAS	L5	Birth.SeasonOct-Dec	0.000326396	0.000972194	0.335731	0.737999	k__Bacteria.p__.Thermi..c__Deinococci.o__Thermales.f__Thermaceae	0.95724
NAS	L6	gaBirth	3.80492e-05	2.83167e-05	1.3437	0.183044	k__Bacteria.Other.Other.Other.Other.Other	0.426511
NAS	L6	is_csectionTRUE	-0.000141416	0.000311983	-0.45328	0.651639	k__Bacteria.Other.Other.Other.Other.Other	0.944694
NAS	L6	Birth.SeasonJan-Mar	-0.000723004	0.000399396	-1.81024	0.074211	k__Bacteria.Other.Other.Other.Other.Other	0.740788
NAS	L6	Birth.SeasonJuly-Sep	-0.000971433	0.000425625	-2.28237	0.0252658	k__Bacteria.Other.Other.Other.Other.Other	0.764336
NAS	L6	Birth.SeasonOct-Dec	0.000146645	0.000440442	0.332949	0.740089	k__Bacteria.Other.Other.Other.Other.Other	0.95724
NAS	L6	gaBirth	3.70123e-06	8.81398e-05	0.0419928	0.966615	k__Bacteria.p__Actinobacteria.c__Actinobacteria.o__Actinomycetales.Other.Other	0.982933
NAS	L6	is_csectionTRUE	0.00102785	0.00096226	1.06816	0.288829	k__Bacteria.p__Actinobacteria.c__Actinobacteria.o__Actinomycetales.Other.Other	0.853097
NAS	L6	Birth.SeasonJan-Mar	-0.00142271	0.00124445	-1.14324	0.256527	k__Bacteria.p__Actinobacteria.c__Actinobacteria.o__Actinomycetales.Other.Other	0.844382
NAS	L6	Birth.SeasonJuly-Sep	-0.00177121	0.00131214	-1.34986	0.181069	k__Bacteria.p__Actinobacteria.c__Actinobacteria.o__Actinomycetales.Other.Other	0.859554
NAS	L6	Birth.SeasonOct-Dec	-0.00180689	0.00136352	-1.32516	0.189087	k__Bacteria.p__Actinobacteria.c__Actinobacteria.o__Actinomycetales.Other.Other	0.743407
NAS	L6	gaBirth	0.000466929	0.000194274	2.40346	0.0186791	k__Bacteria.p__Actinobacteria.c__Actinobacteria.o__Actinomycetales.f__Actinomycetaceae.g__Actinomyces	0.169506
NAS	L6	is_csectionTRUE	0.000499725	0.00211016	0.236819	0.813435	k__Bacteria.p__Actinobacteria.c__Actinobacteria.o__Actinomycetales.f__Actinomycetaceae.g__Actinomyces	0.960735
NAS	L6	Birth.SeasonJan-Mar	-5.0762e-06	0.00274781	-0.00184736	0.998531	k__Bacteria.p__Actinobacteria.c__Actinobacteria.o__Actinomycetales.f__Actinomycetaceae.g__Actinomyces	0.999896
NAS	L6	Birth.SeasonJuly-Sep	0.000866303	0.00287454	0.301371	0.763955	k__Bacteria.p__Actinobacteria.c__Actinobacteria.o__Actinomycetales.f__Actinomycetaceae.g__Actinomyces	0.986592
NAS	L6	Birth.SeasonOct-Dec	0.000309518	0.0029879	0.103591	0.917767	k__Bacteria.p__Actinobacteria.c__Actinobacteria.o__Actinomycetales.f__Actinomycetaceae.g__Actinomyces	0.989646
NAS	L6	gaBirth	3.68402e-05	4.58286e-05	0.803869	0.42398	k__Bacteria.p__Actinobacteria.c__Actinobacteria.o__Actinomycetales.f__Brevibacteriaceae.g__Brevibacterium	0.661822
NAS	L6	is_csectionTRUE	0.000700752	0.000499246	1.40362	0.164504	k__Bacteria.p__Actinobacteria.c__Actinobacteria.o__Actinomycetales.f__Brevibacteriaceae.g__Brevibacterium	0.760097
NAS	L6	Birth.SeasonJan-Mar	0.000922544	0.000647397	1.42501	0.158249	k__Bacteria.p__Actinobacteria.c__Actinobacteria.o__Actinomycetales.f__Brevibacteriaceae.g__Brevibacterium	0.760786
NAS	L6	Birth.SeasonJuly-Sep	2.74511e-05	0.000680547	0.0403368	0.96793	k__Bacteria.p__Actinobacteria.c__Actinobacteria.o__Actinomycetales.f__Brevibacteriaceae.g__Brevibacterium	0.99381
NAS	L6	Birth.SeasonOct-Dec	0.000679841	0.000707524	0.960874	0.339663	k__Bacteria.p__Actinobacteria.c__Actinobacteria.o__Actinomycetales.f__Brevibacteriaceae.g__Brevibacterium	0.811116
NAS	L6	gaBirth	-0.00288115	0.00263638	-1.09284	0.277914	k__Bacteria.p__Actinobacteria.c__Actinobacteria.o__Actinomycetales.f__Corynebacteriaceae.g__Corynebacterium	0.526033
NAS	L6	is_csectionTRUE	-0.00843522	0.0285999	-0.294939	0.768845	k__Bacteria.p__Actinobacteria.c__Actinobacteria.o__Actinomycetales.f__Corynebacteriaceae.g__Corynebacterium	0.959455
NAS	L6	Birth.SeasonJan-Mar	-0.0608052	0.0373252	-1.62906	0.107438	k__Bacteria.p__Actinobacteria.c__Actinobacteria.o__Actinomycetales.f__Corynebacteriaceae.g__Corynebacterium	0.740788
NAS	L6	Birth.SeasonJuly-Sep	-0.0403461	0.0389441	-1.036	0.303486	k__Bacteria.p__Actinobacteria.c__Actinobacteria.o__Actinomycetales.f__Corynebacteriaceae.g__Corynebacterium	0.962751
NAS	L6	Birth.SeasonOct-Dec	-0.0986031	0.0404511	-2.43759	0.0171229	k__Bacteria.p__Actinobacteria.c__Actinobacteria.o__Actinomycetales.f__Corynebacteriaceae.g__Corynebacterium	0.404455
NAS	L6	gaBirth	2.8901e-05	3.50223e-05	0.825216	0.411832	k__Bacteria.p__Actinobacteria.c__Actinobacteria.o__Actinomycetales.f__Dermabacteraceae.g__Brachybacterium	0.654838
NAS	L6	is_csectionTRUE	-8.95966e-05	0.000384293	-0.233147	0.816274	k__Bacteria.p__Actinobacteria.c__Actinobacteria.o__Actinomycetales.f__Dermabacteraceae.g__Brachybacterium	0.960764
NAS	L6	Birth.SeasonJan-Mar	0.000330283	0.000494135	0.668407	0.505899	k__Bacteria.p__Actinobacteria.c__Actinobacteria.o__Actinomycetales.f__Dermabacteraceae.g__Brachybacterium	0.919365
NAS	L6	Birth.SeasonJuly-Sep	-0.000237652	0.000524244	-0.453324	0.651607	k__Bacteria.p__Actinobacteria.c__Actinobacteria.o__Actinomycetales.f__Dermabacteraceae.g__Brachybacterium	0.986592
NAS	L6	Birth.SeasonOct-Dec	0.000422315	0.000543671	0.776784	0.439697	k__Bacteria.p__Actinobacteria.c__Actinobacteria.o__Actinomycetales.f__Dermabacteraceae.g__Brachybacterium	0.833881
NAS	L6	gaBirth	-0.000289404	0.000120439	-2.4029	0.0187053	k__Bacteria.p__Actinobacteria.c__Actinobacteria.o__Actinomycetales.f__Dermabacteraceae.g__Dermabacter	0.169506
NAS	L6	is_csectionTRUE	-0.000533065	0.00131003	-0.406912	0.685216	k__Bacteria.p__Actinobacteria.c__Actinobacteria.o__Actinomycetales.f__Dermabacteraceae.g__Dermabacter	0.954272
NAS	L6	Birth.SeasonJan-Mar	-0.00304465	0.00170229	-1.78856	0.0776705	k__Bacteria.p__Actinobacteria.c__Actinobacteria.o__Actinomycetales.f__Dermabacteraceae.g__Dermabacter	0.740788
NAS	L6	Birth.SeasonJuly-Sep	-0.00191964	0.00178521	-1.07531	0.28564	k__Bacteria.p__Actinobacteria.c__Actinobacteria.o__Actinomycetales.f__Dermabacteraceae.g__Dermabacter	0.959002
NAS	L6	Birth.SeasonOct-Dec	-0.00189403	0.00185609	-1.02044	0.310757	k__Bacteria.p__Actinobacteria.c__Actinobacteria.o__Actinomycetales.f__Dermabacteraceae.g__Dermabacter	0.772367
NAS	L6	gaBirth	3.44741e-06	4.00085e-05	0.0861669	0.93156	k__Bacteria.p__Actinobacteria.c__Actinobacteria.o__Actinomycetales.f__Dermacoccaceae.g__Dermacoccus	0.967143
NAS	L6	is_csectionTRUE	7.82956e-06	0.000434758	0.018009	0.985679	k__Bacteria.p__Actinobacteria.c__Actinobacteria.o__Actinomycetales.f__Dermacoccaceae.g__Dermacoccus	0.990907
NAS	L6	Birth.SeasonJan-Mar	-0.00024143	0.000565735	-0.426754	0.670765	k__Bacteria.p__Actinobacteria.c__Actinobacteria.o__Actinomycetales.f__Dermacoccaceae.g__Dermacoccus	0.933176
NAS	L6	Birth.SeasonJuly-Sep	0.000395573	0.000592318	0.667839	0.506259	k__Bacteria.p__Actinobacteria.c__Actinobacteria.o__Actinomycetales.f__Dermacoccaceae.g__Dermacoccus	0.986592
NAS	L6	Birth.SeasonOct-Dec	-0.000206233	0.000615754	-0.334927	0.738603	k__Bacteria.p__Actinobacteria.c__Actinobacteria.o__Actinomycetales.f__Dermacoccaceae.g__Dermacoccus	0.95724
NAS	L6	gaBirth	1.61212e-05	5.53046e-05	0.291499	0.771464	k__Bacteria.p__Actinobacteria.c__Actinobacteria.o__Actinomycetales.f__Intrasporangiaceae.g__Janibacter	0.877426
NAS	L6	is_csectionTRUE	0.00148661	0.000605105	2.45678	0.0163	k__Bacteria.p__Actinobacteria.c__Actinobacteria.o__Actinomycetales.f__Intrasporangiaceae.g__Janibacter	0.476891
NAS	L6	Birth.SeasonJan-Mar	0.000629146	0.000780564	0.806015	0.422749	k__Bacteria.p__Actinobacteria.c__Actinobacteria.o__Actinomycetales.f__Intrasporangiaceae.g__Janibacter	0.919365
NAS	L6	Birth.SeasonJuly-Sep	6.71528e-05	0.000825319	0.0813658	0.935365	k__Bacteria.p__Actinobacteria.c__Actinobacteria.o__Actinomycetales.f__Intrasporangiaceae.g__Janibacter	0.988047
NAS	L6	Birth.SeasonOct-Dec	-3.61e-05	0.000856992	-0.0421241	0.96651	k__Bacteria.p__Actinobacteria.c__Actinobacteria.o__Actinomycetales.f__Intrasporangiaceae.g__Janibacter	0.994751
NAS	L6	gaBirth	0.000231367	0.000385869	0.599599	0.550557	k__Bacteria.p__Actinobacteria.c__Actinobacteria.o__Actinomycetales.f__Microbacteriaceae.g__Leucobacter	0.750379
NAS	L6	is_csectionTRUE	-0.0040277	0.00418316	-0.962836	0.338683	k__Bacteria.p__Actinobacteria.c__Actinobacteria.o__Actinomycetales.f__Microbacteriaceae.g__Leucobacter	0.886987
NAS	L6	Birth.SeasonJan-Mar	-0.00222011	0.00546751	-0.406055	0.685844	k__Bacteria.p__Actinobacteria.c__Actinobacteria.o__Actinomycetales.f__Microbacteriaceae.g__Leucobacter	0.933176
NAS	L6	Birth.SeasonJuly-Sep	0.0106152	0.00569458	1.86408	0.0661719	k__Bacteria.p__Actinobacteria.c__Actinobacteria.o__Actinomycetales.f__Microbacteriaceae.g__Leucobacter	0.805865
NAS	L6	Birth.SeasonOct-Dec	-0.0036809	0.00591039	-0.622785	0.53529	k__Bacteria.p__Actinobacteria.c__Actinobacteria.o__Actinomycetales.f__Microbacteriaceae.g__Leucobacter	0.910527
NAS	L6	gaBirth	3.45596e-05	4.1734e-05	0.828092	0.410211	k__Bacteria.p__Actinobacteria.c__Actinobacteria.o__Actinomycetales.f__Microbacteriaceae.g__Microbacterium	0.654294
NAS	L6	is_csectionTRUE	0.000213843	0.000458574	0.466322	0.642319	k__Bacteria.p__Actinobacteria.c__Actinobacteria.o__Actinomycetales.f__Microbacteriaceae.g__Microbacterium	0.944694
NAS	L6	Birth.SeasonJan-Mar	-0.000493287	0.000588757	-0.837844	0.404746	k__Bacteria.p__Actinobacteria.c__Actinobacteria.o__Actinomycetales.f__Microbacteriaceae.g__Microbacterium	0.919365
NAS	L6	Birth.SeasonJuly-Sep	-0.00106237	0.000625603	-1.69815	0.0935712	k__Bacteria.p__Actinobacteria.c__Actinobacteria.o__Actinomycetales.f__Microbacteriaceae.g__Microbacterium	0.859554
NAS	L6	Birth.SeasonOct-Dec	-0.00099853	0.000648334	-1.54015	0.127678	k__Bacteria.p__Actinobacteria.c__Actinobacteria.o__Actinomycetales.f__Microbacteriaceae.g__Microbacterium	0.680948
NAS	L6	gaBirth	6.37971e-05	3.38988e-05	1.88199	0.0636662	k__Bacteria.p__Actinobacteria.c__Actinobacteria.o__Actinomycetales.f__Micrococcaceae.g__	0.294307
NAS	L6	is_csectionTRUE	7.46261e-05	0.000370301	0.201528	0.840824	k__Bacteria.p__Actinobacteria.c__Actinobacteria.o__Actinomycetales.f__Micrococcaceae.g__	0.973031
NAS	L6	Birth.SeasonJan-Mar	0.000760031	0.000478568	1.58813	0.116408	k__Bacteria.p__Actinobacteria.c__Actinobacteria.o__Actinomycetales.f__Micrococcaceae.g__	0.740788
NAS	L6	Birth.SeasonJuly-Sep	0.000801336	0.00050498	1.58687	0.116695	k__Bacteria.p__Actinobacteria.c__Actinobacteria.o__Actinomycetales.f__Micrococcaceae.g__	0.859554
NAS	L6	Birth.SeasonOct-Dec	0.000446115	0.000524662	0.85029	0.397835	k__Bacteria.p__Actinobacteria.c__Actinobacteria.o__Actinomycetales.f__Micrococcaceae.g__	0.828013
NAS	L6	gaBirth	0.000184985	9.82495e-05	1.88281	0.0635535	k__Bacteria.p__Actinobacteria.c__Actinobacteria.o__Actinomycetales.f__Micrococcaceae.g__Kocuria	0.294307
NAS	L6	is_csectionTRUE	-1.48144e-05	0.00106841	-0.0138658	0.988973	k__Bacteria.p__Actinobacteria.c__Actinobacteria.o__Actinomycetales.f__Micrococcaceae.g__Kocuria	0.991635
NAS	L6	Birth.SeasonJan-Mar	-0.000844136	0.0013888	-0.607816	0.545121	k__Bacteria.p__Actinobacteria.c__Actinobacteria.o__Actinomycetales.f__Micrococcaceae.g__Kocuria	0.919365
NAS	L6	Birth.SeasonJuly-Sep	0.00162661	0.00145587	1.11728	0.267395	k__Bacteria.p__Actinobacteria.c__Actinobacteria.o__Actinomycetales.f__Micrococcaceae.g__Kocuria	0.951092
NAS	L6	Birth.SeasonOct-Dec	-0.00160335	0.00151365	-1.05926	0.292837	k__Bacteria.p__Actinobacteria.c__Actinobacteria.o__Actinomycetales.f__Micrococcaceae.g__Kocuria	0.752303
NAS	L6	gaBirth	0.000234975	0.000109416	2.14755	0.0349377	k__Bacteria.p__Actinobacteria.c__Actinobacteria.o__Actinomycetales.f__Micrococcaceae.g__Micrococcus	0.241481
NAS	L6	is_csectionTRUE	0.000733415	0.00118728	0.617725	0.538603	k__Bacteria.p__Actinobacteria.c__Actinobacteria.o__Actinomycetales.f__Micrococcaceae.g__Micrococcus	0.944694
NAS	L6	Birth.SeasonJan-Mar	0.00145338	0.00154868	0.938464	0.350979	k__Bacteria.p__Actinobacteria.c__Actinobacteria.o__Actinomycetales.f__Micrococcaceae.g__Micrococcus	0.903022
NAS	L6	Birth.SeasonJuly-Sep	0.00135042	0.00161687	0.835204	0.406221	k__Bacteria.p__Actinobacteria.c__Actinobacteria.o__Actinomycetales.f__Micrococcaceae.g__Micrococcus	0.984662
NAS	L6	Birth.SeasonOct-Dec	0.00295791	0.0016798	1.76088	0.0822821	k__Bacteria.p__Actinobacteria.c__Actinobacteria.o__Actinomycetales.f__Micrococcaceae.g__Micrococcus	0.610557
NAS	L6	gaBirth	0.000149114	0.000116695	1.2778	0.205208	k__Bacteria.p__Actinobacteria.c__Actinobacteria.o__Actinomycetales.f__Micrococcaceae.g__Rothia	0.452872
NAS	L6	is_csectionTRUE	4.22462e-05	0.0012693	0.0332831	0.973536	k__Bacteria.p__Actinobacteria.c__Actinobacteria.o__Actinomycetales.f__Micrococcaceae.g__Rothia	0.990907
NAS	L6	Birth.SeasonJan-Mar	-0.000197679	0.00164937	-0.119851	0.904917	k__Bacteria.p__Actinobacteria.c__Actinobacteria.o__Actinomycetales.f__Micrococcaceae.g__Rothia	0.98794
NAS	L6	Birth.SeasonJuly-Sep	-0.00346277	0.00172971	-2.00194	0.0488602	k__Bacteria.p__Actinobacteria.c__Actinobacteria.o__Actinomycetales.f__Micrococcaceae.g__Rothia	0.805865
NAS	L6	Birth.SeasonOct-Dec	-0.00037598	0.00179839	-0.209065	0.834957	k__Bacteria.p__Actinobacteria.c__Actinobacteria.o__Actinomycetales.f__Micrococcaceae.g__Rothia	0.965006
NAS	L6	gaBirth	0.000759685	0.000411043	1.84819	0.068465	k__Bacteria.p__Actinobacteria.c__Actinobacteria.o__Actinomycetales.f__Mycobacteriaceae.g__Mycobacterium	0.294307
NAS	L6	is_csectionTRUE	0.0032293	0.00448071	0.720712	0.473298	k__Bacteria.p__Actinobacteria.c__Actinobacteria.o__Actinomycetales.f__Mycobacteriaceae.g__Mycobacterium	0.897513
NAS	L6	Birth.SeasonJan-Mar	0.00191108	0.00580555	0.329182	0.742923	k__Bacteria.p__Actinobacteria.c__Actinobacteria.o__Actinomycetales.f__Mycobacteriaceae.g__Mycobacterium	0.95519
NAS	L6	Birth.SeasonJuly-Sep	0.00666028	0.00610857	1.09032	0.279018	k__Bacteria.p__Actinobacteria.c__Actinobacteria.o__Actinomycetales.f__Mycobacteriaceae.g__Mycobacterium	0.959002
NAS	L6	Birth.SeasonOct-Dec	-0.00440911	0.00635006	-0.694341	0.489585	k__Bacteria.p__Actinobacteria.c__Actinobacteria.o__Actinomycetales.f__Mycobacteriaceae.g__Mycobacterium	0.877996
NAS	L6	gaBirth	3.30332e-05	3.9435e-05	0.837662	0.404847	k__Bacteria.p__Actinobacteria.c__Actinobacteria.o__Actinomycetales.f__Nocardioidaceae.g__	0.647755
NAS	L6	is_csectionTRUE	0.000525073	0.000429846	1.22154	0.225659	k__Bacteria.p__Actinobacteria.c__Actinobacteria.o__Actinomycetales.f__Nocardioidaceae.g__	0.830191
NAS	L6	Birth.SeasonJan-Mar	0.00107992	0.000556988	1.93885	0.0562321	k__Bacteria.p__Actinobacteria.c__Actinobacteria.o__Actinomycetales.f__Nocardioidaceae.g__	0.740788
NAS	L6	Birth.SeasonJuly-Sep	-0.000371442	0.000586005	-0.633855	0.528078	k__Bacteria.p__Actinobacteria.c__Actinobacteria.o__Actinomycetales.f__Nocardioidaceae.g__	0.986592
NAS	L6	Birth.SeasonOct-Dec	0.000385473	0.000609179	0.632774	0.528781	k__Bacteria.p__Actinobacteria.c__Actinobacteria.o__Actinomycetales.f__Nocardioidaceae.g__	0.905975
NAS	L6	gaBirth	0.000477374	0.000246158	1.9393	0.0561766	k__Bacteria.p__Actinobacteria.c__Actinobacteria.o__Actinomycetales.f__Propionibacteriaceae.g__Propionibacterium	0.294307
NAS	L6	is_csectionTRUE	-0.000192763	0.00267037	-0.0721859	0.942644	k__Bacteria.p__Actinobacteria.c__Actinobacteria.o__Actinomycetales.f__Propionibacteriaceae.g__Propionibacterium	0.986981
NAS	L6	Birth.SeasonJan-Mar	0.00467052	0.00348505	1.34016	0.184187	k__Bacteria.p__Actinobacteria.c__Actinobacteria.o__Actinomycetales.f__Propionibacteriaceae.g__Propionibacterium	0.77589
NAS	L6	Birth.SeasonJuly-Sep	-0.000130473	0.00363621	-0.0358816	0.971471	k__Bacteria.p__Actinobacteria.c__Actinobacteria.o__Actinomycetales.f__Propionibacteriaceae.g__Propionibacterium	0.99381
NAS	L6	Birth.SeasonOct-Dec	0.000383691	0.00377692	0.101588	0.919351	k__Bacteria.p__Actinobacteria.c__Actinobacteria.o__Actinomycetales.f__Propionibacteriaceae.g__Propionibacterium	0.989646
NAS	L6	gaBirth	0.000177468	6.80638e-05	2.60737	0.0109777	k__Bacteria.p__Actinobacteria.c__Coriobacteriia.o__Coriobacteriales.f__Coriobacteriaceae.g__Atopobium	0.120046
NAS	L6	is_csectionTRUE	-0.000381249	0.000739617	-0.515467	0.607723	k__Bacteria.p__Actinobacteria.c__Coriobacteriia.o__Coriobacteriales.f__Coriobacteriaceae.g__Atopobium	0.944694
NAS	L6	Birth.SeasonJan-Mar	0.000282747	0.000962453	0.293777	0.769729	k__Bacteria.p__Actinobacteria.c__Coriobacteriia.o__Coriobacteriales.f__Coriobacteriaceae.g__Atopobium	0.958807
NAS	L6	Birth.SeasonJuly-Sep	-0.000232479	0.00100766	-0.230712	0.818158	k__Bacteria.p__Actinobacteria.c__Coriobacteriia.o__Coriobacteriales.f__Coriobacteriaceae.g__Atopobium	0.986592
NAS	L6	Birth.SeasonOct-Dec	-0.00115563	0.00104753	-1.1032	0.273422	k__Bacteria.p__Actinobacteria.c__Coriobacteriia.o__Coriobacteriales.f__Coriobacteriaceae.g__Atopobium	0.743407
NAS	L6	gaBirth	-5.07517e-05	2.26036e-05	-2.24529	0.0276566	k__Bacteria.p__Bacteroidetes.c__.o__.f__.g__	0.212935
NAS	L6	is_csectionTRUE	-7.23851e-05	0.000248821	-0.290913	0.771911	k__Bacteria.p__Bacteroidetes.c__.o__.f__.g__	0.959455
NAS	L6	Birth.SeasonJan-Mar	-0.000237329	0.000318834	-0.744368	0.458949	k__Bacteria.p__Bacteroidetes.c__.o__.f__.g__	0.919365
NAS	L6	Birth.SeasonJuly-Sep	0.00084579	0.000339457	2.4916	0.0148967	k__Bacteria.p__Bacteroidetes.c__.o__.f__.g__	0.764336
NAS	L6	Birth.SeasonOct-Dec	0.000280982	0.000351447	0.799501	0.426491	k__Bacteria.p__Bacteroidetes.c__.o__.f__.g__	0.833881
NAS	L6	gaBirth	9.56121e-05	4.60759e-05	2.0751	0.0413614	k__Bacteria.p__Bacteroidetes.c__Bacteroidia.o__Bacteroidales.f__Bacteroidaceae.g__Bacteroides	0.264713
NAS	L6	is_csectionTRUE	-0.00094535	0.000507647	-1.86222	0.0664374	k__Bacteria.p__Bacteroidetes.c__Bacteroidia.o__Bacteroidales.f__Bacteroidaceae.g__Bacteroides	0.69227
NAS	L6	Birth.SeasonJan-Mar	-0.000382614	0.000649882	-0.588744	0.557779	k__Bacteria.p__Bacteroidetes.c__Bacteroidia.o__Bacteroidales.f__Bacteroidaceae.g__Bacteroides	0.919365
NAS	L6	Birth.SeasonJuly-Sep	0.000647976	0.000692561	0.935623	0.352431	k__Bacteria.p__Bacteroidetes.c__Bacteroidia.o__Bacteroidales.f__Bacteroidaceae.g__Bacteroides	0.966106
NAS	L6	Birth.SeasonOct-Dec	0.000207175	0.000716669	0.28908	0.773307	k__Bacteria.p__Bacteroidetes.c__Bacteroidia.o__Bacteroidales.f__Bacteroidaceae.g__Bacteroides	0.961003
NAS	L6	gaBirth	0.000303828	0.000227468	1.33569	0.185635	k__Bacteria.p__Bacteroidetes.c__Bacteroidia.o__Bacteroidales.f__Porphyromonadaceae.g__Porphyromonas	0.426511
NAS	L6	is_csectionTRUE	0.00256882	0.00247036	1.03986	0.301704	k__Bacteria.p__Bacteroidetes.c__Bacteroidia.o__Bacteroidales.f__Porphyromonadaceae.g__Porphyromonas	0.853097
NAS	L6	Birth.SeasonJan-Mar	0.00602874	0.00321759	1.87368	0.0648185	k__Bacteria.p__Bacteroidetes.c__Bacteroidia.o__Bacteroidales.f__Porphyromonadaceae.g__Porphyromonas	0.740788
NAS	L6	Birth.SeasonJuly-Sep	0.00473682	0.00336509	1.40763	0.163317	k__Bacteria.p__Bacteroidetes.c__Bacteroidia.o__Bacteroidales.f__Porphyromonadaceae.g__Porphyromonas	0.859554
NAS	L6	Birth.SeasonOct-Dec	0.00749822	0.00349762	2.14381	0.0352465	k__Bacteria.p__Bacteroidetes.c__Bacteroidia.o__Bacteroidales.f__Porphyromonadaceae.g__Porphyromonas	0.481232
NAS	L6	gaBirth	9.38799e-05	0.00027747	0.338343	0.736038	k__Bacteria.p__Bacteroidetes.c__Bacteroidia.o__Bacteroidales.f__Prevotellaceae.g__Prevotella	0.854538
NAS	L6	is_csectionTRUE	-0.00597946	0.00302713	-1.97529	0.0518668	k__Bacteria.p__Bacteroidetes.c__Bacteroidia.o__Bacteroidales.f__Prevotellaceae.g__Prevotella	0.69227
NAS	L6	Birth.SeasonJan-Mar	0.00157083	0.0039182	0.400907	0.689613	k__Bacteria.p__Bacteroidetes.c__Bacteroidia.o__Bacteroidales.f__Prevotellaceae.g__Prevotella	0.933176
NAS	L6	Birth.SeasonJuly-Sep	0.00141358	0.00412742	0.342486	0.732931	k__Bacteria.p__Bacteroidetes.c__Bacteroidia.o__Bacteroidales.f__Prevotellaceae.g__Prevotella	0.986592
NAS	L6	Birth.SeasonOct-Dec	0.00403897	0.00428984	0.941519	0.349422	k__Bacteria.p__Bacteroidetes.c__Bacteroidia.o__Bacteroidales.f__Prevotellaceae.g__Prevotella	0.819636
NAS	L6	gaBirth	0.000259795	0.000255972	1.01493	0.313358	k__Bacteria.p__Bacteroidetes.c__Bacteroidia.o__Bacteroidales.f__.Paraprevotellaceae..g__.Prevotella.	0.562189
NAS	L6	is_csectionTRUE	0.00174074	0.00277968	0.626239	0.533035	k__Bacteria.p__Bacteroidetes.c__Bacteroidia.o__Bacteroidales.f__.Paraprevotellaceae..g__.Prevotella.	0.944694
NAS	L6	Birth.SeasonJan-Mar	-0.00139271	0.003621	-0.384619	0.701594	k__Bacteria.p__Bacteroidetes.c__Bacteroidia.o__Bacteroidales.f__.Paraprevotellaceae..g__.Prevotella.	0.933176
NAS	L6	Birth.SeasonJuly-Sep	0.000527269	0.00378634	0.139255	0.889617	k__Bacteria.p__Bacteroidetes.c__Bacteroidia.o__Bacteroidales.f__.Paraprevotellaceae..g__.Prevotella.	0.987928
NAS	L6	Birth.SeasonOct-Dec	0.00447942	0.00393532	1.13826	0.258588	k__Bacteria.p__Bacteroidetes.c__Bacteroidia.o__Bacteroidales.f__.Paraprevotellaceae..g__.Prevotella.	0.743407
NAS	L6	gaBirth	0.000127171	6.49985e-05	1.95653	0.0540766	k__Bacteria.p__Bacteroidetes.c__Flavobacteriia.o__Flavobacteriales.f__Flavobacteriaceae.g__Capnocytophaga	0.294307
NAS	L6	is_csectionTRUE	0.000263526	0.000715272	0.368428	0.713578	k__Bacteria.p__Bacteroidetes.c__Flavobacteriia.o__Flavobacteriales.f__Flavobacteriaceae.g__Capnocytophaga	0.959455
NAS	L6	Birth.SeasonJan-Mar	0.000439414	0.000916852	0.479264	0.633127	k__Bacteria.p__Bacteroidetes.c__Flavobacteriia.o__Flavobacteriales.f__Flavobacteriaceae.g__Capnocytophaga	0.933176
NAS	L6	Birth.SeasonJuly-Sep	-0.000591324	0.000975819	-0.605977	0.546335	k__Bacteria.p__Bacteroidetes.c__Flavobacteriia.o__Flavobacteriales.f__Flavobacteriaceae.g__Capnocytophaga	0.986592
NAS	L6	Birth.SeasonOct-Dec	0.00110692	0.00101047	1.09546	0.276776	k__Bacteria.p__Bacteroidetes.c__Flavobacteriia.o__Flavobacteriales.f__Flavobacteriaceae.g__Capnocytophaga	0.744645
NAS	L6	gaBirth	0.000138184	0.000157085	0.879681	0.381805	k__Bacteria.p__Bacteroidetes.c__Flavobacteriia.o__Flavobacteriales.f__.Weeksellaceae..g__	0.639403
NAS	L6	is_csectionTRUE	0.000877683	0.00171121	0.512902	0.609507	k__Bacteria.p__Bacteroidetes.c__Flavobacteriia.o__Flavobacteriales.f__.Weeksellaceae..g__	0.944694
NAS	L6	Birth.SeasonJan-Mar	-0.000126088	0.00221906	-0.0568204	0.954837	k__Bacteria.p__Bacteroidetes.c__Flavobacteriia.o__Flavobacteriales.f__.Weeksellaceae..g__	0.991141
NAS	L6	Birth.SeasonJuly-Sep	0.000122559	0.00233263	0.0525411	0.958235	k__Bacteria.p__Bacteroidetes.c__Flavobacteriia.o__Flavobacteriales.f__.Weeksellaceae..g__	0.99381
NAS	L6	Birth.SeasonOct-Dec	-1.03192e-05	0.0024251	-0.00425517	0.996616	k__Bacteria.p__Bacteroidetes.c__Flavobacteriia.o__Flavobacteriales.f__.Weeksellaceae..g__	0.999564
NAS	L6	gaBirth	-5.71482e-05	0.000124783	-0.457979	0.648274	k__Bacteria.p__Bacteroidetes.c__Flavobacteriia.o__Flavobacteriales.f__.Weeksellaceae..g__Chryseobacterium	0.798836
NAS	L6	is_csectionTRUE	-0.000954996	0.00135999	-0.70221	0.484694	k__Bacteria.p__Bacteroidetes.c__Flavobacteriia.o__Flavobacteriales.f__.Weeksellaceae..g__Chryseobacterium	0.907361
NAS	L6	Birth.SeasonJan-Mar	0.000859418	0.00176252	0.487607	0.627232	k__Bacteria.p__Bacteroidetes.c__Flavobacteriia.o__Flavobacteriales.f__.Weeksellaceae..g__Chryseobacterium	0.933176
NAS	L6	Birth.SeasonJuly-Sep	-0.000710032	0.00185402	-0.382969	0.702812	k__Bacteria.p__Bacteroidetes.c__Flavobacteriia.o__Flavobacteriales.f__.Weeksellaceae..g__Chryseobacterium	0.986592
NAS	L6	Birth.SeasonOct-Dec	-0.000572007	0.00192738	-0.29678	0.767444	k__Bacteria.p__Bacteroidetes.c__Flavobacteriia.o__Flavobacteriales.f__.Weeksellaceae..g__Chryseobacterium	0.957837
NAS	L6	gaBirth	0.000179589	0.000134272	1.3375	0.185048	k__Bacteria.p__Cyanobacteria.c__Chloroplast.o__Streptophyta.f__.g__	0.426511
NAS	L6	is_csectionTRUE	-0.00197748	0.00147749	-1.3384	0.184755	k__Bacteria.p__Cyanobacteria.c__Chloroplast.o__Streptophyta.f__.g__	0.782508
NAS	L6	Birth.SeasonJan-Mar	0.000788232	0.00189402	0.416168	0.67846	k__Bacteria.p__Cyanobacteria.c__Chloroplast.o__Streptophyta.f__.g__	0.933176
NAS	L6	Birth.SeasonJuly-Sep	-0.000541817	0.00201568	-0.268801	0.788811	k__Bacteria.p__Cyanobacteria.c__Chloroplast.o__Streptophyta.f__.g__	0.986592
NAS	L6	Birth.SeasonOct-Dec	-0.00185357	0.00208733	-0.888009	0.377338	k__Bacteria.p__Cyanobacteria.c__Chloroplast.o__Streptophyta.f__.g__	0.823629
NAS	L6	gaBirth	-0.00282206	0.000526395	-5.36111	8.58305e-07	k__Bacteria.p__Firmicutes.c__Bacilli.Other.Other.Other	0.000175781
NAS	L6	is_csectionTRUE	-0.00519569	0.00573473	-0.906005	0.367797	k__Bacteria.p__Firmicutes.c__Bacilli.Other.Other.Other	0.888264
NAS	L6	Birth.SeasonJan-Mar	0.0131277	0.00743598	1.76543	0.0815091	k__Bacteria.p__Firmicutes.c__Bacilli.Other.Other.Other	0.740788
NAS	L6	Birth.SeasonJuly-Sep	-0.00454594	0.00781739	-0.581517	0.562613	k__Bacteria.p__Firmicutes.c__Bacilli.Other.Other.Other	0.986592
NAS	L6	Birth.SeasonOct-Dec	-0.001929	0.0081272	-0.237351	0.813023	k__Bacteria.p__Firmicutes.c__Bacilli.Other.Other.Other	0.963015
NAS	L6	gaBirth	-9.21198e-05	7.50819e-05	-1.22693	0.223638	k__Bacteria.p__Firmicutes.c__Bacilli.o__Bacillales.f__Bacillaceae.Other	0.469273
NAS	L6	is_csectionTRUE	-0.000757529	0.000819157	-0.924767	0.358014	k__Bacteria.p__Firmicutes.c__Bacilli.o__Bacillales.f__Bacillaceae.Other	0.888264
NAS	L6	Birth.SeasonJan-Mar	0.0010135	0.00106023	0.955922	0.342142	k__Bacteria.p__Firmicutes.c__Bacilli.o__Bacillales.f__Bacillaceae.Other	0.889223
NAS	L6	Birth.SeasonJuly-Sep	0.00209056	0.00111691	1.87174	0.0650903	k__Bacteria.p__Firmicutes.c__Bacilli.o__Bacillales.f__Bacillaceae.Other	0.805865
NAS	L6	Birth.SeasonOct-Dec	0.0013661	0.00116085	1.17681	0.242943	k__Bacteria.p__Firmicutes.c__Bacilli.o__Bacillales.f__Bacillaceae.Other	0.743407
NAS	L6	gaBirth	-9.66247e-06	3.94902e-05	-0.24468	0.807364	k__Bacteria.p__Firmicutes.c__Bacilli.o__Bacillales.f__Staphylococcaceae.g__Jeotgalicoccus	0.893773
NAS	L6	is_csectionTRUE	-0.000550558	0.000429316	-1.28241	0.203597	k__Bacteria.p__Firmicutes.c__Bacilli.o__Bacillales.f__Staphylococcaceae.g__Jeotgalicoccus	0.801861
NAS	L6	Birth.SeasonJan-Mar	0.000437661	0.000558283	0.783942	0.435511	k__Bacteria.p__Firmicutes.c__Bacilli.o__Bacillales.f__Staphylococcaceae.g__Jeotgalicoccus	0.919365
NAS	L6	Birth.SeasonJuly-Sep	0.00079488	0.000584969	1.35884	0.178216	k__Bacteria.p__Firmicutes.c__Bacilli.o__Bacillales.f__Staphylococcaceae.g__Jeotgalicoccus	0.859554
NAS	L6	Birth.SeasonOct-Dec	0.000131705	0.000608165	0.216561	0.82913	k__Bacteria.p__Firmicutes.c__Bacilli.o__Bacillales.f__Staphylococcaceae.g__Jeotgalicoccus	0.963015
NAS	L6	gaBirth	-0.00735223	0.00172931	-4.25153	5.97269e-05	k__Bacteria.p__Firmicutes.c__Bacilli.o__Bacillales.f__Staphylococcaceae.g__Staphylococcus	0.00396429
NAS	L6	is_csectionTRUE	-0.00947798	0.0187887	-0.504451	0.615404	k__Bacteria.p__Firmicutes.c__Bacilli.o__Bacillales.f__Staphylococcaceae.g__Staphylococcus	0.944694
NAS	L6	Birth.SeasonJan-Mar	0.046961	0.0244553	1.92028	0.0585747	k__Bacteria.p__Firmicutes.c__Bacilli.o__Bacillales.f__Staphylococcaceae.g__Staphylococcus	0.740788
NAS	L6	Birth.SeasonJuly-Sep	0.000174077	0.0255967	0.00680074	0.994592	k__Bacteria.p__Firmicutes.c__Bacilli.o__Bacillales.f__Staphylococcaceae.g__Staphylococcus	0.995564
NAS	L6	Birth.SeasonOct-Dec	0.0224102	0.0266084	0.842222	0.402306	k__Bacteria.p__Firmicutes.c__Bacilli.o__Bacillales.f__Staphylococcaceae.g__Staphylococcus	0.828047
NAS	L6	gaBirth	7.77714e-06	2.86051e-05	0.27188	0.786452	k__Bacteria.p__Firmicutes.c__Bacilli.o__Bacillales.f__.Exiguobacteraceae..g__Exiguobacterium	0.880508
NAS	L6	is_csectionTRUE	-0.000190832	0.000314163	-0.607431	0.545375	k__Bacteria.p__Firmicutes.c__Bacilli.o__Bacillales.f__.Exiguobacteraceae..g__Exiguobacterium	0.944694
NAS	L6	Birth.SeasonJan-Mar	0.000597701	0.000403559	1.48107	0.142721	k__Bacteria.p__Firmicutes.c__Bacilli.o__Bacillales.f__.Exiguobacteraceae..g__Exiguobacterium	0.740788
NAS	L6	Birth.SeasonJuly-Sep	0.000597904	0.000428587	1.39506	0.167063	k__Bacteria.p__Firmicutes.c__Bacilli.o__Bacillales.f__.Exiguobacteraceae..g__Exiguobacterium	0.859554
NAS	L6	Birth.SeasonOct-Dec	0.00029147	0.000444269	0.656068	0.513762	k__Bacteria.p__Firmicutes.c__Bacilli.o__Bacillales.f__.Exiguobacteraceae..g__Exiguobacterium	0.899303
NAS	L6	gaBirth	-0.000236976	8.91036e-05	-2.65956	0.0095382	k__Bacteria.p__Firmicutes.c__Bacilli.o__Gemellales.f__.g__	0.117761
NAS	L6	is_csectionTRUE	-6.18876e-05	0.000971397	-0.0637099	0.949369	k__Bacteria.p__Firmicutes.c__Bacilli.o__Gemellales.f__.g__	0.987961
NAS	L6	Birth.SeasonJan-Mar	-0.00146671	0.00125846	-1.16548	0.247469	k__Bacteria.p__Firmicutes.c__Bacilli.o__Gemellales.f__.g__	0.844382
NAS	L6	Birth.SeasonJuly-Sep	0.00175239	0.00132433	1.32323	0.189726	k__Bacteria.p__Firmicutes.c__Bacilli.o__Gemellales.f__.g__	0.859554
NAS	L6	Birth.SeasonOct-Dec	-0.00108916	0.00137666	-0.791159	0.431314	k__Bacteria.p__Firmicutes.c__Bacilli.o__Gemellales.f__.g__	0.833881
NAS	L6	gaBirth	0.000299445	0.000170085	1.76057	0.0823346	k__Bacteria.p__Firmicutes.c__Bacilli.o__Gemellales.f__Gemellaceae.Other	0.317665
NAS	L6	is_csectionTRUE	0.000838428	0.00185142	0.452857	0.651942	k__Bacteria.p__Firmicutes.c__Bacilli.o__Gemellales.f__Gemellaceae.Other	0.944694
NAS	L6	Birth.SeasonJan-Mar	0.00541504	0.00240329	2.25318	0.0271321	k__Bacteria.p__Firmicutes.c__Bacilli.o__Gemellales.f__Gemellaceae.Other	0.682385
NAS	L6	Birth.SeasonJuly-Sep	-0.00105254	0.00252339	-0.417114	0.677771	k__Bacteria.p__Firmicutes.c__Bacilli.o__Gemellales.f__Gemellaceae.Other	0.986592
NAS	L6	Birth.SeasonOct-Dec	0.00550322	0.00262359	2.09759	0.0392664	k__Bacteria.p__Firmicutes.c__Bacilli.o__Gemellales.f__Gemellaceae.Other	0.493711
NAS	L6	gaBirth	0.000378306	0.000313871	1.20529	0.23183	k__Bacteria.p__Firmicutes.c__Bacilli.o__Gemellales.f__Gemellaceae.g__	0.476412
NAS	L6	is_csectionTRUE	0.00281573	0.00342237	0.822741	0.413229	k__Bacteria.p__Firmicutes.c__Bacilli.o__Gemellales.f__Gemellaceae.g__	0.892944
NAS	L6	Birth.SeasonJan-Mar	0.000229066	0.0044328	0.0516752	0.958923	k__Bacteria.p__Firmicutes.c__Bacilli.o__Gemellales.f__Gemellaceae.g__	0.991141
NAS	L6	Birth.SeasonJuly-Sep	0.00429339	0.00466593	0.920156	0.360403	k__Bacteria.p__Firmicutes.c__Bacilli.o__Gemellales.f__Gemellaceae.g__	0.966106
NAS	L6	Birth.SeasonOct-Dec	0.00516669	0.00485015	1.06526	0.290129	k__Bacteria.p__Firmicutes.c__Bacilli.o__Gemellales.f__Gemellaceae.g__	0.749169
NAS	L6	gaBirth	6.8708e-05	9.28027e-05	0.740366	0.461359	k__Bacteria.p__Firmicutes.c__Bacilli.o__Lactobacillales.f__Aerococcaceae.g__Abiotrophia	0.70167
NAS	L6	is_csectionTRUE	0.000325022	0.00101494	0.320237	0.749668	k__Bacteria.p__Firmicutes.c__Bacilli.o__Lactobacillales.f__Aerococcaceae.g__Abiotrophia	0.959455
NAS	L6	Birth.SeasonJan-Mar	0.000187381	0.00130989	0.143051	0.886629	k__Bacteria.p__Firmicutes.c__Bacilli.o__Lactobacillales.f__Aerococcaceae.g__Abiotrophia	0.985885
NAS	L6	Birth.SeasonJuly-Sep	0.0021331	0.00138425	1.54098	0.127476	k__Bacteria.p__Firmicutes.c__Bacilli.o__Lactobacillales.f__Aerococcaceae.g__Abiotrophia	0.859554
NAS	L6	Birth.SeasonOct-Dec	0.00154161	0.00143762	1.07234	0.28696	k__Bacteria.p__Firmicutes.c__Bacilli.o__Lactobacillales.f__Aerococcaceae.g__Abiotrophia	0.747704
NAS	L6	gaBirth	-1.54545e-05	2.85627e-05	-0.541073	0.590039	k__Bacteria.p__Firmicutes.c__Bacilli.o__Lactobacillales.f__Aerococcaceae.g__Aerococcus	0.766668
NAS	L6	is_csectionTRUE	-0.000496261	0.000312365	-1.58872	0.116276	k__Bacteria.p__Firmicutes.c__Bacilli.o__Lactobacillales.f__Aerococcaceae.g__Aerococcus	0.721972
NAS	L6	Birth.SeasonJan-Mar	0.00011012	0.000403161	0.273141	0.785486	k__Bacteria.p__Firmicutes.c__Bacilli.o__Lactobacillales.f__Aerococcaceae.g__Aerococcus	0.958807
NAS	L6	Birth.SeasonJuly-Sep	9.87656e-05	0.000426025	0.231831	0.817293	k__Bacteria.p__Firmicutes.c__Bacilli.o__Lactobacillales.f__Aerococcaceae.g__Aerococcus	0.986592
NAS	L6	Birth.SeasonOct-Dec	0.000373459	0.000442455	0.84406	0.401285	k__Bacteria.p__Firmicutes.c__Bacilli.o__Lactobacillales.f__Aerococcaceae.g__Aerococcus	0.828047
NAS	L6	gaBirth	0.00212209	0.000802141	2.64553	0.00990712	k__Bacteria.p__Firmicutes.c__Bacilli.o__Lactobacillales.f__Aerococcaceae.g__Alloiococcus	0.117761
NAS	L6	is_csectionTRUE	0.00509372	0.00870237	0.585326	0.560062	k__Bacteria.p__Firmicutes.c__Bacilli.o__Lactobacillales.f__Aerococcaceae.g__Alloiococcus	0.944694
NAS	L6	Birth.SeasonJan-Mar	-0.0113386	0.0113558	-0.998489	0.321211	k__Bacteria.p__Firmicutes.c__Bacilli.o__Lactobacillales.f__Aerococcaceae.g__Alloiococcus	0.871828
NAS	L6	Birth.SeasonJuly-Sep	-0.00487987	0.0118502	-0.411796	0.681648	k__Bacteria.p__Firmicutes.c__Bacilli.o__Lactobacillales.f__Aerococcaceae.g__Alloiococcus	0.986592
NAS	L6	Birth.SeasonOct-Dec	-0.010106	0.0123095	-0.820992	0.414218	k__Bacteria.p__Firmicutes.c__Bacilli.o__Lactobacillales.f__Aerococcaceae.g__Alloiococcus	0.833881
NAS	L6	gaBirth	-2.36468e-05	4.59812e-05	-0.51427	0.608555	k__Bacteria.p__Firmicutes.c__Bacilli.o__Lactobacillales.f__Aerococcaceae.g__Facklamia	0.77073
NAS	L6	is_csectionTRUE	-0.000484382	0.000500042	-0.968681	0.335777	k__Bacteria.p__Firmicutes.c__Bacilli.o__Lactobacillales.f__Aerococcaceae.g__Facklamia	0.885174
NAS	L6	Birth.SeasonJan-Mar	-0.000644399	0.000649954	-0.991453	0.32461	k__Bacteria.p__Firmicutes.c__Bacilli.o__Lactobacillales.f__Aerococcaceae.g__Facklamia	0.871828
NAS	L6	Birth.SeasonJuly-Sep	0.000271502	0.000681391	0.398453	0.691413	k__Bacteria.p__Firmicutes.c__Bacilli.o__Lactobacillales.f__Aerococcaceae.g__Facklamia	0.986592
NAS	L6	Birth.SeasonOct-Dec	-0.000769691	0.000708436	-1.08647	0.280707	k__Bacteria.p__Firmicutes.c__Bacilli.o__Lactobacillales.f__Aerococcaceae.g__Facklamia	0.744674
NAS	L6	gaBirth	0.000486039	0.000284208	1.71015	0.0913171	k__Bacteria.p__Firmicutes.c__Bacilli.o__Lactobacillales.f__Carnobacteriaceae.g__Granulicatella	0.320832
NAS	L6	is_csectionTRUE	0.00284137	0.00308671	0.920517	0.360215	k__Bacteria.p__Firmicutes.c__Bacilli.o__Lactobacillales.f__Carnobacteriaceae.g__Granulicatella	0.888264
NAS	L6	Birth.SeasonJan-Mar	0.00203462	0.00402007	0.506116	0.61424	k__Bacteria.p__Firmicutes.c__Bacilli.o__Lactobacillales.f__Carnobacteriaceae.g__Granulicatella	0.932542
NAS	L6	Birth.SeasonJuly-Sep	-0.00279529	0.00420473	-0.664797	0.508192	k__Bacteria.p__Firmicutes.c__Bacilli.o__Lactobacillales.f__Carnobacteriaceae.g__Granulicatella	0.986592
NAS	L6	Birth.SeasonOct-Dec	0.00334137	0.0043704	0.764546	0.446909	k__Bacteria.p__Firmicutes.c__Bacilli.o__Lactobacillales.f__Carnobacteriaceae.g__Granulicatella	0.833881
NAS	L6	gaBirth	-0.000938011	0.0002129	-4.40588	3.40643e-05	k__Bacteria.p__Firmicutes.c__Bacilli.o__Lactobacillales.f__Enterococcaceae.g__Enterococcus	0.00394051
NAS	L6	is_csectionTRUE	0.00214951	0.00234075	0.9183	0.361367	k__Bacteria.p__Firmicutes.c__Bacilli.o__Lactobacillales.f__Enterococcaceae.g__Enterococcus	0.888264
NAS	L6	Birth.SeasonJan-Mar	-0.000174737	0.00300332	-0.0581813	0.953757	k__Bacteria.p__Firmicutes.c__Bacilli.o__Lactobacillales.f__Enterococcaceae.g__Enterococcus	0.991141
NAS	L6	Birth.SeasonJuly-Sep	0.00187881	0.00319337	0.588346	0.558045	k__Bacteria.p__Firmicutes.c__Bacilli.o__Lactobacillales.f__Enterococcaceae.g__Enterococcus	0.986592
NAS	L6	Birth.SeasonOct-Dec	-0.001198	0.00330836	-0.362113	0.718272	k__Bacteria.p__Firmicutes.c__Bacilli.o__Lactobacillales.f__Enterococcaceae.g__Enterococcus	0.95724
NAS	L6	gaBirth	-2.56863e-05	0.0001705	-0.150653	0.880648	k__Bacteria.p__Firmicutes.c__Bacilli.o__Lactobacillales.f__Lactobacillaceae.g__Lactobacillus	0.937057
NAS	L6	is_csectionTRUE	-0.00103555	0.00187251	-0.553028	0.581867	k__Bacteria.p__Firmicutes.c__Bacilli.o__Lactobacillales.f__Lactobacillaceae.g__Lactobacillus	0.944694
NAS	L6	Birth.SeasonJan-Mar	9.88679e-05	0.00240541	0.0411023	0.967322	k__Bacteria.p__Firmicutes.c__Bacilli.o__Lactobacillales.f__Lactobacillaceae.g__Lactobacillus	0.994516
NAS	L6	Birth.SeasonJuly-Sep	-0.000549663	0.00255451	-0.215173	0.830208	k__Bacteria.p__Firmicutes.c__Bacilli.o__Lactobacillales.f__Lactobacillaceae.g__Lactobacillus	0.986592
NAS	L6	Birth.SeasonOct-Dec	-0.00298059	0.00264801	-1.1256	0.263878	k__Bacteria.p__Firmicutes.c__Bacilli.o__Lactobacillales.f__Lactobacillaceae.g__Lactobacillus	0.743407
NAS	L6	gaBirth	0.000209566	0.000353608	0.592652	0.555174	k__Bacteria.p__Firmicutes.c__Bacilli.o__Lactobacillales.f__Leuconostocaceae.g__Leuconostoc	0.751259
NAS	L6	is_csectionTRUE	-0.0033022	0.00383113	-0.861938	0.391433	k__Bacteria.p__Firmicutes.c__Bacilli.o__Lactobacillales.f__Leuconostocaceae.g__Leuconostoc	0.892944
NAS	L6	Birth.SeasonJan-Mar	-0.000470528	0.00501643	-0.0937973	0.925517	k__Bacteria.p__Firmicutes.c__Bacilli.o__Lactobacillales.f__Leuconostocaceae.g__Leuconostoc	0.991141
NAS	L6	Birth.SeasonJuly-Sep	0.00703265	0.00521367	1.34889	0.181379	k__Bacteria.p__Firmicutes.c__Bacilli.o__Lactobacillales.f__Leuconostocaceae.g__Leuconostoc	0.859554
NAS	L6	Birth.SeasonOct-Dec	-0.00123439	0.00540426	-0.22841	0.819941	k__Bacteria.p__Firmicutes.c__Bacilli.o__Lactobacillales.f__Leuconostocaceae.g__Leuconostoc	0.963015
NAS	L6	gaBirth	3.86742e-05	3.39487e-05	1.1392	0.258199	k__Bacteria.p__Firmicutes.c__Bacilli.o__Lactobacillales.f__Streptococcaceae.Other	0.509319
NAS	L6	is_csectionTRUE	0.000129571	0.000370258	0.349947	0.727346	k__Bacteria.p__Firmicutes.c__Bacilli.o__Lactobacillales.f__Streptococcaceae.Other	0.959455
NAS	L6	Birth.SeasonJan-Mar	-0.000368479	0.000479429	-0.768578	0.444525	k__Bacteria.p__Firmicutes.c__Bacilli.o__Lactobacillales.f__Streptococcaceae.Other	0.919365
NAS	L6	Birth.SeasonJuly-Sep	-0.00107378	0.000504815	-2.12708	0.036658	k__Bacteria.p__Firmicutes.c__Bacilli.o__Lactobacillales.f__Streptococcaceae.Other	0.805865
NAS	L6	Birth.SeasonOct-Dec	-0.000491677	0.000524718	-0.93703	0.351711	k__Bacteria.p__Firmicutes.c__Bacilli.o__Lactobacillales.f__Streptococcaceae.Other	0.819636
NAS	L6	gaBirth	-7.04076e-05	5.27047e-05	-1.33589	0.185572	k__Bacteria.p__Firmicutes.c__Bacilli.o__Lactobacillales.f__Streptococcaceae.g__	0.426511
NAS	L6	is_csectionTRUE	0.000140763	0.000573367	0.245503	0.806729	k__Bacteria.p__Firmicutes.c__Bacilli.o__Lactobacillales.f__Streptococcaceae.g__	0.959455
NAS	L6	Birth.SeasonJan-Mar	0.000148456	0.000744878	0.199303	0.842558	k__Bacteria.p__Firmicutes.c__Bacilli.o__Lactobacillales.f__Streptococcaceae.g__	0.969099
NAS	L6	Birth.SeasonJuly-Sep	0.00077676	0.000781373	0.994096	0.323331	k__Bacteria.p__Firmicutes.c__Bacilli.o__Lactobacillales.f__Streptococcaceae.g__	0.962751
NAS	L6	Birth.SeasonOct-Dec	0.00069583	0.000812405	0.856507	0.39441	k__Bacteria.p__Firmicutes.c__Bacilli.o__Lactobacillales.f__Streptococcaceae.g__	0.826777
NAS	L6	gaBirth	-0.000220692	0.000279421	-0.789821	0.43209	k__Bacteria.p__Firmicutes.c__Bacilli.o__Lactobacillales.f__Streptococcaceae.g__Lactococcus	0.668369
NAS	L6	is_csectionTRUE	-0.00461086	0.00303453	-1.51946	0.132795	k__Bacteria.p__Firmicutes.c__Bacilli.o__Lactobacillales.f__Streptococcaceae.g__Lactococcus	0.721972
NAS	L6	Birth.SeasonJan-Mar	0.00250246	0.00395251	0.633131	0.528549	k__Bacteria.p__Firmicutes.c__Bacilli.o__Lactobacillales.f__Streptococcaceae.g__Lactococcus	0.919365
NAS	L6	Birth.SeasonJuly-Sep	0.00451669	0.00413357	1.09268	0.277984	k__Bacteria.p__Firmicutes.c__Bacilli.o__Lactobacillales.f__Streptococcaceae.g__Lactococcus	0.959002
NAS	L6	Birth.SeasonOct-Dec	-0.000275105	0.00429634	-0.0640324	0.949113	k__Bacteria.p__Firmicutes.c__Bacilli.o__Lactobacillales.f__Streptococcaceae.g__Lactococcus	0.994751
NAS	L6	gaBirth	0.00774615	0.00227048	3.41167	0.00103733	k__Bacteria.p__Firmicutes.c__Bacilli.o__Lactobacillales.f__Streptococcaceae.g__Streptococcus	0.0295062
NAS	L6	is_csectionTRUE	0.0225766	0.0246368	0.916378	0.362367	k__Bacteria.p__Firmicutes.c__Bacilli.o__Lactobacillales.f__Streptococcaceae.g__Streptococcus	0.888264
NAS	L6	Birth.SeasonJan-Mar	-4.21513e-06	0.0321374	-0.00013116	0.999896	k__Bacteria.p__Firmicutes.c__Bacilli.o__Lactobacillales.f__Streptococcaceae.g__Streptococcus	0.999896
NAS	L6	Birth.SeasonJuly-Sep	0.022725	0.0335506	0.677335	0.50025	k__Bacteria.p__Firmicutes.c__Bacilli.o__Lactobacillales.f__Streptococcaceae.g__Streptococcus	0.986592
NAS	L6	Birth.SeasonOct-Dec	0.0920989	0.0348558	2.64229	0.00999437	k__Bacteria.p__Firmicutes.c__Bacilli.o__Lactobacillales.f__Streptococcaceae.g__Streptococcus	0.365508
NAS	L6	gaBirth	-1.70086e-05	2.6143e-05	-0.650598	0.517268	k__Bacteria.p__Firmicutes.c__Clostridia.o__Clostridiales.Other.Other	0.730949
NAS	L6	is_csectionTRUE	-0.000243251	0.000288034	-0.844523	0.401028	k__Bacteria.p__Firmicutes.c__Clostridia.o__Clostridiales.Other.Other	0.892944
NAS	L6	Birth.SeasonJan-Mar	0.000516526	0.000368737	1.4008	0.165344	k__Bacteria.p__Firmicutes.c__Clostridia.o__Clostridiales.Other.Other	0.763818
NAS	L6	Birth.SeasonJuly-Sep	0.000447119	0.000392952	1.13784	0.25876	k__Bacteria.p__Firmicutes.c__Clostridia.o__Clostridiales.Other.Other	0.942954
NAS	L6	Birth.SeasonOct-Dec	0.000470725	0.000406631	1.15762	0.250644	k__Bacteria.p__Firmicutes.c__Clostridia.o__Clostridiales.Other.Other	0.743407
NAS	L6	gaBirth	9.41367e-05	5.04163e-05	1.86719	0.0657317	k__Bacteria.p__Firmicutes.c__Clostridia.o__Clostridiales.f__.g__	0.294307
NAS	L6	is_csectionTRUE	0.000177743	0.000549844	0.32326	0.747386	k__Bacteria.p__Firmicutes.c__Clostridia.o__Clostridiales.f__.g__	0.959455
NAS	L6	Birth.SeasonJan-Mar	-0.00034177	0.000711993	-0.480019	0.632593	k__Bacteria.p__Firmicutes.c__Clostridia.o__Clostridiales.f__.g__	0.933176
NAS	L6	Birth.SeasonJuly-Sep	-0.000116648	0.000749661	-0.155601	0.87676	k__Bacteria.p__Firmicutes.c__Clostridia.o__Clostridiales.f__.g__	0.987928
NAS	L6	Birth.SeasonOct-Dec	0.000578467	0.000779223	0.742364	0.460155	k__Bacteria.p__Firmicutes.c__Clostridia.o__Clostridiales.f__.g__	0.85054
NAS	L6	gaBirth	6.90594e-05	7.56997e-05	0.912282	0.364505	k__Bacteria.p__Firmicutes.c__Clostridia.o__Clostridiales.f__Lachnospiraceae.Other	0.617969
NAS	L6	is_csectionTRUE	-0.000419657	0.000826503	-0.50775	0.613099	k__Bacteria.p__Firmicutes.c__Clostridia.o__Clostridiales.f__Lachnospiraceae.Other	0.944694
NAS	L6	Birth.SeasonJan-Mar	-0.000478819	0.0010688	-0.447999	0.655429	k__Bacteria.p__Firmicutes.c__Clostridia.o__Clostridiales.f__Lachnospiraceae.Other	0.933176
NAS	L6	Birth.SeasonJuly-Sep	0.000793424	0.00112703	0.703993	0.483589	k__Bacteria.p__Firmicutes.c__Clostridia.o__Clostridiales.f__Lachnospiraceae.Other	0.986592
NAS	L6	Birth.SeasonOct-Dec	-0.000158173	0.00117114	-0.135058	0.892923	k__Bacteria.p__Firmicutes.c__Clostridia.o__Clostridiales.f__Lachnospiraceae.Other	0.9822
NAS	L6	gaBirth	0.000145105	6.44513e-05	2.25139	0.0272503	k__Bacteria.p__Firmicutes.c__Clostridia.o__Clostridiales.f__Lachnospiraceae.g__	0.212935
NAS	L6	is_csectionTRUE	-0.00104527	0.000706128	-1.48028	0.142933	k__Bacteria.p__Firmicutes.c__Clostridia.o__Clostridiales.f__Lachnospiraceae.g__	0.745913
NAS	L6	Birth.SeasonJan-Mar	-0.000331009	0.000909503	-0.363945	0.716909	k__Bacteria.p__Firmicutes.c__Clostridia.o__Clostridiales.f__Lachnospiraceae.g__	0.939968
NAS	L6	Birth.SeasonJuly-Sep	-0.000978765	0.000963206	-1.01615	0.31278	k__Bacteria.p__Firmicutes.c__Clostridia.o__Clostridiales.f__Lachnospiraceae.g__	0.962751
NAS	L6	Birth.SeasonOct-Dec	-0.00116684	0.00099961	-1.1673	0.246739	k__Bacteria.p__Firmicutes.c__Clostridia.o__Clostridiales.f__Lachnospiraceae.g__	0.743407
NAS	L6	gaBirth	4.25439e-05	8.1103e-05	0.524566	0.601411	k__Bacteria.p__Firmicutes.c__Clostridia.o__Clostridiales.f__Lachnospiraceae.g__Blautia	0.77073
NAS	L6	is_csectionTRUE	-0.0015811	0.000886753	-1.78302	0.0785757	k__Bacteria.p__Firmicutes.c__Clostridia.o__Clostridiales.f__Lachnospiraceae.g__Blautia	0.69227
NAS	L6	Birth.SeasonJan-Mar	-0.000480467	0.0011448	-0.419695	0.675893	k__Bacteria.p__Firmicutes.c__Clostridia.o__Clostridiales.f__Lachnospiraceae.g__Blautia	0.933176
NAS	L6	Birth.SeasonJuly-Sep	0.00204442	0.00120939	1.69046	0.0950377	k__Bacteria.p__Firmicutes.c__Clostridia.o__Clostridiales.f__Lachnospiraceae.g__Blautia	0.859554
NAS	L6	Birth.SeasonOct-Dec	-7.13898e-05	0.00125613	-0.056833	0.954827	k__Bacteria.p__Firmicutes.c__Clostridia.o__Clostridiales.f__Lachnospiraceae.g__Blautia	0.994751
NAS	L6	gaBirth	4.77226e-05	1.69741e-05	2.81149	0.00627011	k__Bacteria.p__Firmicutes.c__Clostridia.o__Clostridiales.f__Lachnospiraceae.g__Catonella	0.0904308
NAS	L6	is_csectionTRUE	-0.000122734	0.000186403	-0.658433	0.51225	k__Bacteria.p__Firmicutes.c__Clostridia.o__Clostridiales.f__Lachnospiraceae.g__Catonella	0.944694
NAS	L6	Birth.SeasonJan-Mar	0.000109122	0.000239472	0.455678	0.649921	k__Bacteria.p__Firmicutes.c__Clostridia.o__Clostridiales.f__Lachnospiraceae.g__Catonella	0.933176
NAS	L6	Birth.SeasonJuly-Sep	-0.000374858	0.000254293	-1.47411	0.144581	k__Bacteria.p__Firmicutes.c__Clostridia.o__Clostridiales.f__Lachnospiraceae.g__Catonella	0.859554
NAS	L6	Birth.SeasonOct-Dec	0.000243022	0.000263612	0.921891	0.359503	k__Bacteria.p__Firmicutes.c__Clostridia.o__Clostridiales.f__Lachnospiraceae.g__Catonella	0.82172
NAS	L6	gaBirth	2.66385e-05	2.41275e-05	1.10407	0.273046	k__Bacteria.p__Firmicutes.c__Clostridia.o__Clostridiales.f__Lachnospiraceae.g__Oribacterium	0.520669
NAS	L6	is_csectionTRUE	-0.000138139	0.00026352	-0.52421	0.601658	k__Bacteria.p__Firmicutes.c__Clostridia.o__Clostridiales.f__Lachnospiraceae.g__Oribacterium	0.944694
NAS	L6	Birth.SeasonJan-Mar	-0.000481801	0.000340632	-1.41443	0.161319	k__Bacteria.p__Firmicutes.c__Clostridia.o__Clostridiales.f__Lachnospiraceae.g__Oribacterium	0.761247
NAS	L6	Birth.SeasonJuly-Sep	-0.000346198	0.000359355	-0.963387	0.338409	k__Bacteria.p__Firmicutes.c__Clostridia.o__Clostridiales.f__Lachnospiraceae.g__Oribacterium	0.965266
NAS	L6	Birth.SeasonOct-Dec	-0.000162461	0.000373381	-0.435108	0.664717	k__Bacteria.p__Firmicutes.c__Clostridia.o__Clostridiales.f__Lachnospiraceae.g__Oribacterium	0.952008
NAS	L6	gaBirth	5.81185e-05	3.31501e-05	1.75319	0.0836009	k__Bacteria.p__Firmicutes.c__Clostridia.o__Clostridiales.f__Lachnospiraceae.g__.Ruminococcus.	0.317665
NAS	L6	is_csectionTRUE	-0.000106613	0.000365236	-0.291901	0.771157	k__Bacteria.p__Firmicutes.c__Clostridia.o__Clostridiales.f__Lachnospiraceae.g__.Ruminococcus.	0.959455
NAS	L6	Birth.SeasonJan-Mar	-0.000470072	0.000467569	-1.00535	0.317917	k__Bacteria.p__Firmicutes.c__Clostridia.o__Clostridiales.f__Lachnospiraceae.g__.Ruminococcus.	0.87002
NAS	L6	Birth.SeasonJuly-Sep	0.000306645	0.000498275	0.615414	0.54012	k__Bacteria.p__Firmicutes.c__Clostridia.o__Clostridiales.f__Lachnospiraceae.g__.Ruminococcus.	0.986592
NAS	L6	Birth.SeasonOct-Dec	-9.24799e-05	0.00051562	-0.179357	0.858135	k__Bacteria.p__Firmicutes.c__Clostridia.o__Clostridiales.f__Lachnospiraceae.g__.Ruminococcus.	0.969669
NAS	L6	gaBirth	3.60543e-05	1.95058e-05	1.84838	0.0684367	k__Bacteria.p__Firmicutes.c__Clostridia.o__Clostridiales.f__Peptostreptococcaceae.g__Peptostreptococcus	0.294307
NAS	L6	is_csectionTRUE	-0.000280554	0.000214875	-1.30566	0.195605	k__Bacteria.p__Firmicutes.c__Clostridia.o__Clostridiales.f__Peptostreptococcaceae.g__Peptostreptococcus	0.782508
NAS	L6	Birth.SeasonJan-Mar	-0.000682577	0.000275125	-2.48097	0.015313	k__Bacteria.p__Firmicutes.c__Clostridia.o__Clostridiales.f__Peptostreptococcaceae.g__Peptostreptococcus	0.682385
NAS	L6	Birth.SeasonJuly-Sep	-0.000620173	0.000293145	-2.11559	0.037656	k__Bacteria.p__Firmicutes.c__Clostridia.o__Clostridiales.f__Peptostreptococcaceae.g__Peptostreptococcus	0.805865
NAS	L6	Birth.SeasonOct-Dec	1.1952e-05	0.000303376	0.0393967	0.968677	k__Bacteria.p__Firmicutes.c__Clostridia.o__Clostridiales.f__Peptostreptococcaceae.g__Peptostreptococcus	0.994751
NAS	L6	gaBirth	5.06155e-05	0.000101288	0.499717	0.618718	k__Bacteria.p__Firmicutes.c__Clostridia.o__Clostridiales.f__Ruminococcaceae.g__Faecalibacterium	0.77643
NAS	L6	is_csectionTRUE	-0.0016905	0.00111596	-1.51485	0.13396	k__Bacteria.p__Firmicutes.c__Clostridia.o__Clostridiales.f__Ruminococcaceae.g__Faecalibacterium	0.721972
NAS	L6	Birth.SeasonJan-Mar	-0.00260235	0.00142863	-1.82156	0.0724559	k__Bacteria.p__Firmicutes.c__Clostridia.o__Clostridiales.f__Ruminococcaceae.g__Faecalibacterium	0.740788
NAS	L6	Birth.SeasonJuly-Sep	-0.00236589	0.00152245	-1.554	0.12434	k__Bacteria.p__Firmicutes.c__Clostridia.o__Clostridiales.f__Ruminococcaceae.g__Faecalibacterium	0.859554
NAS	L6	Birth.SeasonOct-Dec	-0.00298431	0.00157545	-1.89426	0.0619954	k__Bacteria.p__Firmicutes.c__Clostridia.o__Clostridiales.f__Ruminococcaceae.g__Faecalibacterium	0.56195
NAS	L6	gaBirth	7.77183e-05	5.23988e-05	1.48321	0.142154	k__Bacteria.p__Firmicutes.c__Clostridia.o__Clostridiales.f__Veillonellaceae.g__Megasphaera	0.379077
NAS	L6	is_csectionTRUE	-0.000735677	0.000569112	-1.29268	0.200039	k__Bacteria.p__Firmicutes.c__Clostridia.o__Clostridiales.f__Veillonellaceae.g__Megasphaera	0.791538
NAS	L6	Birth.SeasonJan-Mar	-3.67333e-05	0.000741153	-0.0495624	0.960601	k__Bacteria.p__Firmicutes.c__Clostridia.o__Clostridiales.f__Veillonellaceae.g__Megasphaera	0.991141
NAS	L6	Birth.SeasonJuly-Sep	0.00107049	0.000775255	1.38082	0.171382	k__Bacteria.p__Firmicutes.c__Clostridia.o__Clostridiales.f__Veillonellaceae.g__Megasphaera	0.859554
NAS	L6	Birth.SeasonOct-Dec	-0.000870424	0.000805812	-1.08018	0.283477	k__Bacteria.p__Firmicutes.c__Clostridia.o__Clostridiales.f__Veillonellaceae.g__Megasphaera	0.747704
NAS	L6	gaBirth	0.000648026	0.000378664	1.71135	0.0910955	k__Bacteria.p__Firmicutes.c__Clostridia.o__Clostridiales.f__Veillonellaceae.g__Veillonella	0.320832
NAS	L6	is_csectionTRUE	0.00469155	0.00411308	1.14064	0.257601	k__Bacteria.p__Firmicutes.c__Clostridia.o__Clostridiales.f__Veillonellaceae.g__Veillonella	0.835513
NAS	L6	Birth.SeasonJan-Mar	-0.00129802	0.00535572	-0.242362	0.809153	k__Bacteria.p__Firmicutes.c__Clostridia.o__Clostridiales.f__Veillonellaceae.g__Veillonella	0.958807
NAS	L6	Birth.SeasonJuly-Sep	0.000554156	0.00560305	0.0989025	0.921476	k__Bacteria.p__Firmicutes.c__Clostridia.o__Clostridiales.f__Veillonellaceae.g__Veillonella	0.988047
NAS	L6	Birth.SeasonOct-Dec	0.00314981	0.00582407	0.540827	0.590208	k__Bacteria.p__Firmicutes.c__Clostridia.o__Clostridiales.f__Veillonellaceae.g__Veillonella	0.936445
NAS	L6	gaBirth	2.30144e-05	2.33607e-05	0.985178	0.327663	k__Bacteria.p__Firmicutes.c__Clostridia.o__Clostridiales.f__.Mogibacteriaceae..g__Mogibacterium	0.571596
NAS	L6	is_csectionTRUE	-3.1479e-05	0.000257379	-0.122306	0.90298	k__Bacteria.p__Firmicutes.c__Clostridia.o__Clostridiales.f__.Mogibacteriaceae..g__Mogibacterium	0.98342
NAS	L6	Birth.SeasonJan-Mar	-0.000155021	0.000329493	-0.470482	0.639358	k__Bacteria.p__Firmicutes.c__Clostridia.o__Clostridiales.f__.Mogibacteriaceae..g__Mogibacterium	0.933176
NAS	L6	Birth.SeasonJuly-Sep	-0.000232133	0.000351131	-0.6611	0.510548	k__Bacteria.p__Firmicutes.c__Clostridia.o__Clostridiales.f__.Mogibacteriaceae..g__Mogibacterium	0.986592
NAS	L6	Birth.SeasonOct-Dec	-0.000404071	0.000363355	-1.11206	0.269619	k__Bacteria.p__Firmicutes.c__Clostridia.o__Clostridiales.f__.Mogibacteriaceae..g__Mogibacterium	0.743407
NAS	L6	gaBirth	0.000290166	0.00014351	2.02193	0.0467038	k__Bacteria.p__Firmicutes.c__Clostridia.o__Clostridiales.f__.Tissierellaceae..g__Anaerococcus	0.280074
NAS	L6	is_csectionTRUE	0.00134325	0.00155843	0.86193	0.391438	k__Bacteria.p__Firmicutes.c__Clostridia.o__Clostridiales.f__.Tissierellaceae..g__Anaerococcus	0.892944
NAS	L6	Birth.SeasonJan-Mar	0.00212768	0.00203008	1.04807	0.297926	k__Bacteria.p__Firmicutes.c__Clostridia.o__Clostridiales.f__.Tissierellaceae..g__Anaerococcus	0.849614
NAS	L6	Birth.SeasonJuly-Sep	0.00293895	0.00212281	1.38446	0.17027	k__Bacteria.p__Firmicutes.c__Clostridia.o__Clostridiales.f__.Tissierellaceae..g__Anaerococcus	0.859554
NAS	L6	Birth.SeasonOct-Dec	-0.000993125	0.00220635	-0.450122	0.653904	k__Bacteria.p__Firmicutes.c__Clostridia.o__Clostridiales.f__.Tissierellaceae..g__Anaerococcus	0.952008
NAS	L6	gaBirth	3.18844e-05	9.62531e-05	0.331255	0.741363	k__Bacteria.p__Firmicutes.c__Clostridia.o__Clostridiales.f__.Tissierellaceae..g__Finegoldia	0.856835
NAS	L6	is_csectionTRUE	9.05355e-05	0.00105746	0.0856163	0.931997	k__Bacteria.p__Firmicutes.c__Clostridia.o__Clostridiales.f__.Tissierellaceae..g__Finegoldia	0.983495
NAS	L6	Birth.SeasonJan-Mar	-0.000192888	0.0013579	-0.142049	0.887417	k__Bacteria.p__Firmicutes.c__Clostridia.o__Clostridiales.f__.Tissierellaceae..g__Finegoldia	0.985885
NAS	L6	Birth.SeasonJuly-Sep	-0.00115132	0.00144262	-0.798078	0.427312	k__Bacteria.p__Firmicutes.c__Clostridia.o__Clostridiales.f__.Tissierellaceae..g__Finegoldia	0.986592
NAS	L6	Birth.SeasonOct-Dec	-0.00194711	0.00149516	-1.30228	0.196754	k__Bacteria.p__Firmicutes.c__Clostridia.o__Clostridiales.f__.Tissierellaceae..g__Finegoldia	0.743407
NAS	L6	gaBirth	8.0565e-05	5.9197e-05	1.36096	0.177547	k__Bacteria.p__Firmicutes.c__Clostridia.o__Clostridiales.f__.Tissierellaceae..g__Peptoniphilus	0.426511
NAS	L6	is_csectionTRUE	2.89645e-05	0.000647592	0.0447265	0.964443	k__Bacteria.p__Firmicutes.c__Clostridia.o__Clostridiales.f__.Tissierellaceae..g__Peptoniphilus	0.989
NAS	L6	Birth.SeasonJan-Mar	-0.000547842	0.000835521	-0.65569	0.514004	k__Bacteria.p__Firmicutes.c__Clostridia.o__Clostridiales.f__.Tissierellaceae..g__Peptoniphilus	0.919365
NAS	L6	Birth.SeasonJuly-Sep	0.000123162	0.000883256	0.13944	0.889471	k__Bacteria.p__Firmicutes.c__Clostridia.o__Clostridiales.f__.Tissierellaceae..g__Peptoniphilus	0.987928
NAS	L6	Birth.SeasonOct-Dec	-0.00108309	0.000917209	-1.18086	0.241342	k__Bacteria.p__Firmicutes.c__Clostridia.o__Clostridiales.f__.Tissierellaceae..g__Peptoniphilus	0.743407
NAS	L6	gaBirth	5.20986e-05	5.10891e-05	1.01976	0.311077	k__Bacteria.p__Firmicutes.c__Erysipelotrichi.o__Erysipelotrichales.f__Erysipelotrichaceae.g__Bulleidia	0.562189
NAS	L6	is_csectionTRUE	-0.000598038	0.000555796	-1.076	0.285329	k__Bacteria.p__Firmicutes.c__Erysipelotrichi.o__Erysipelotrichales.f__Erysipelotrichaceae.g__Bulleidia	0.853097
NAS	L6	Birth.SeasonJan-Mar	-0.000269672	0.000722043	-0.373484	0.709828	k__Bacteria.p__Firmicutes.c__Erysipelotrichi.o__Erysipelotrichales.f__Erysipelotrichaceae.g__Bulleidia	0.93668
NAS	L6	Birth.SeasonJuly-Sep	-0.000132882	0.000757428	-0.175439	0.861201	k__Bacteria.p__Firmicutes.c__Erysipelotrichi.o__Erysipelotrichales.f__Erysipelotrichaceae.g__Bulleidia	0.986592
NAS	L6	Birth.SeasonOct-Dec	-0.000168841	0.000787508	-0.214399	0.83081	k__Bacteria.p__Firmicutes.c__Erysipelotrichi.o__Erysipelotrichales.f__Erysipelotrichaceae.g__Bulleidia	0.963015
NAS	L6	gaBirth	7.29123e-05	7.16786e-05	1.01721	0.31228	k__Bacteria.p__Fusobacteria.c__Fusobacteriia.o__Fusobacteriales.f__Fusobacteriaceae.g__Fusobacterium	0.562189
NAS	L6	is_csectionTRUE	0.00178092	0.000786551	2.26422	0.0264123	k__Bacteria.p__Fusobacteria.c__Fusobacteriia.o__Fusobacteriales.f__Fusobacteriaceae.g__Fusobacterium	0.52012
NAS	L6	Birth.SeasonJan-Mar	0.00164189	0.00101132	1.62351	0.10862	k__Bacteria.p__Fusobacteria.c__Fusobacteriia.o__Fusobacteriales.f__Fusobacteriaceae.g__Fusobacterium	0.740788
NAS	L6	Birth.SeasonJuly-Sep	-0.000144441	0.001073	-0.134615	0.893272	k__Bacteria.p__Fusobacteria.c__Fusobacteriia.o__Fusobacteriales.f__Fusobacteriaceae.g__Fusobacterium	0.987928
NAS	L6	Birth.SeasonOct-Dec	0.00125433	0.00111273	1.12725	0.263181	k__Bacteria.p__Fusobacteria.c__Fusobacteriia.o__Fusobacteriales.f__Fusobacteriaceae.g__Fusobacterium	0.743407
NAS	L6	gaBirth	0.000271533	0.000104013	2.61057	0.0108842	k__Bacteria.p__Fusobacteria.c__Fusobacteriia.o__Fusobacteriales.f__Leptotrichiaceae.g__	0.120046
NAS	L6	is_csectionTRUE	5.57071e-05	0.00113552	0.0490589	0.961001	k__Bacteria.p__Fusobacteria.c__Fusobacteriia.o__Fusobacteriales.f__Leptotrichiaceae.g__	0.989
NAS	L6	Birth.SeasonJan-Mar	0.00224456	0.00146858	1.52839	0.130567	k__Bacteria.p__Fusobacteria.c__Fusobacteriia.o__Fusobacteriales.f__Leptotrichiaceae.g__	0.740788
NAS	L6	Birth.SeasonJuly-Sep	-0.000754381	0.00154839	-0.487204	0.627516	k__Bacteria.p__Fusobacteria.c__Fusobacteriia.o__Fusobacteriales.f__Leptotrichiaceae.g__	0.986592
NAS	L6	Birth.SeasonOct-Dec	0.000779183	0.00160903	0.484255	0.629598	k__Bacteria.p__Fusobacteria.c__Fusobacteriia.o__Fusobacteriales.f__Leptotrichiaceae.g__	0.952008
NAS	L6	gaBirth	0.000651924	0.000250927	2.59806	0.0112543	k__Bacteria.p__Fusobacteria.c__Fusobacteriia.o__Fusobacteriales.f__Leptotrichiaceae.g__Leptotrichia	0.120046
NAS	L6	is_csectionTRUE	-0.00136126	0.00272719	-0.499144	0.61912	k__Bacteria.p__Fusobacteria.c__Fusobacteriia.o__Fusobacteriales.f__Leptotrichiaceae.g__Leptotrichia	0.944694
NAS	L6	Birth.SeasonJan-Mar	0.00346044	0.00354789	0.975351	0.33248	k__Bacteria.p__Fusobacteria.c__Fusobacteriia.o__Fusobacteriales.f__Leptotrichiaceae.g__Leptotrichia	0.876562
NAS	L6	Birth.SeasonJuly-Sep	-0.0015772	0.00371571	-0.424468	0.672424	k__Bacteria.p__Fusobacteria.c__Fusobacteriia.o__Fusobacteriales.f__Leptotrichiaceae.g__Leptotrichia	0.986592
NAS	L6	Birth.SeasonOct-Dec	0.00167075	0.00386287	0.432515	0.666592	k__Bacteria.p__Fusobacteria.c__Fusobacteriia.o__Fusobacteriales.f__Leptotrichiaceae.g__Leptotrichia	0.952008
NAS	L6	gaBirth	0.000217622	5.01491e-05	4.33951	4.34227e-05	k__Bacteria.p__Proteobacteria.c__Alphaproteobacteria.o__Caulobacterales.f__Caulobacteraceae.g__	0.00394051
NAS	L6	is_csectionTRUE	0.000629125	0.000549331	1.14526	0.255696	k__Bacteria.p__Proteobacteria.c__Alphaproteobacteria.o__Caulobacterales.f__Caulobacteraceae.g__	0.835513
NAS	L6	Birth.SeasonJan-Mar	0.00169684	0.000707693	2.3977	0.0189535	k__Bacteria.p__Proteobacteria.c__Alphaproteobacteria.o__Caulobacterales.f__Caulobacteraceae.g__	0.682385
NAS	L6	Birth.SeasonJuly-Sep	-0.00115619	0.000749314	-1.54299	0.126986	k__Bacteria.p__Proteobacteria.c__Alphaproteobacteria.o__Caulobacterales.f__Caulobacteraceae.g__	0.859554
NAS	L6	Birth.SeasonOct-Dec	-0.000786915	0.000777698	-1.01185	0.314819	k__Bacteria.p__Proteobacteria.c__Alphaproteobacteria.o__Caulobacterales.f__Caulobacteraceae.g__	0.77494
NAS	L6	gaBirth	-1.16548e-05	3.96159e-05	-0.294195	0.769411	k__Bacteria.p__Proteobacteria.c__Alphaproteobacteria.o__Rhizobiales.f__Bradyrhizobiaceae.g__Afipia	0.877426
NAS	L6	is_csectionTRUE	0.000844233	0.000436474	1.93421	0.0568097	k__Bacteria.p__Proteobacteria.c__Alphaproteobacteria.o__Rhizobiales.f__Bradyrhizobiaceae.g__Afipia	0.69227
NAS	L6	Birth.SeasonJan-Mar	-0.000875811	0.000558767	-1.5674	0.121176	k__Bacteria.p__Proteobacteria.c__Alphaproteobacteria.o__Rhizobiales.f__Bradyrhizobiaceae.g__Afipia	0.740788
NAS	L6	Birth.SeasonJuly-Sep	-0.000216936	0.000595462	-0.364316	0.716634	k__Bacteria.p__Proteobacteria.c__Alphaproteobacteria.o__Rhizobiales.f__Bradyrhizobiaceae.g__Afipia	0.986592
NAS	L6	Birth.SeasonOct-Dec	-0.00131074	0.000616191	-2.12717	0.0366503	k__Bacteria.p__Proteobacteria.c__Alphaproteobacteria.o__Rhizobiales.f__Bradyrhizobiaceae.g__Afipia	0.487401
NAS	L6	gaBirth	7.02169e-05	3.98457e-05	1.76222	0.082053	k__Bacteria.p__Proteobacteria.c__Alphaproteobacteria.o__Rhizobiales.f__Bradyrhizobiaceae.g__Bradyrhizobium	0.317665
NAS	L6	is_csectionTRUE	0.000691929	0.000435206	1.58989	0.116011	k__Bacteria.p__Proteobacteria.c__Alphaproteobacteria.o__Rhizobiales.f__Bradyrhizobiaceae.g__Bradyrhizobium	0.721972
NAS	L6	Birth.SeasonJan-Mar	-9.777e-05	0.000562537	-0.173802	0.862483	k__Bacteria.p__Proteobacteria.c__Alphaproteobacteria.o__Rhizobiales.f__Bradyrhizobiaceae.g__Bradyrhizobium	0.971782
NAS	L6	Birth.SeasonJuly-Sep	0.000537084	0.000593482	0.904972	0.36834	k__Bacteria.p__Proteobacteria.c__Alphaproteobacteria.o__Rhizobiales.f__Bradyrhizobiaceae.g__Bradyrhizobium	0.969616
NAS	L6	Birth.SeasonOct-Dec	-0.000700412	0.000616639	-1.13585	0.259587	k__Bacteria.p__Proteobacteria.c__Alphaproteobacteria.o__Rhizobiales.f__Bradyrhizobiaceae.g__Bradyrhizobium	0.743407
NAS	L6	gaBirth	0.000114966	4.7501e-05	2.42027	0.0178972	k__Bacteria.p__Proteobacteria.c__Alphaproteobacteria.o__Rhizobiales.f__Methylobacteriaceae.g__Methylobacterium	0.169506
NAS	L6	is_csectionTRUE	-0.000199785	0.000521624	-0.383006	0.702785	k__Bacteria.p__Proteobacteria.c__Alphaproteobacteria.o__Rhizobiales.f__Methylobacteriaceae.g__Methylobacterium	0.959455
NAS	L6	Birth.SeasonJan-Mar	0.000426829	0.000670151	0.636915	0.526094	k__Bacteria.p__Proteobacteria.c__Alphaproteobacteria.o__Rhizobiales.f__Methylobacteriaceae.g__Methylobacterium	0.919365
NAS	L6	Birth.SeasonJuly-Sep	-0.00103028	0.000711607	-1.44782	0.151779	k__Bacteria.p__Proteobacteria.c__Alphaproteobacteria.o__Rhizobiales.f__Methylobacteriaceae.g__Methylobacterium	0.859554
NAS	L6	Birth.SeasonOct-Dec	0.000239995	0.000737693	0.325332	0.745824	k__Bacteria.p__Proteobacteria.c__Alphaproteobacteria.o__Rhizobiales.f__Methylobacteriaceae.g__Methylobacterium	0.957837
NAS	L6	gaBirth	5.57275e-05	5.37005e-05	1.03775	0.302678	k__Bacteria.p__Proteobacteria.c__Alphaproteobacteria.o__Rhizobiales.f__Rhizobiaceae.g__Agrobacterium	0.555452
NAS	L6	is_csectionTRUE	0.000700433	0.000591652	1.18386	0.240158	k__Bacteria.p__Proteobacteria.c__Alphaproteobacteria.o__Rhizobiales.f__Rhizobiaceae.g__Agrobacterium	0.833174
NAS	L6	Birth.SeasonJan-Mar	0.000102593	0.000757424	0.135451	0.892614	k__Bacteria.p__Proteobacteria.c__Alphaproteobacteria.o__Rhizobiales.f__Rhizobiaceae.g__Agrobacterium	0.98794
NAS	L6	Birth.SeasonJuly-Sep	-0.00130181	0.000807165	-1.61282	0.110928	k__Bacteria.p__Proteobacteria.c__Alphaproteobacteria.o__Rhizobiales.f__Rhizobiaceae.g__Agrobacterium	0.859554
NAS	L6	Birth.SeasonOct-Dec	-0.000786633	0.000835263	-0.941779	0.34929	k__Bacteria.p__Proteobacteria.c__Alphaproteobacteria.o__Rhizobiales.f__Rhizobiaceae.g__Agrobacterium	0.819636
NAS	L6	gaBirth	0.00014724	0.000134507	1.09466	0.277123	k__Bacteria.p__Proteobacteria.c__Alphaproteobacteria.o__Rhodobacterales.f__Rhodobacteraceae.g__Paracoccus	0.526033
NAS	L6	is_csectionTRUE	-0.000539738	0.00146234	-0.369091	0.713086	k__Bacteria.p__Proteobacteria.c__Alphaproteobacteria.o__Rhodobacterales.f__Rhodobacteraceae.g__Paracoccus	0.959455
NAS	L6	Birth.SeasonJan-Mar	0.00192227	0.00190152	1.01091	0.315268	k__Bacteria.p__Proteobacteria.c__Alphaproteobacteria.o__Rhodobacterales.f__Rhodobacteraceae.g__Paracoccus	0.87002
NAS	L6	Birth.SeasonJuly-Sep	-0.000222145	0.00199255	-0.111488	0.911523	k__Bacteria.p__Proteobacteria.c__Alphaproteobacteria.o__Rhodobacterales.f__Rhodobacteraceae.g__Paracoccus	0.988047
NAS	L6	Birth.SeasonOct-Dec	-0.000712449	0.00207157	-0.343917	0.731858	k__Bacteria.p__Proteobacteria.c__Alphaproteobacteria.o__Rhodobacterales.f__Rhodobacteraceae.g__Paracoccus	0.95724
NAS	L6	gaBirth	1.11815e-05	3.97752e-05	0.281118	0.779384	k__Bacteria.p__Proteobacteria.c__Alphaproteobacteria.o__Rickettsiales.f__mitochondria.g__	0.880508
NAS	L6	is_csectionTRUE	3.35768e-05	0.000438229	0.0766193	0.939128	k__Bacteria.p__Proteobacteria.c__Alphaproteobacteria.o__Rickettsiales.f__mitochondria.g__	0.984306
NAS	L6	Birth.SeasonJan-Mar	0.000802752	0.000561014	1.43089	0.156559	k__Bacteria.p__Proteobacteria.c__Alphaproteobacteria.o__Rickettsiales.f__mitochondria.g__	0.760786
NAS	L6	Birth.SeasonJuly-Sep	0.000260018	0.000597857	0.434916	0.664856	k__Bacteria.p__Proteobacteria.c__Alphaproteobacteria.o__Rickettsiales.f__mitochondria.g__	0.986592
NAS	L6	Birth.SeasonOct-Dec	-0.000268898	0.000618669	-0.43464	0.665055	k__Bacteria.p__Proteobacteria.c__Alphaproteobacteria.o__Rickettsiales.f__mitochondria.g__	0.952008
NAS	L6	gaBirth	0.000152932	8.62112e-05	1.77392	0.0800813	k__Bacteria.p__Proteobacteria.c__Alphaproteobacteria.o__Sphingomonadales.f__Erythrobacteraceae.g__	0.314189
NAS	L6	is_csectionTRUE	0.00144812	0.000949844	1.52459	0.131512	k__Bacteria.p__Proteobacteria.c__Alphaproteobacteria.o__Sphingomonadales.f__Erythrobacteraceae.g__	0.721972
NAS	L6	Birth.SeasonJan-Mar	0.00205729	0.00121598	1.69189	0.094764	k__Bacteria.p__Proteobacteria.c__Alphaproteobacteria.o__Sphingomonadales.f__Erythrobacteraceae.g__	0.740788
NAS	L6	Birth.SeasonJuly-Sep	0.000163952	0.00129583	0.126523	0.899652	k__Bacteria.p__Proteobacteria.c__Alphaproteobacteria.o__Sphingomonadales.f__Erythrobacteraceae.g__	0.988047
NAS	L6	Birth.SeasonOct-Dec	0.0014649	0.00134094	1.09244	0.27809	k__Bacteria.p__Proteobacteria.c__Alphaproteobacteria.o__Sphingomonadales.f__Erythrobacteraceae.g__	0.744645
NAS	L6	gaBirth	1.49956e-05	4.10118e-05	0.365642	0.715648	k__Bacteria.p__Proteobacteria.c__Alphaproteobacteria.o__Sphingomonadales.f__Sphingomonadaceae.Other	0.84196
NAS	L6	is_csectionTRUE	-8.01967e-05	0.000451853	-0.177484	0.8596	k__Bacteria.p__Proteobacteria.c__Alphaproteobacteria.o__Sphingomonadales.f__Sphingomonadaceae.Other	0.974218
NAS	L6	Birth.SeasonJan-Mar	-0.00018105	0.000578455	-0.312989	0.755146	k__Bacteria.p__Proteobacteria.c__Alphaproteobacteria.o__Sphingomonadales.f__Sphingomonadaceae.Other	0.95519
NAS	L6	Birth.SeasonJuly-Sep	-0.000822333	0.000616443	-1.334	0.186189	k__Bacteria.p__Proteobacteria.c__Alphaproteobacteria.o__Sphingomonadales.f__Sphingomonadaceae.Other	0.859554
NAS	L6	Birth.SeasonOct-Dec	-0.000237918	0.000637902	-0.37297	0.710209	k__Bacteria.p__Proteobacteria.c__Alphaproteobacteria.o__Sphingomonadales.f__Sphingomonadaceae.Other	0.95724
NAS	L6	gaBirth	4.38684e-05	4.15606e-05	1.05553	0.294527	k__Bacteria.p__Proteobacteria.c__Alphaproteobacteria.o__Sphingomonadales.f__Sphingomonadaceae.g__Sphingomonas	0.545828
NAS	L6	is_csectionTRUE	0.000431528	0.000455695	0.946967	0.346657	k__Bacteria.p__Proteobacteria.c__Alphaproteobacteria.o__Sphingomonadales.f__Sphingomonadaceae.g__Sphingomonas	0.888264
NAS	L6	Birth.SeasonJan-Mar	-0.00010038	0.000586429	-0.171171	0.864544	k__Bacteria.p__Proteobacteria.c__Alphaproteobacteria.o__Sphingomonadales.f__Sphingomonadaceae.g__Sphingomonas	0.971782
NAS	L6	Birth.SeasonJuly-Sep	-0.00103208	0.000621627	-1.66028	0.100978	k__Bacteria.p__Proteobacteria.c__Alphaproteobacteria.o__Sphingomonadales.f__Sphingomonadaceae.g__Sphingomonas	0.859554
NAS	L6	Birth.SeasonOct-Dec	-8.6253e-05	0.000644892	-0.133748	0.893955	k__Bacteria.p__Proteobacteria.c__Alphaproteobacteria.o__Sphingomonadales.f__Sphingomonadaceae.g__Sphingomonas	0.9822
NAS	L6	gaBirth	7.93944e-05	2.90244e-05	2.73544	0.00775	k__Bacteria.p__Proteobacteria.c__Betaproteobacteria.o__Burkholderiales.f__Burkholderiaceae.g__Lautropia	0.106254
NAS	L6	is_csectionTRUE	0.000157659	0.000318297	0.495321	0.621803	k__Bacteria.p__Proteobacteria.c__Betaproteobacteria.o__Burkholderiales.f__Burkholderiaceae.g__Lautropia	0.944694
NAS	L6	Birth.SeasonJan-Mar	0.000287149	0.000409533	0.70116	0.485344	k__Bacteria.p__Proteobacteria.c__Betaproteobacteria.o__Burkholderiales.f__Burkholderiaceae.g__Lautropia	0.919365
NAS	L6	Birth.SeasonJuly-Sep	0.000486815	0.000434202	1.12117	0.265745	k__Bacteria.p__Proteobacteria.c__Betaproteobacteria.o__Burkholderiales.f__Burkholderiaceae.g__Lautropia	0.951092
NAS	L6	Birth.SeasonOct-Dec	0.000288544	0.000450415	0.640617	0.523699	k__Bacteria.p__Proteobacteria.c__Betaproteobacteria.o__Burkholderiales.f__Burkholderiaceae.g__Lautropia	0.905952
NAS	L6	gaBirth	3.09366e-05	2.82173e-05	1.09637	0.276379	k__Bacteria.p__Proteobacteria.c__Betaproteobacteria.o__Burkholderiales.f__Comamonadaceae.g__Acidovorax	0.526033
NAS	L6	is_csectionTRUE	0.000142402	0.000310625	0.458437	0.647947	k__Bacteria.p__Proteobacteria.c__Betaproteobacteria.o__Burkholderiales.f__Comamonadaceae.g__Acidovorax	0.944694
NAS	L6	Birth.SeasonJan-Mar	-0.000217338	0.000398016	-0.546053	0.586629	k__Bacteria.p__Proteobacteria.c__Betaproteobacteria.o__Burkholderiales.f__Comamonadaceae.g__Acidovorax	0.924757
NAS	L6	Birth.SeasonJuly-Sep	0.000873704	0.000423774	2.06172	0.0426536	k__Bacteria.p__Proteobacteria.c__Betaproteobacteria.o__Burkholderiales.f__Comamonadaceae.g__Acidovorax	0.805865
NAS	L6	Birth.SeasonOct-Dec	0.000568197	0.000438735	1.29508	0.199214	k__Bacteria.p__Proteobacteria.c__Betaproteobacteria.o__Burkholderiales.f__Comamonadaceae.g__Acidovorax	0.743407
NAS	L6	gaBirth	3.44965e-05	3.80407e-05	0.906831	0.367362	k__Bacteria.p__Proteobacteria.c__Betaproteobacteria.o__Burkholderiales.f__Comamonadaceae.g__Comamonas	0.621784
NAS	L6	is_csectionTRUE	0.000451123	0.000417985	1.07928	0.283876	k__Bacteria.p__Proteobacteria.c__Betaproteobacteria.o__Burkholderiales.f__Comamonadaceae.g__Comamonas	0.853097
NAS	L6	Birth.SeasonJan-Mar	0.000255757	0.000536656	0.476575	0.635032	k__Bacteria.p__Proteobacteria.c__Betaproteobacteria.o__Burkholderiales.f__Comamonadaceae.g__Comamonas	0.933176
NAS	L6	Birth.SeasonJuly-Sep	0.00026487	0.00057023	0.464497	0.64362	k__Bacteria.p__Proteobacteria.c__Betaproteobacteria.o__Burkholderiales.f__Comamonadaceae.g__Comamonas	0.986592
NAS	L6	Birth.SeasonOct-Dec	-0.000362109	0.000590955	-0.612753	0.541869	k__Bacteria.p__Proteobacteria.c__Betaproteobacteria.o__Burkholderiales.f__Comamonadaceae.g__Comamonas	0.915633
NAS	L6	gaBirth	2.42213e-05	3.28465e-05	0.73741	0.463144	k__Bacteria.p__Proteobacteria.c__Betaproteobacteria.o__Burkholderiales.f__Comamonadaceae.g__Pelomonas	0.70167
NAS	L6	is_csectionTRUE	9.82641e-05	0.000358475	0.274117	0.784738	k__Bacteria.p__Proteobacteria.c__Betaproteobacteria.o__Burkholderiales.f__Comamonadaceae.g__Pelomonas	0.959455
NAS	L6	Birth.SeasonJan-Mar	-0.000107523	0.000463794	-0.231833	0.817291	k__Bacteria.p__Proteobacteria.c__Betaproteobacteria.o__Burkholderiales.f__Comamonadaceae.g__Pelomonas	0.958807
NAS	L6	Birth.SeasonJuly-Sep	-0.00071039	0.000488797	-1.45334	0.150245	k__Bacteria.p__Proteobacteria.c__Betaproteobacteria.o__Burkholderiales.f__Comamonadaceae.g__Pelomonas	0.859554
NAS	L6	Birth.SeasonOct-Dec	-0.000581452	0.000507985	-1.14462	0.255957	k__Bacteria.p__Proteobacteria.c__Betaproteobacteria.o__Burkholderiales.f__Comamonadaceae.g__Pelomonas	0.743407
NAS	L6	gaBirth	4.96982e-05	6.43568e-05	0.772229	0.442373	k__Bacteria.p__Proteobacteria.c__Betaproteobacteria.o__Burkholderiales.f__Comamonadaceae.g__Tepidimonas	0.681188
NAS	L6	is_csectionTRUE	0.000184635	0.00070495	0.261913	0.794097	k__Bacteria.p__Proteobacteria.c__Betaproteobacteria.o__Burkholderiales.f__Comamonadaceae.g__Tepidimonas	0.959455
NAS	L6	Birth.SeasonJan-Mar	0.000528383	0.000908192	0.581797	0.562426	k__Bacteria.p__Proteobacteria.c__Betaproteobacteria.o__Burkholderiales.f__Comamonadaceae.g__Tepidimonas	0.919365
NAS	L6	Birth.SeasonJuly-Sep	0.000338734	0.000961585	0.352266	0.725614	k__Bacteria.p__Proteobacteria.c__Betaproteobacteria.o__Burkholderiales.f__Comamonadaceae.g__Tepidimonas	0.986592
NAS	L6	Birth.SeasonOct-Dec	0.00350646	0.000998017	3.51342	0.000748636	k__Bacteria.p__Proteobacteria.c__Betaproteobacteria.o__Burkholderiales.f__Comamonadaceae.g__Tepidimonas	0.127767
NAS	L6	gaBirth	2.74115e-05	1.45758e-05	1.88061	0.0638555	k__Bacteria.p__Proteobacteria.c__Betaproteobacteria.o__Burkholderiales.f__Comamonadaceae.g__Variovorax	0.294307
NAS	L6	is_csectionTRUE	-0.000196412	0.000158686	-1.23774	0.219623	k__Bacteria.p__Proteobacteria.c__Betaproteobacteria.o__Burkholderiales.f__Comamonadaceae.g__Variovorax	0.827699
NAS	L6	Birth.SeasonJan-Mar	-5.3878e-05	0.000205945	-0.261614	0.794327	k__Bacteria.p__Proteobacteria.c__Betaproteobacteria.o__Burkholderiales.f__Comamonadaceae.g__Variovorax	0.958807
NAS	L6	Birth.SeasonJuly-Sep	-0.000330894	0.000216288	-1.52987	0.1302	k__Bacteria.p__Proteobacteria.c__Betaproteobacteria.o__Burkholderiales.f__Comamonadaceae.g__Variovorax	0.859554
NAS	L6	Birth.SeasonOct-Dec	-3.58174e-06	0.000224875	-0.0159277	0.987334	k__Bacteria.p__Proteobacteria.c__Betaproteobacteria.o__Burkholderiales.f__Comamonadaceae.g__Variovorax	0.999564
NAS	L6	gaBirth	4.67493e-05	4.01604e-05	1.16406	0.248039	k__Bacteria.p__Proteobacteria.c__Betaproteobacteria.o__Burkholderiales.f__Oxalobacteraceae.g__	0.499985
NAS	L6	is_csectionTRUE	0.000679499	0.0004401	1.54396	0.126751	k__Bacteria.p__Proteobacteria.c__Betaproteobacteria.o__Burkholderiales.f__Oxalobacteraceae.g__	0.721972
NAS	L6	Birth.SeasonJan-Mar	1.01915e-05	0.000566708	0.0179838	0.985699	k__Bacteria.p__Proteobacteria.c__Betaproteobacteria.o__Burkholderiales.f__Oxalobacteraceae.g__	0.998527
NAS	L6	Birth.SeasonJuly-Sep	0.0001299	0.000600334	0.21638	0.829271	k__Bacteria.p__Proteobacteria.c__Betaproteobacteria.o__Burkholderiales.f__Oxalobacteraceae.g__	0.986592
NAS	L6	Birth.SeasonOct-Dec	0.000215003	0.000622959	0.345132	0.730949	k__Bacteria.p__Proteobacteria.c__Betaproteobacteria.o__Burkholderiales.f__Oxalobacteraceae.g__	0.95724
NAS	L6	gaBirth	6.71344e-05	4.20295e-05	1.59732	0.114345	k__Bacteria.p__Proteobacteria.c__Betaproteobacteria.o__Burkholderiales.f__Oxalobacteraceae.g__Janthinobacterium	0.346139
NAS	L6	is_csectionTRUE	0.000344687	0.000458567	0.751662	0.454576	k__Bacteria.p__Proteobacteria.c__Betaproteobacteria.o__Burkholderiales.f__Oxalobacteraceae.g__Janthinobacterium	0.892944
NAS	L6	Birth.SeasonJan-Mar	-0.000251617	0.000593495	-0.423958	0.672794	k__Bacteria.p__Proteobacteria.c__Betaproteobacteria.o__Burkholderiales.f__Oxalobacteraceae.g__Janthinobacterium	0.933176
NAS	L6	Birth.SeasonJuly-Sep	-0.000723029	0.000625252	-1.15638	0.251148	k__Bacteria.p__Proteobacteria.c__Betaproteobacteria.o__Burkholderiales.f__Oxalobacteraceae.g__Janthinobacterium	0.939499
NAS	L6	Birth.SeasonOct-Dec	-0.00123921	0.000649844	-1.90693	0.0603084	k__Bacteria.p__Proteobacteria.c__Betaproteobacteria.o__Burkholderiales.f__Oxalobacteraceae.g__Janthinobacterium	0.56195
NAS	L6	gaBirth	5.11254e-06	7.32357e-05	0.0698095	0.944529	k__Bacteria.p__Proteobacteria.c__Betaproteobacteria.o__Neisseriales.f__Neisseriaceae.Other	0.972234
NAS	L6	is_csectionTRUE	0.00151887	0.000798035	1.90326	0.060794	k__Bacteria.p__Proteobacteria.c__Betaproteobacteria.o__Neisseriales.f__Neisseriaceae.Other	0.69227
NAS	L6	Birth.SeasonJan-Mar	0.00161738	0.00103448	1.56347	0.122097	k__Bacteria.p__Proteobacteria.c__Betaproteobacteria.o__Neisseriales.f__Neisseriaceae.Other	0.740788
NAS	L6	Birth.SeasonJuly-Sep	0.000595982	0.0010879	0.547829	0.585415	k__Bacteria.p__Proteobacteria.c__Betaproteobacteria.o__Neisseriales.f__Neisseriaceae.Other	0.986592
NAS	L6	Birth.SeasonOct-Dec	-0.00049474	0.00113098	-0.437445	0.66303	k__Bacteria.p__Proteobacteria.c__Betaproteobacteria.o__Neisseriales.f__Neisseriaceae.Other	0.952008
NAS	L6	gaBirth	-6.07594e-05	0.00119157	-0.0509908	0.959467	k__Bacteria.p__Proteobacteria.c__Betaproteobacteria.o__Neisseriales.f__Neisseriaceae.g__	0.978579
NAS	L6	is_csectionTRUE	-0.00658356	0.012921	-0.509525	0.611861	k__Bacteria.p__Proteobacteria.c__Betaproteobacteria.o__Neisseriales.f__Neisseriaceae.g__	0.944694
NAS	L6	Birth.SeasonJan-Mar	0.0141801	0.016878	0.840154	0.403457	k__Bacteria.p__Proteobacteria.c__Betaproteobacteria.o__Neisseriales.f__Neisseriaceae.g__	0.919365
NAS	L6	Birth.SeasonJuly-Sep	0.0116595	0.0175914	0.662795	0.509467	k__Bacteria.p__Proteobacteria.c__Betaproteobacteria.o__Neisseriales.f__Neisseriaceae.g__	0.986592
NAS	L6	Birth.SeasonOct-Dec	0.00638265	0.0182643	0.34946	0.72771	k__Bacteria.p__Proteobacteria.c__Betaproteobacteria.o__Neisseriales.f__Neisseriaceae.g__	0.95724
NAS	L6	gaBirth	6.62686e-05	3.09622e-05	2.14031	0.0355381	k__Bacteria.p__Proteobacteria.c__Betaproteobacteria.o__Neisseriales.f__Neisseriaceae.g__Kingella	0.241481
NAS	L6	is_csectionTRUE	-1.77641e-05	0.000340648	-0.052148	0.958548	k__Bacteria.p__Proteobacteria.c__Betaproteobacteria.o__Neisseriales.f__Neisseriaceae.g__Kingella	0.989
NAS	L6	Birth.SeasonJan-Mar	-5.10927e-05	0.000436752	-0.116983	0.907182	k__Bacteria.p__Proteobacteria.c__Betaproteobacteria.o__Neisseriales.f__Neisseriaceae.g__Kingella	0.98794
NAS	L6	Birth.SeasonJuly-Sep	-0.000383677	0.000464734	-0.825585	0.411624	k__Bacteria.p__Proteobacteria.c__Betaproteobacteria.o__Neisseriales.f__Neisseriaceae.g__Kingella	0.986592
NAS	L6	Birth.SeasonOct-Dec	-0.000191798	0.000481291	-0.398507	0.691374	k__Bacteria.p__Proteobacteria.c__Betaproteobacteria.o__Neisseriales.f__Neisseriaceae.g__Kingella	0.95724
NAS	L6	gaBirth	0.000139792	0.000367142	0.380758	0.704445	k__Bacteria.p__Proteobacteria.c__Betaproteobacteria.o__Neisseriales.f__Neisseriaceae.g__Neisseria	0.839757
NAS	L6	is_csectionTRUE	0.00477623	0.00399342	1.19602	0.235405	k__Bacteria.p__Proteobacteria.c__Betaproteobacteria.o__Neisseriales.f__Neisseriaceae.g__Neisseria	0.833174
NAS	L6	Birth.SeasonJan-Mar	-0.00779689	0.0051892	-1.50252	0.137106	k__Bacteria.p__Proteobacteria.c__Betaproteobacteria.o__Neisseriales.f__Neisseriaceae.g__Neisseria	0.740788
NAS	L6	Birth.SeasonJuly-Sep	-0.00356149	0.00544195	-0.65445	0.514797	k__Bacteria.p__Proteobacteria.c__Betaproteobacteria.o__Neisseriales.f__Neisseriaceae.g__Neisseria	0.986592
NAS	L6	Birth.SeasonOct-Dec	0.000579093	0.00565803	0.102349	0.918749	k__Bacteria.p__Proteobacteria.c__Betaproteobacteria.o__Neisseriales.f__Neisseriaceae.g__Neisseria	0.989646
NAS	L6	gaBirth	9.82963e-05	8.17391e-05	1.20256	0.232879	k__Bacteria.p__Proteobacteria.c__Epsilonproteobacteria.o__Campylobacterales.f__Campylobacteraceae.g__Campylobacter	0.476937
NAS	L6	is_csectionTRUE	-0.000723487	0.000896992	-0.80657	0.422431	k__Bacteria.p__Proteobacteria.c__Epsilonproteobacteria.o__Campylobacterales.f__Campylobacteraceae.g__Campylobacter	0.892944
NAS	L6	Birth.SeasonJan-Mar	-0.00019199	0.00115326	-0.166476	0.868224	k__Bacteria.p__Proteobacteria.c__Epsilonproteobacteria.o__Campylobacterales.f__Campylobacteraceae.g__Campylobacter	0.974848
NAS	L6	Birth.SeasonJuly-Sep	0.0014818	0.00122366	1.21095	0.229665	k__Bacteria.p__Proteobacteria.c__Epsilonproteobacteria.o__Campylobacterales.f__Campylobacteraceae.g__Campylobacter	0.925895
NAS	L6	Birth.SeasonOct-Dec	0.00206517	0.00126895	1.62746	0.107778	k__Bacteria.p__Proteobacteria.c__Epsilonproteobacteria.o__Campylobacterales.f__Campylobacteraceae.g__Campylobacter	0.643299
NAS	L6	gaBirth	-0.000649112	0.000264149	-2.45737	0.0162753	k__Bacteria.p__Proteobacteria.c__Gammaproteobacteria.o__Enterobacteriales.f__Enterobacteriaceae.Other	0.160249
NAS	L6	is_csectionTRUE	-0.000869695	0.00286991	-0.303039	0.762688	k__Bacteria.p__Proteobacteria.c__Gammaproteobacteria.o__Enterobacteriales.f__Enterobacteriaceae.Other	0.959455
NAS	L6	Birth.SeasonJan-Mar	-0.00108276	0.00373553	-0.289854	0.772717	k__Bacteria.p__Proteobacteria.c__Gammaproteobacteria.o__Enterobacteriales.f__Enterobacteriaceae.Other	0.958807
NAS	L6	Birth.SeasonJuly-Sep	-0.00151889	0.0039098	-0.388482	0.698746	k__Bacteria.p__Proteobacteria.c__Gammaproteobacteria.o__Enterobacteriales.f__Enterobacteriaceae.Other	0.986592
NAS	L6	Birth.SeasonOct-Dec	-0.00500959	0.00406432	-1.23258	0.221533	k__Bacteria.p__Proteobacteria.c__Gammaproteobacteria.o__Enterobacteriales.f__Enterobacteriaceae.Other	0.743407
NAS	L6	gaBirth	-0.000424888	0.000246104	-1.72646	0.0883276	k__Bacteria.p__Proteobacteria.c__Gammaproteobacteria.o__Enterobacteriales.f__Enterobacteriaceae.g__	0.317665
NAS	L6	is_csectionTRUE	-0.00515919	0.00269007	-1.91787	0.058885	k__Bacteria.p__Proteobacteria.c__Gammaproteobacteria.o__Enterobacteriales.f__Enterobacteriaceae.g__	0.69227
NAS	L6	Birth.SeasonJan-Mar	0.00473008	0.003474	1.36157	0.177358	k__Bacteria.p__Proteobacteria.c__Gammaproteobacteria.o__Enterobacteriales.f__Enterobacteriaceae.g__	0.77589
NAS	L6	Birth.SeasonJuly-Sep	-0.00232947	0.00366871	-0.634957	0.527364	k__Bacteria.p__Proteobacteria.c__Gammaproteobacteria.o__Enterobacteriales.f__Enterobacteriaceae.g__	0.986592
NAS	L6	Birth.SeasonOct-Dec	-0.00387041	0.00381089	-1.01562	0.313034	k__Bacteria.p__Proteobacteria.c__Gammaproteobacteria.o__Enterobacteriales.f__Enterobacteriaceae.g__	0.774269
NAS	L6	gaBirth	-0.000599182	0.000166267	-3.60372	0.000557795	k__Bacteria.p__Proteobacteria.c__Gammaproteobacteria.o__Enterobacteriales.f__Enterobacteriaceae.g__Klebsiella	0.0184845
NAS	L6	is_csectionTRUE	0.0013408	0.00180894	0.741204	0.460854	k__Bacteria.p__Proteobacteria.c__Gammaproteobacteria.o__Enterobacteriales.f__Enterobacteriaceae.g__Klebsiella	0.892944
NAS	L6	Birth.SeasonJan-Mar	-0.00537491	0.0023498	-2.28739	0.024956	k__Bacteria.p__Proteobacteria.c__Gammaproteobacteria.o__Enterobacteriales.f__Enterobacteriaceae.g__Klebsiella	0.682385
NAS	L6	Birth.SeasonJuly-Sep	-0.00283744	0.00246523	-1.15098	0.253348	k__Bacteria.p__Proteobacteria.c__Gammaproteobacteria.o__Enterobacteriales.f__Enterobacteriaceae.g__Klebsiella	0.939499
NAS	L6	Birth.SeasonOct-Dec	-0.00555929	0.00256314	-2.16893	0.0332154	k__Bacteria.p__Proteobacteria.c__Gammaproteobacteria.o__Enterobacteriales.f__Enterobacteriaceae.g__Klebsiella	0.461311
NAS	L6	gaBirth	-0.000237265	0.000449993	-0.527263	0.599547	k__Bacteria.p__Proteobacteria.c__Gammaproteobacteria.o__Pasteurellales.f__Pasteurellaceae.g__Haemophilus	0.769343
NAS	L6	is_csectionTRUE	0.00301121	0.00489288	0.615428	0.540111	k__Bacteria.p__Proteobacteria.c__Gammaproteobacteria.o__Pasteurellales.f__Pasteurellaceae.g__Haemophilus	0.944694
NAS	L6	Birth.SeasonJan-Mar	-0.002424	0.00636117	-0.381062	0.704221	k__Bacteria.p__Proteobacteria.c__Gammaproteobacteria.o__Pasteurellales.f__Pasteurellaceae.g__Haemophilus	0.933176
NAS	L6	Birth.SeasonJuly-Sep	0.00760141	0.00666712	1.14013	0.257811	k__Bacteria.p__Proteobacteria.c__Gammaproteobacteria.o__Pasteurellales.f__Pasteurellaceae.g__Haemophilus	0.942954
NAS	L6	Birth.SeasonOct-Dec	-0.00643671	0.00693164	-0.928599	0.356037	k__Bacteria.p__Proteobacteria.c__Gammaproteobacteria.o__Pasteurellales.f__Pasteurellaceae.g__Haemophilus	0.82172
NAS	L6	gaBirth	0.00131355	0.000677434	1.93901	0.0562124	k__Bacteria.p__Proteobacteria.c__Gammaproteobacteria.o__Pseudomonadales.f__Moraxellaceae.g__	0.294307
NAS	L6	is_csectionTRUE	0.014827	0.00734774	2.01789	0.047132	k__Bacteria.p__Proteobacteria.c__Gammaproteobacteria.o__Pseudomonadales.f__Moraxellaceae.g__	0.66216
NAS	L6	Birth.SeasonJan-Mar	-0.00293794	0.00959256	-0.306273	0.760234	k__Bacteria.p__Proteobacteria.c__Gammaproteobacteria.o__Pseudomonadales.f__Moraxellaceae.g__	0.95519
NAS	L6	Birth.SeasonJuly-Sep	0.00317826	0.0100047	0.317676	0.751602	k__Bacteria.p__Proteobacteria.c__Gammaproteobacteria.o__Pseudomonadales.f__Moraxellaceae.g__	0.986592
NAS	L6	Birth.SeasonOct-Dec	-0.00594951	0.0103903	-0.572601	0.568605	k__Bacteria.p__Proteobacteria.c__Gammaproteobacteria.o__Pseudomonadales.f__Moraxellaceae.g__	0.922744
NAS	L6	gaBirth	0.00186334	0.00167719	1.11099	0.270076	k__Bacteria.p__Proteobacteria.c__Gammaproteobacteria.o__Pseudomonadales.f__Moraxellaceae.g__Moraxella	0.519635
NAS	L6	is_csectionTRUE	-0.00768603	0.018189	-0.422564	0.673807	k__Bacteria.p__Proteobacteria.c__Gammaproteobacteria.o__Pseudomonadales.f__Moraxellaceae.g__Moraxella	0.954272
NAS	L6	Birth.SeasonJan-Mar	0.00649211	0.0237528	0.273319	0.785349	k__Bacteria.p__Proteobacteria.c__Gammaproteobacteria.o__Pseudomonadales.f__Moraxellaceae.g__Moraxella	0.958807
NAS	L6	Birth.SeasonJuly-Sep	-0.0139324	0.0247649	-0.562584	0.575374	k__Bacteria.p__Proteobacteria.c__Gammaproteobacteria.o__Pseudomonadales.f__Moraxellaceae.g__Moraxella	0.986592
NAS	L6	Birth.SeasonOct-Dec	-0.00283225	0.0257159	-0.110136	0.912592	k__Bacteria.p__Proteobacteria.c__Gammaproteobacteria.o__Pseudomonadales.f__Moraxellaceae.g__Moraxella	0.989646
NAS	L6	gaBirth	-0.00045546	0.00028676	-1.5883	0.11637	k__Bacteria.p__Proteobacteria.c__Gammaproteobacteria.o__Pseudomonadales.f__Pseudomonadaceae.g__Pseudomonas	0.346139
NAS	L6	is_csectionTRUE	0.00428968	0.00311678	1.37632	0.172765	k__Bacteria.p__Proteobacteria.c__Gammaproteobacteria.o__Pseudomonadales.f__Pseudomonadaceae.g__Pseudomonas	0.782508
NAS	L6	Birth.SeasonJan-Mar	-0.000561122	0.00405444	-0.138397	0.890293	k__Bacteria.p__Proteobacteria.c__Gammaproteobacteria.o__Pseudomonadales.f__Pseudomonadaceae.g__Pseudomonas	0.987714
NAS	L6	Birth.SeasonJuly-Sep	0.00757969	0.00424656	1.7849	0.0782676	k__Bacteria.p__Proteobacteria.c__Gammaproteobacteria.o__Pseudomonadales.f__Pseudomonadaceae.g__Pseudomonas	0.859554
NAS	L6	Birth.SeasonOct-Dec	0.00084525	0.00441478	0.191459	0.848677	k__Bacteria.p__Proteobacteria.c__Gammaproteobacteria.o__Pseudomonadales.f__Pseudomonadaceae.g__Pseudomonas	0.968859
NAS	L6	gaBirth	-6.20136e-05	9.57017e-05	-0.647989	0.518945	k__Bacteria.p__Proteobacteria.c__Gammaproteobacteria.o__Xanthomonadales.f__Xanthomonadaceae.Other	0.730949
NAS	L6	is_csectionTRUE	0.00131131	0.00104275	1.25756	0.212402	k__Bacteria.p__Proteobacteria.c__Gammaproteobacteria.o__Xanthomonadales.f__Xanthomonadaceae.Other	0.823863
NAS	L6	Birth.SeasonJan-Mar	0.000365646	0.00135186	0.270477	0.787527	k__Bacteria.p__Proteobacteria.c__Gammaproteobacteria.o__Xanthomonadales.f__Xanthomonadaceae.Other	0.958807
NAS	L6	Birth.SeasonJuly-Sep	0.00289593	0.00142147	2.03728	0.0451037	k__Bacteria.p__Proteobacteria.c__Gammaproteobacteria.o__Xanthomonadales.f__Xanthomonadaceae.Other	0.805865
NAS	L6	Birth.SeasonOct-Dec	0.000386934	0.00147778	0.261835	0.794157	k__Bacteria.p__Proteobacteria.c__Gammaproteobacteria.o__Xanthomonadales.f__Xanthomonadaceae.Other	0.963015
NAS	L6	gaBirth	-0.000133118	9.60607e-05	-1.38577	0.16987	k__Bacteria.p__Proteobacteria.c__Gammaproteobacteria.o__Xanthomonadales.f__Xanthomonadaceae.g__Stenotrophomonas	0.423487
NAS	L6	is_csectionTRUE	0.00103412	0.0010512	0.983751	0.32836	k__Bacteria.p__Proteobacteria.c__Gammaproteobacteria.o__Xanthomonadales.f__Xanthomonadaceae.g__Stenotrophomonas	0.876328
NAS	L6	Birth.SeasonJan-Mar	0.00231589	0.00135576	1.70818	0.0916837	k__Bacteria.p__Proteobacteria.c__Gammaproteobacteria.o__Xanthomonadales.f__Xanthomonadaceae.g__Stenotrophomonas	0.740788
NAS	L6	Birth.SeasonJuly-Sep	0.00305817	0.00143378	2.13293	0.0361585	k__Bacteria.p__Proteobacteria.c__Gammaproteobacteria.o__Xanthomonadales.f__Xanthomonadaceae.g__Stenotrophomonas	0.805865
NAS	L6	Birth.SeasonOct-Dec	-0.000278038	0.00148871	-0.186764	0.852343	k__Bacteria.p__Proteobacteria.c__Gammaproteobacteria.o__Xanthomonadales.f__Xanthomonadaceae.g__Stenotrophomonas	0.969669
NAS	L6	gaBirth	7.03201e-05	4.64268e-05	1.51465	0.13401	k__Bacteria.p__TM7.c__TM7.3.o__.f__.g__	0.368888
NAS	L6	is_csectionTRUE	-0.000412468	0.000505909	-0.815301	0.417448	k__Bacteria.p__TM7.c__TM7.3.o__.f__.g__	0.892944
NAS	L6	Birth.SeasonJan-Mar	-0.000711365	0.000655792	-1.08474	0.281465	k__Bacteria.p__TM7.c__TM7.3.o__.f__.g__	0.844382
NAS	L6	Birth.SeasonJuly-Sep	-0.0011743	0.000689666	-1.70271	0.0927094	k__Bacteria.p__TM7.c__TM7.3.o__.f__.g__	0.859554
NAS	L6	Birth.SeasonOct-Dec	-0.000587137	0.000716975	-0.818908	0.415399	k__Bacteria.p__TM7.c__TM7.3.o__.f__.g__	0.833881
NAS	L6	gaBirth	5.7925e-05	3.09234e-05	1.87318	0.0648889	k__Bacteria.p__TM7.c__TM7.3.o__CW040.f__.g__	0.294307
NAS	L6	is_csectionTRUE	0.000186079	0.00033958	0.547969	0.585319	k__Bacteria.p__TM7.c__TM7.3.o__CW040.f__.g__	0.944694
NAS	L6	Birth.SeasonJan-Mar	-0.000877567	0.000436271	-2.01152	0.0478162	k__Bacteria.p__TM7.c__TM7.3.o__CW040.f__.g__	0.740788
NAS	L6	Birth.SeasonJuly-Sep	-2.66892e-05	0.000463261	-0.0576115	0.954209	k__Bacteria.p__TM7.c__TM7.3.o__CW040.f__.g__	0.99381
NAS	L6	Birth.SeasonOct-Dec	0.000130367	0.000480243	0.271462	0.786772	k__Bacteria.p__TM7.c__TM7.3.o__CW040.f__.g__	0.963015
NAS	L6	gaBirth	7.58827e-05	3.14313e-05	2.41424	0.0181745	k__Bacteria.p__.Thermi..c__Deinococci.o__Deinococcales.f__Deinococcaceae.g__Deinococcus	0.169506
NAS	L6	is_csectionTRUE	0.000275316	0.000345056	0.797887	0.427422	k__Bacteria.p__.Thermi..c__Deinococci.o__Deinococcales.f__Deinococcaceae.g__Deinococcus	0.892944
NAS	L6	Birth.SeasonJan-Mar	0.000843495	0.000443449	1.90212	0.0609442	k__Bacteria.p__.Thermi..c__Deinococci.o__Deinococcales.f__Deinococcaceae.g__Deinococcus	0.740788
NAS	L6	Birth.SeasonJuly-Sep	-0.000199922	0.000470726	-0.42471	0.672248	k__Bacteria.p__.Thermi..c__Deinococci.o__Deinococcales.f__Deinococcaceae.g__Deinococcus	0.986592
NAS	L6	Birth.SeasonOct-Dec	0.000713538	0.000488054	1.46201	0.147862	k__Bacteria.p__.Thermi..c__Deinococci.o__Deinococcales.f__Deinococcaceae.g__Deinococcus	0.702695
NAS	L6	gaBirth	-0.000135718	5.94726e-05	-2.28203	0.0252865	k__Bacteria.p__.Thermi..c__Deinococci.o__Thermales.f__Thermaceae.g__Meiothermus	0.211133
NAS	L6	is_csectionTRUE	0.00075991	0.000655247	1.15973	0.249789	k__Bacteria.p__.Thermi..c__Deinococci.o__Thermales.f__Thermaceae.g__Meiothermus	0.833174
NAS	L6	Birth.SeasonJan-Mar	-0.000559804	0.000838838	-0.667356	0.506566	k__Bacteria.p__.Thermi..c__Deinococci.o__Thermales.f__Thermaceae.g__Meiothermus	0.919365
NAS	L6	Birth.SeasonJuly-Sep	0.00195328	0.000893925	2.18506	0.0319663	k__Bacteria.p__.Thermi..c__Deinococci.o__Thermales.f__Thermaceae.g__Meiothermus	0.805865
NAS	L6	Birth.SeasonOct-Dec	0.000504493	0.000925044	0.545372	0.587094	k__Bacteria.p__.Thermi..c__Deinococci.o__Thermales.f__Thermaceae.g__Meiothermus	0.936272
NAS	L7	gaBirth	3.80492e-05	2.83167e-05	1.3437	0.183044	k__Bacteria.Other.Other.Other.Other.Other.Other	0.426511
NAS	L7	is_csectionTRUE	-0.000141416	0.000311983	-0.45328	0.651639	k__Bacteria.Other.Other.Other.Other.Other.Other	0.944694
NAS	L7	Birth.SeasonJan-Mar	-0.000723004	0.000399396	-1.81024	0.074211	k__Bacteria.Other.Other.Other.Other.Other.Other	0.740788
NAS	L7	Birth.SeasonJuly-Sep	-0.000971433	0.000425625	-2.28237	0.0252658	k__Bacteria.Other.Other.Other.Other.Other.Other	0.764336
NAS	L7	Birth.SeasonOct-Dec	0.000146645	0.000440442	0.332949	0.740089	k__Bacteria.Other.Other.Other.Other.Other.Other	0.95724
NAS	L7	gaBirth	3.70123e-06	8.81398e-05	0.0419928	0.966615	k__Bacteria.p__Actinobacteria.c__Actinobacteria.o__Actinomycetales.Other.Other.Other	0.982933
NAS	L7	is_csectionTRUE	0.00102785	0.00096226	1.06816	0.288829	k__Bacteria.p__Actinobacteria.c__Actinobacteria.o__Actinomycetales.Other.Other.Other	0.853097
NAS	L7	Birth.SeasonJan-Mar	-0.00142271	0.00124445	-1.14324	0.256527	k__Bacteria.p__Actinobacteria.c__Actinobacteria.o__Actinomycetales.Other.Other.Other	0.844382
NAS	L7	Birth.SeasonJuly-Sep	-0.00177121	0.00131214	-1.34986	0.181069	k__Bacteria.p__Actinobacteria.c__Actinobacteria.o__Actinomycetales.Other.Other.Other	0.859554
NAS	L7	Birth.SeasonOct-Dec	-0.00180689	0.00136352	-1.32516	0.189087	k__Bacteria.p__Actinobacteria.c__Actinobacteria.o__Actinomycetales.Other.Other.Other	0.743407
NAS	L7	gaBirth	0.000463395	0.000194382	2.38394	0.0196245	k__Bacteria.p__Actinobacteria.c__Actinobacteria.o__Actinomycetales.f__Actinomycetaceae.g__Actinomyces.s__	0.176276
NAS	L7	is_csectionTRUE	0.000506075	0.00211129	0.239699	0.811209	k__Bacteria.p__Actinobacteria.c__Actinobacteria.o__Actinomycetales.f__Actinomycetaceae.g__Actinomyces.s__	0.960735
NAS	L7	Birth.SeasonJan-Mar	-4.68023e-05	0.00274937	-0.017023	0.986463	k__Bacteria.p__Actinobacteria.c__Actinobacteria.o__Actinomycetales.f__Actinomycetaceae.g__Actinomyces.s__	0.998527
NAS	L7	Birth.SeasonJuly-Sep	0.000869698	0.00287608	0.30239	0.76318	k__Bacteria.p__Actinobacteria.c__Actinobacteria.o__Actinomycetales.f__Actinomycetaceae.g__Actinomyces.s__	0.986592
NAS	L7	Birth.SeasonOct-Dec	0.000240196	0.00298948	0.080347	0.936172	k__Bacteria.p__Actinobacteria.c__Actinobacteria.o__Actinomycetales.f__Actinomycetaceae.g__Actinomyces.s__	0.99444
NAS	L7	gaBirth	-0.00164134	0.000652949	-2.51373	0.014062	k__Bacteria.p__Actinobacteria.c__Actinobacteria.o__Actinomycetales.f__Corynebacteriaceae.g__Corynebacterium.Other	0.146933
NAS	L7	is_csectionTRUE	-0.00248708	0.00708946	-0.350813	0.726699	k__Bacteria.p__Actinobacteria.c__Actinobacteria.o__Actinomycetales.f__Corynebacteriaceae.g__Corynebacterium.Other	0.959455
NAS	L7	Birth.SeasonJan-Mar	0.000498109	0.00923762	0.0539218	0.957139	k__Bacteria.p__Actinobacteria.c__Actinobacteria.o__Actinomycetales.f__Corynebacteriaceae.g__Corynebacterium.Other	0.991141
NAS	L7	Birth.SeasonJuly-Sep	0.00920968	0.00965645	0.953734	0.343242	k__Bacteria.p__Actinobacteria.c__Actinobacteria.o__Actinomycetales.f__Corynebacteriaceae.g__Corynebacterium.Other	0.966106
NAS	L7	Birth.SeasonOct-Dec	-0.0118627	0.0100357	-1.18204	0.240873	k__Bacteria.p__Actinobacteria.c__Actinobacteria.o__Actinomycetales.f__Corynebacteriaceae.g__Corynebacterium.Other	0.743407
NAS	L7	gaBirth	-0.00153501	0.00252547	-0.607812	0.545124	k__Bacteria.p__Actinobacteria.c__Actinobacteria.o__Actinomycetales.f__Corynebacteriaceae.g__Corynebacterium.s__	0.747525
NAS	L7	is_csectionTRUE	-0.0114316	0.0273988	-0.41723	0.677687	k__Bacteria.p__Actinobacteria.c__Actinobacteria.o__Actinomycetales.f__Corynebacteriaceae.g__Corynebacterium.s__	0.954272
NAS	L7	Birth.SeasonJan-Mar	-0.0634803	0.0357524	-1.77555	0.0798099	k__Bacteria.p__Actinobacteria.c__Actinobacteria.o__Actinomycetales.f__Corynebacteriaceae.g__Corynebacterium.s__	0.740788
NAS	L7	Birth.SeasonJuly-Sep	-0.0428804	0.0373096	-1.14932	0.25403	k__Bacteria.p__Actinobacteria.c__Actinobacteria.o__Actinomycetales.f__Corynebacteriaceae.g__Corynebacterium.s__	0.939499
NAS	L7	Birth.SeasonOct-Dec	-0.0935096	0.0387557	-2.41279	0.0182414	k__Bacteria.p__Actinobacteria.c__Actinobacteria.o__Actinomycetales.f__Corynebacteriaceae.g__Corynebacterium.s__	0.410428
NAS	L7	gaBirth	6.90306e-05	2.49342e-05	2.76851	0.00707109	k__Bacteria.p__Actinobacteria.c__Actinobacteria.o__Actinomycetales.f__Corynebacteriaceae.g__Corynebacterium.s__durum	0.100567
NAS	L7	is_csectionTRUE	2.44695e-05	0.000272175	0.0899036	0.9286	k__Bacteria.p__Actinobacteria.c__Actinobacteria.o__Actinomycetales.f__Corynebacteriaceae.g__Corynebacterium.s__durum	0.983495
NAS	L7	Birth.SeasonJan-Mar	-0.000191173	0.00035206	-0.543015	0.588709	k__Bacteria.p__Actinobacteria.c__Actinobacteria.o__Actinomycetales.f__Corynebacteriaceae.g__Corynebacterium.s__durum	0.924757
NAS	L7	Birth.SeasonJuly-Sep	-3.1777e-05	0.000371132	-0.0856218	0.931992	k__Bacteria.p__Actinobacteria.c__Actinobacteria.o__Actinomycetales.f__Corynebacteriaceae.g__Corynebacterium.s__durum	0.988047
NAS	L7	Birth.SeasonOct-Dec	0.000619501	0.000385682	1.60625	0.112366	k__Bacteria.p__Actinobacteria.c__Actinobacteria.o__Actinomycetales.f__Corynebacteriaceae.g__Corynebacterium.s__durum	0.643299
NAS	L7	gaBirth	-6.70987e-05	0.000119521	-0.561398	0.576178	k__Bacteria.p__Actinobacteria.c__Actinobacteria.o__Actinomycetales.f__Corynebacteriaceae.g__Corynebacterium.s__kroppenstedtii	0.766242
NAS	L7	is_csectionTRUE	0.000992497	0.0013016	0.762521	0.448109	k__Bacteria.p__Actinobacteria.c__Actinobacteria.o__Actinomycetales.f__Corynebacteriaceae.g__Corynebacterium.s__kroppenstedtii	0.892944
NAS	L7	Birth.SeasonJan-Mar	0.000476355	0.00168857	0.282105	0.77863	k__Bacteria.p__Actinobacteria.c__Actinobacteria.o__Actinomycetales.f__Corynebacteriaceae.g__Corynebacterium.s__kroppenstedtii	0.958807
NAS	L7	Birth.SeasonJuly-Sep	-0.00111867	0.00177417	-0.630532	0.530238	k__Bacteria.p__Actinobacteria.c__Actinobacteria.o__Actinomycetales.f__Corynebacteriaceae.g__Corynebacterium.s__kroppenstedtii	0.986592
NAS	L7	Birth.SeasonOct-Dec	-0.00288696	0.00184456	-1.56512	0.12171	k__Bacteria.p__Actinobacteria.c__Actinobacteria.o__Actinomycetales.f__Corynebacteriaceae.g__Corynebacterium.s__kroppenstedtii	0.670062
NAS	L7	gaBirth	-0.000289404	0.000120439	-2.4029	0.0187053	k__Bacteria.p__Actinobacteria.c__Actinobacteria.o__Actinomycetales.f__Dermabacteraceae.g__Dermabacter.s__	0.169506
NAS	L7	is_csectionTRUE	-0.000533065	0.00131003	-0.406912	0.685216	k__Bacteria.p__Actinobacteria.c__Actinobacteria.o__Actinomycetales.f__Dermabacteraceae.g__Dermabacter.s__	0.954272
NAS	L7	Birth.SeasonJan-Mar	-0.00304465	0.00170229	-1.78856	0.0776705	k__Bacteria.p__Actinobacteria.c__Actinobacteria.o__Actinomycetales.f__Dermabacteraceae.g__Dermabacter.s__	0.740788
NAS	L7	Birth.SeasonJuly-Sep	-0.00191964	0.00178521	-1.07531	0.28564	k__Bacteria.p__Actinobacteria.c__Actinobacteria.o__Actinomycetales.f__Dermabacteraceae.g__Dermabacter.s__	0.959002
NAS	L7	Birth.SeasonOct-Dec	-0.00189403	0.00185609	-1.02044	0.310757	k__Bacteria.p__Actinobacteria.c__Actinobacteria.o__Actinomycetales.f__Dermabacteraceae.g__Dermabacter.s__	0.772367
NAS	L7	gaBirth	3.44741e-06	4.00085e-05	0.0861669	0.93156	k__Bacteria.p__Actinobacteria.c__Actinobacteria.o__Actinomycetales.f__Dermacoccaceae.g__Dermacoccus.s__	0.967143
NAS	L7	is_csectionTRUE	7.82956e-06	0.000434758	0.018009	0.985679	k__Bacteria.p__Actinobacteria.c__Actinobacteria.o__Actinomycetales.f__Dermacoccaceae.g__Dermacoccus.s__	0.990907
NAS	L7	Birth.SeasonJan-Mar	-0.00024143	0.000565735	-0.426754	0.670765	k__Bacteria.p__Actinobacteria.c__Actinobacteria.o__Actinomycetales.f__Dermacoccaceae.g__Dermacoccus.s__	0.933176
NAS	L7	Birth.SeasonJuly-Sep	0.000395573	0.000592318	0.667839	0.506259	k__Bacteria.p__Actinobacteria.c__Actinobacteria.o__Actinomycetales.f__Dermacoccaceae.g__Dermacoccus.s__	0.986592
NAS	L7	Birth.SeasonOct-Dec	-0.000206233	0.000615754	-0.334927	0.738603	k__Bacteria.p__Actinobacteria.c__Actinobacteria.o__Actinomycetales.f__Dermacoccaceae.g__Dermacoccus.s__	0.95724
NAS	L7	gaBirth	1.61212e-05	5.53046e-05	0.291499	0.771464	k__Bacteria.p__Actinobacteria.c__Actinobacteria.o__Actinomycetales.f__Intrasporangiaceae.g__Janibacter.s__	0.877426
NAS	L7	is_csectionTRUE	0.00148661	0.000605105	2.45678	0.0163	k__Bacteria.p__Actinobacteria.c__Actinobacteria.o__Actinomycetales.f__Intrasporangiaceae.g__Janibacter.s__	0.476891
NAS	L7	Birth.SeasonJan-Mar	0.000629146	0.000780564	0.806015	0.422749	k__Bacteria.p__Actinobacteria.c__Actinobacteria.o__Actinomycetales.f__Intrasporangiaceae.g__Janibacter.s__	0.919365
NAS	L7	Birth.SeasonJuly-Sep	6.71528e-05	0.000825319	0.0813658	0.935365	k__Bacteria.p__Actinobacteria.c__Actinobacteria.o__Actinomycetales.f__Intrasporangiaceae.g__Janibacter.s__	0.988047
NAS	L7	Birth.SeasonOct-Dec	-3.61e-05	0.000856992	-0.0421241	0.96651	k__Bacteria.p__Actinobacteria.c__Actinobacteria.o__Actinomycetales.f__Intrasporangiaceae.g__Janibacter.s__	0.994751
NAS	L7	gaBirth	0.000231367	0.000385869	0.599599	0.550557	k__Bacteria.p__Actinobacteria.c__Actinobacteria.o__Actinomycetales.f__Microbacteriaceae.g__Leucobacter.s__	0.750379
NAS	L7	is_csectionTRUE	-0.0040277	0.00418316	-0.962836	0.338683	k__Bacteria.p__Actinobacteria.c__Actinobacteria.o__Actinomycetales.f__Microbacteriaceae.g__Leucobacter.s__	0.886987
NAS	L7	Birth.SeasonJan-Mar	-0.00222011	0.00546751	-0.406055	0.685844	k__Bacteria.p__Actinobacteria.c__Actinobacteria.o__Actinomycetales.f__Microbacteriaceae.g__Leucobacter.s__	0.933176
NAS	L7	Birth.SeasonJuly-Sep	0.0106152	0.00569458	1.86408	0.0661719	k__Bacteria.p__Actinobacteria.c__Actinobacteria.o__Actinomycetales.f__Microbacteriaceae.g__Leucobacter.s__	0.805865
NAS	L7	Birth.SeasonOct-Dec	-0.0036809	0.00591039	-0.622785	0.53529	k__Bacteria.p__Actinobacteria.c__Actinobacteria.o__Actinomycetales.f__Microbacteriaceae.g__Leucobacter.s__	0.910527
NAS	L7	gaBirth	2.60941e-05	2.42703e-05	1.07514	0.285712	k__Bacteria.p__Actinobacteria.c__Actinobacteria.o__Actinomycetales.f__Microbacteriaceae.g__Microbacterium.Other	0.533885
NAS	L7	is_csectionTRUE	3.66781e-05	0.000267402	0.137165	0.891263	k__Bacteria.p__Actinobacteria.c__Actinobacteria.o__Actinomycetales.f__Microbacteriaceae.g__Microbacterium.Other	0.98342
NAS	L7	Birth.SeasonJan-Mar	-0.000311714	0.000342324	-0.910582	0.365395	k__Bacteria.p__Actinobacteria.c__Actinobacteria.o__Actinomycetales.f__Microbacteriaceae.g__Microbacterium.Other	0.919365
NAS	L7	Birth.SeasonJuly-Sep	-0.000883291	0.000364804	-2.42127	0.0178518	k__Bacteria.p__Actinobacteria.c__Actinobacteria.o__Actinomycetales.f__Microbacteriaceae.g__Microbacterium.Other	0.764336
NAS	L7	Birth.SeasonOct-Dec	-0.000832786	0.000377504	-2.20603	0.0304031	k__Bacteria.p__Actinobacteria.c__Actinobacteria.o__Actinomycetales.f__Microbacteriaceae.g__Microbacterium.Other	0.461311
NAS	L7	gaBirth	6.37971e-05	3.38988e-05	1.88199	0.0636662	k__Bacteria.p__Actinobacteria.c__Actinobacteria.o__Actinomycetales.f__Micrococcaceae.g__.s__	0.294307
NAS	L7	is_csectionTRUE	7.46261e-05	0.000370301	0.201528	0.840824	k__Bacteria.p__Actinobacteria.c__Actinobacteria.o__Actinomycetales.f__Micrococcaceae.g__.s__	0.973031
NAS	L7	Birth.SeasonJan-Mar	0.000760031	0.000478568	1.58813	0.116408	k__Bacteria.p__Actinobacteria.c__Actinobacteria.o__Actinomycetales.f__Micrococcaceae.g__.s__	0.740788
NAS	L7	Birth.SeasonJuly-Sep	0.000801336	0.00050498	1.58687	0.116695	k__Bacteria.p__Actinobacteria.c__Actinobacteria.o__Actinomycetales.f__Micrococcaceae.g__.s__	0.859554
NAS	L7	Birth.SeasonOct-Dec	0.000446115	0.000524662	0.85029	0.397835	k__Bacteria.p__Actinobacteria.c__Actinobacteria.o__Actinomycetales.f__Micrococcaceae.g__.s__	0.828013
NAS	L7	gaBirth	0.000141432	8.13375e-05	1.73882	0.0861149	k__Bacteria.p__Actinobacteria.c__Actinobacteria.o__Actinomycetales.f__Micrococcaceae.g__Kocuria.Other	0.317665
NAS	L7	is_csectionTRUE	0.000456718	0.000885136	0.515986	0.607362	k__Bacteria.p__Actinobacteria.c__Actinobacteria.o__Actinomycetales.f__Micrococcaceae.g__Kocuria.Other	0.944694
NAS	L7	Birth.SeasonJan-Mar	-0.000846749	0.00114941	-0.736681	0.463585	k__Bacteria.p__Actinobacteria.c__Actinobacteria.o__Actinomycetales.f__Micrococcaceae.g__Kocuria.Other	0.919365
NAS	L7	Birth.SeasonJuly-Sep	0.00100996	0.00120633	0.83722	0.405094	k__Bacteria.p__Actinobacteria.c__Actinobacteria.o__Actinomycetales.f__Micrococcaceae.g__Kocuria.Other	0.984662
NAS	L7	Birth.SeasonOct-Dec	-0.00077587	0.00125424	-0.618599	0.53803	k__Bacteria.p__Actinobacteria.c__Actinobacteria.o__Actinomycetales.f__Micrococcaceae.g__Kocuria.Other	0.91367
NAS	L7	gaBirth	4.47487e-05	4.38845e-05	1.01969	0.31111	k__Bacteria.p__Actinobacteria.c__Actinobacteria.o__Actinomycetales.f__Micrococcaceae.g__Kocuria.s__rhizophila	0.562189
NAS	L7	is_csectionTRUE	-0.000542931	0.000477051	-1.1381	0.258654	k__Bacteria.p__Actinobacteria.c__Actinobacteria.o__Actinomycetales.f__Micrococcaceae.g__Kocuria.s__rhizophila	0.835513
NAS	L7	Birth.SeasonJan-Mar	-0.000182391	0.000620429	-0.293975	0.769578	k__Bacteria.p__Actinobacteria.c__Actinobacteria.o__Actinomycetales.f__Micrococcaceae.g__Kocuria.s__rhizophila	0.958807
NAS	L7	Birth.SeasonJuly-Sep	0.00163287	0.000649999	2.51211	0.0141217	k__Bacteria.p__Actinobacteria.c__Actinobacteria.o__Actinomycetales.f__Micrococcaceae.g__Kocuria.s__rhizophila	0.764336
NAS	L7	Birth.SeasonOct-Dec	-0.000367246	0.000675765	-0.543452	0.588409	k__Bacteria.p__Actinobacteria.c__Actinobacteria.o__Actinomycetales.f__Micrococcaceae.g__Kocuria.s__rhizophila	0.936272
NAS	L7	gaBirth	0.000211636	0.000109756	1.92824	0.05756	k__Bacteria.p__Actinobacteria.c__Actinobacteria.o__Actinomycetales.f__Micrococcaceae.g__Micrococcus.s__luteus	0.294307
NAS	L7	is_csectionTRUE	0.00094164	0.00119075	0.790793	0.431526	k__Bacteria.p__Actinobacteria.c__Actinobacteria.o__Actinomycetales.f__Micrococcaceae.g__Micrococcus.s__luteus	0.892944
NAS	L7	Birth.SeasonJan-Mar	0.00150686	0.00155377	0.969809	0.335218	k__Bacteria.p__Actinobacteria.c__Actinobacteria.o__Actinomycetales.f__Micrococcaceae.g__Micrococcus.s__luteus	0.877911
NAS	L7	Birth.SeasonJuly-Sep	0.00135342	0.00162149	0.834677	0.406515	k__Bacteria.p__Actinobacteria.c__Actinobacteria.o__Actinomycetales.f__Micrococcaceae.g__Micrococcus.s__luteus	0.984662
NAS	L7	Birth.SeasonOct-Dec	0.00291362	0.00168435	1.72982	0.0877225	k__Bacteria.p__Actinobacteria.c__Actinobacteria.o__Actinomycetales.f__Micrococcaceae.g__Micrococcus.s__luteus	0.622606
NAS	L7	gaBirth	8.70826e-05	3.04561e-05	2.85929	0.0054779	k__Bacteria.p__Actinobacteria.c__Actinobacteria.o__Actinomycetales.f__Micrococcaceae.g__Rothia.s__aeria	0.0886051
NAS	L7	is_csectionTRUE	0.000430755	0.00033335	1.2922	0.200204	k__Bacteria.p__Actinobacteria.c__Actinobacteria.o__Actinomycetales.f__Micrococcaceae.g__Rothia.s__aeria	0.791538
NAS	L7	Birth.SeasonJan-Mar	-0.000496507	0.000429833	-1.15512	0.251662	k__Bacteria.p__Actinobacteria.c__Actinobacteria.o__Actinomycetales.f__Micrococcaceae.g__Rothia.s__aeria	0.844382
NAS	L7	Birth.SeasonJuly-Sep	-0.000585921	0.000454679	-1.28865	0.20143	k__Bacteria.p__Actinobacteria.c__Actinobacteria.o__Actinomycetales.f__Micrococcaceae.g__Rothia.s__aeria	0.886897
NAS	L7	Birth.SeasonOct-Dec	0.000411681	0.00047206	0.872095	0.385903	k__Bacteria.p__Actinobacteria.c__Actinobacteria.o__Actinomycetales.f__Micrococcaceae.g__Rothia.s__aeria	0.823629
NAS	L7	gaBirth	8.54628e-05	0.00011544	0.74032	0.461387	k__Bacteria.p__Actinobacteria.c__Actinobacteria.o__Actinomycetales.f__Micrococcaceae.g__Rothia.s__mucilaginosa	0.70167
NAS	L7	is_csectionTRUE	-0.00048417	0.00125519	-0.385733	0.700772	k__Bacteria.p__Actinobacteria.c__Actinobacteria.o__Actinomycetales.f__Micrococcaceae.g__Rothia.s__mucilaginosa	0.959455
NAS	L7	Birth.SeasonJan-Mar	0.000148972	0.00163189	0.0912879	0.927504	k__Bacteria.p__Actinobacteria.c__Actinobacteria.o__Actinomycetales.f__Micrococcaceae.g__Rothia.s__mucilaginosa	0.991141
NAS	L7	Birth.SeasonJuly-Sep	-0.00336201	0.00171034	-1.96569	0.0529876	k__Bacteria.p__Actinobacteria.c__Actinobacteria.o__Actinomycetales.f__Micrococcaceae.g__Rothia.s__mucilaginosa	0.805865
NAS	L7	Birth.SeasonOct-Dec	-0.000835758	0.0017782	-0.470002	0.639699	k__Bacteria.p__Actinobacteria.c__Actinobacteria.o__Actinomycetales.f__Micrococcaceae.g__Rothia.s__mucilaginosa	0.952008
NAS	L7	gaBirth	0.000758877	0.000410982	1.84649	0.0687137	k__Bacteria.p__Actinobacteria.c__Actinobacteria.o__Actinomycetales.f__Mycobacteriaceae.g__Mycobacterium.s__	0.294307
NAS	L7	is_csectionTRUE	0.00328805	0.00447999	0.733941	0.465243	k__Bacteria.p__Actinobacteria.c__Actinobacteria.o__Actinomycetales.f__Mycobacteriaceae.g__Mycobacterium.s__	0.89428
NAS	L7	Birth.SeasonJan-Mar	0.00198696	0.00580471	0.342302	0.733069	k__Bacteria.p__Actinobacteria.c__Actinobacteria.o__Actinomycetales.f__Mycobacteriaceae.g__Mycobacterium.s__	0.95519
NAS	L7	Birth.SeasonJuly-Sep	0.00673539	0.00610757	1.10279	0.273597	k__Bacteria.p__Actinobacteria.c__Actinobacteria.o__Actinomycetales.f__Mycobacteriaceae.g__Mycobacterium.s__	0.959002
NAS	L7	Birth.SeasonOct-Dec	-0.00433251	0.00634905	-0.682387	0.497069	k__Bacteria.p__Actinobacteria.c__Actinobacteria.o__Actinomycetales.f__Mycobacteriaceae.g__Mycobacterium.s__	0.888305
NAS	L7	gaBirth	3.30332e-05	3.9435e-05	0.837662	0.404847	k__Bacteria.p__Actinobacteria.c__Actinobacteria.o__Actinomycetales.f__Nocardioidaceae.g__.s__	0.647755
NAS	L7	is_csectionTRUE	0.000525073	0.000429846	1.22154	0.225659	k__Bacteria.p__Actinobacteria.c__Actinobacteria.o__Actinomycetales.f__Nocardioidaceae.g__.s__	0.830191
NAS	L7	Birth.SeasonJan-Mar	0.00107992	0.000556988	1.93885	0.0562321	k__Bacteria.p__Actinobacteria.c__Actinobacteria.o__Actinomycetales.f__Nocardioidaceae.g__.s__	0.740788
NAS	L7	Birth.SeasonJuly-Sep	-0.000371442	0.000586005	-0.633855	0.528078	k__Bacteria.p__Actinobacteria.c__Actinobacteria.o__Actinomycetales.f__Nocardioidaceae.g__.s__	0.986592
NAS	L7	Birth.SeasonOct-Dec	0.000385473	0.000609179	0.632774	0.528781	k__Bacteria.p__Actinobacteria.c__Actinobacteria.o__Actinomycetales.f__Nocardioidaceae.g__.s__	0.905975
NAS	L7	gaBirth	0.000453899	0.000246329	1.84265	0.0692793	k__Bacteria.p__Actinobacteria.c__Actinobacteria.o__Actinomycetales.f__Propionibacteriaceae.g__Propionibacterium.s__acnes	0.294307
NAS	L7	is_csectionTRUE	-0.000263689	0.00267155	-0.0987024	0.921634	k__Bacteria.p__Actinobacteria.c__Actinobacteria.o__Actinomycetales.f__Propionibacteriaceae.g__Propionibacterium.s__acnes	0.983495
NAS	L7	Birth.SeasonJan-Mar	0.00418925	0.00348839	1.20091	0.233515	k__Bacteria.p__Actinobacteria.c__Actinobacteria.o__Actinomycetales.f__Propionibacteriaceae.g__Propionibacterium.s__acnes	0.844382
NAS	L7	Birth.SeasonJuly-Sep	-0.00012981	0.00363747	-0.035687	0.971626	k__Bacteria.p__Actinobacteria.c__Actinobacteria.o__Actinomycetales.f__Propionibacteriaceae.g__Propionibacterium.s__acnes	0.99381
NAS	L7	Birth.SeasonOct-Dec	-0.000294651	0.00377734	-0.078005	0.938029	k__Bacteria.p__Actinobacteria.c__Actinobacteria.o__Actinomycetales.f__Propionibacteriaceae.g__Propionibacterium.s__acnes	0.994751
NAS	L7	gaBirth	6.11595e-05	3.51651e-05	1.73921	0.0860464	k__Bacteria.p__Actinobacteria.c__Actinobacteria.o__Actinomycetales.f__Propionibacteriaceae.g__Propionibacterium.s__granulosum	0.317665
NAS	L7	is_csectionTRUE	6.8119e-05	0.000385475	0.176715	0.860203	k__Bacteria.p__Actinobacteria.c__Actinobacteria.o__Actinomycetales.f__Propionibacteriaceae.g__Propionibacterium.s__granulosum	0.974218
NAS	L7	Birth.SeasonJan-Mar	0.000338412	0.000496201	0.682006	0.497308	k__Bacteria.p__Actinobacteria.c__Actinobacteria.o__Actinomycetales.f__Propionibacteriaceae.g__Propionibacterium.s__granulosum	0.919365
NAS	L7	Birth.SeasonJuly-Sep	0.000756225	0.00052583	1.43815	0.154496	k__Bacteria.p__Actinobacteria.c__Actinobacteria.o__Actinomycetales.f__Propionibacteriaceae.g__Propionibacterium.s__granulosum	0.859554
NAS	L7	Birth.SeasonOct-Dec	0.000361991	0.000545573	0.663506	0.509014	k__Bacteria.p__Actinobacteria.c__Actinobacteria.o__Actinomycetales.f__Propionibacteriaceae.g__Propionibacterium.s__granulosum	0.899303
NAS	L7	gaBirth	0.000178404	6.77209e-05	2.6344	0.0102093	k__Bacteria.p__Actinobacteria.c__Coriobacteriia.o__Coriobacteriales.f__Coriobacteriaceae.g__Atopobium.s__	0.118799
NAS	L7	is_csectionTRUE	-0.000348351	0.000735889	-0.473375	0.637303	k__Bacteria.p__Actinobacteria.c__Coriobacteriia.o__Coriobacteriales.f__Coriobacteriaceae.g__Atopobium.s__	0.944694
NAS	L7	Birth.SeasonJan-Mar	0.000226314	0.000957606	0.236334	0.81381	k__Bacteria.p__Actinobacteria.c__Coriobacteriia.o__Coriobacteriales.f__Coriobacteriaceae.g__Atopobium.s__	0.958807
NAS	L7	Birth.SeasonJuly-Sep	-0.000228894	0.00100258	-0.228306	0.820022	k__Bacteria.p__Actinobacteria.c__Coriobacteriia.o__Coriobacteriales.f__Coriobacteriaceae.g__Atopobium.s__	0.986592
NAS	L7	Birth.SeasonOct-Dec	-0.00114914	0.00104224	-1.10256	0.273696	k__Bacteria.p__Actinobacteria.c__Coriobacteriia.o__Coriobacteriales.f__Coriobacteriaceae.g__Atopobium.s__	0.743407
NAS	L7	gaBirth	-5.07517e-05	2.26036e-05	-2.24529	0.0276566	k__Bacteria.p__Bacteroidetes.c__.o__.f__.g__.s__	0.212935
NAS	L7	is_csectionTRUE	-7.23851e-05	0.000248821	-0.290913	0.771911	k__Bacteria.p__Bacteroidetes.c__.o__.f__.g__.s__	0.959455
NAS	L7	Birth.SeasonJan-Mar	-0.000237329	0.000318834	-0.744368	0.458949	k__Bacteria.p__Bacteroidetes.c__.o__.f__.g__.s__	0.919365
NAS	L7	Birth.SeasonJuly-Sep	0.00084579	0.000339457	2.4916	0.0148967	k__Bacteria.p__Bacteroidetes.c__.o__.f__.g__.s__	0.764336
NAS	L7	Birth.SeasonOct-Dec	0.000280982	0.000351447	0.799501	0.426491	k__Bacteria.p__Bacteroidetes.c__.o__.f__.g__.s__	0.833881
NAS	L7	gaBirth	6.05519e-05	3.84365e-05	1.57538	0.119323	k__Bacteria.p__Bacteroidetes.c__Bacteroidia.o__Bacteroidales.f__Bacteroidaceae.g__Bacteroides.s__	0.346139
NAS	L7	is_csectionTRUE	-0.000616273	0.000423479	-1.45526	0.149715	k__Bacteria.p__Bacteroidetes.c__Bacteroidia.o__Bacteroidales.f__Bacteroidaceae.g__Bacteroides.s__	0.745913
NAS	L7	Birth.SeasonJan-Mar	-0.000729802	0.000542131	-1.34617	0.182249	k__Bacteria.p__Bacteroidetes.c__Bacteroidia.o__Bacteroidales.f__Bacteroidaceae.g__Bacteroides.s__	0.77589
NAS	L7	Birth.SeasonJuly-Sep	-0.000101667	0.000577734	-0.175976	0.860781	k__Bacteria.p__Bacteroidetes.c__Bacteroidia.o__Bacteroidales.f__Bacteroidaceae.g__Bacteroides.s__	0.986592
NAS	L7	Birth.SeasonOct-Dec	-0.00029966	0.000597845	-0.501233	0.617656	k__Bacteria.p__Bacteroidetes.c__Bacteroidia.o__Bacteroidales.f__Bacteroidaceae.g__Bacteroides.s__	0.952008
NAS	L7	gaBirth	0.000270845	0.000218162	1.24149	0.218244	k__Bacteria.p__Bacteroidetes.c__Bacteroidia.o__Bacteroidales.f__Porphyromonadaceae.g__Porphyromonas.s__	0.467535
NAS	L7	is_csectionTRUE	0.00175713	0.00236917	0.741662	0.460578	k__Bacteria.p__Bacteroidetes.c__Bacteroidia.o__Bacteroidales.f__Porphyromonadaceae.g__Porphyromonas.s__	0.892944
NAS	L7	Birth.SeasonJan-Mar	0.00433068	0.00308605	1.40331	0.164598	k__Bacteria.p__Bacteroidetes.c__Bacteroidia.o__Bacteroidales.f__Porphyromonadaceae.g__Porphyromonas.s__	0.763818
NAS	L7	Birth.SeasonJuly-Sep	0.00456505	0.0032272	1.41455	0.161284	k__Bacteria.p__Bacteroidetes.c__Bacteroidia.o__Bacteroidales.f__Porphyromonadaceae.g__Porphyromonas.s__	0.859554
NAS	L7	Birth.SeasonOct-Dec	0.00735409	0.00335423	2.19248	0.0314054	k__Bacteria.p__Bacteroidetes.c__Bacteroidia.o__Bacteroidales.f__Porphyromonadaceae.g__Porphyromonas.s__	0.461311
NAS	L7	gaBirth	-5.68796e-05	8.58671e-05	-0.662415	0.509709	k__Bacteria.p__Bacteroidetes.c__Bacteroidia.o__Bacteroidales.f__Prevotellaceae.g__Prevotella.s__	0.729113
NAS	L7	is_csectionTRUE	-0.00130511	0.000946053	-1.37953	0.171776	k__Bacteria.p__Bacteroidetes.c__Bacteroidia.o__Bacteroidales.f__Prevotellaceae.g__Prevotella.s__	0.782508
NAS	L7	Birth.SeasonJan-Mar	0.000157849	0.00121112	0.130333	0.896647	k__Bacteria.p__Bacteroidetes.c__Bacteroidia.o__Bacteroidales.f__Prevotellaceae.g__Prevotella.s__	0.98794
NAS	L7	Birth.SeasonJuly-Sep	0.000631464	0.00129066	0.489257	0.626069	k__Bacteria.p__Bacteroidetes.c__Bacteroidia.o__Bacteroidales.f__Prevotellaceae.g__Prevotella.s__	0.986592
NAS	L7	Birth.SeasonOct-Dec	-0.000658629	0.00133559	-0.493138	0.623337	k__Bacteria.p__Bacteroidetes.c__Bacteroidia.o__Bacteroidales.f__Prevotellaceae.g__Prevotella.s__	0.952008
NAS	L7	gaBirth	2.95029e-05	0.000258675	0.114054	0.909496	k__Bacteria.p__Bacteroidetes.c__Bacteroidia.o__Bacteroidales.f__Prevotellaceae.g__Prevotella.s__melaninogenica	0.951533
NAS	L7	is_csectionTRUE	-0.00586108	0.00281661	-2.0809	0.0408124	k__Bacteria.p__Bacteroidetes.c__Bacteroidia.o__Bacteroidales.f__Prevotellaceae.g__Prevotella.s__melaninogenica	0.613391
NAS	L7	Birth.SeasonJan-Mar	0.00216563	0.00365469	0.592563	0.555233	k__Bacteria.p__Bacteroidetes.c__Bacteroidia.o__Bacteroidales.f__Prevotellaceae.g__Prevotella.s__melaninogenica	0.919365
NAS	L7	Birth.SeasonJuly-Sep	0.00127426	0.00383913	0.331914	0.740868	k__Bacteria.p__Bacteroidetes.c__Bacteroidia.o__Bacteroidales.f__Prevotellaceae.g__Prevotella.s__melaninogenica	0.986592
NAS	L7	Birth.SeasonOct-Dec	0.00471171	0.0039915	1.18043	0.241509	k__Bacteria.p__Bacteroidetes.c__Bacteroidia.o__Bacteroidales.f__Prevotellaceae.g__Prevotella.s__melaninogenica	0.743407
NAS	L7	gaBirth	0.000135259	0.000105461	1.28255	0.203548	k__Bacteria.p__Bacteroidetes.c__Bacteroidia.o__Bacteroidales.f__Prevotellaceae.g__Prevotella.s__nanceiensis	0.450179
NAS	L7	is_csectionTRUE	4.83083e-05	0.00114912	0.0420393	0.966578	k__Bacteria.p__Bacteroidetes.c__Bacteroidia.o__Bacteroidales.f__Prevotellaceae.g__Prevotella.s__nanceiensis	0.989
NAS	L7	Birth.SeasonJan-Mar	7.2831e-05	0.0014897	0.0488899	0.961135	k__Bacteria.p__Bacteroidetes.c__Bacteroidia.o__Bacteroidales.f__Prevotellaceae.g__Prevotella.s__nanceiensis	0.991141
NAS	L7	Birth.SeasonJuly-Sep	0.000154249	0.00156649	0.0984679	0.92182	k__Bacteria.p__Bacteroidetes.c__Bacteroidia.o__Bacteroidales.f__Prevotellaceae.g__Prevotella.s__nanceiensis	0.988047
NAS	L7	Birth.SeasonOct-Dec	0.000151594	0.00162854	0.0930859	0.92608	k__Bacteria.p__Bacteroidetes.c__Bacteroidia.o__Bacteroidales.f__Prevotellaceae.g__Prevotella.s__nanceiensis	0.993001
NAS	L7	gaBirth	0.000259692	0.000255977	1.01451	0.313558	k__Bacteria.p__Bacteroidetes.c__Bacteroidia.o__Bacteroidales.f__.Paraprevotellaceae..g__.Prevotella..s__	0.562189
NAS	L7	is_csectionTRUE	0.00174406	0.00277973	0.627419	0.532265	k__Bacteria.p__Bacteroidetes.c__Bacteroidia.o__Bacteroidales.f__.Paraprevotellaceae..g__.Prevotella..s__	0.944694
NAS	L7	Birth.SeasonJan-Mar	-0.00139021	0.00362106	-0.383923	0.702108	k__Bacteria.p__Bacteroidetes.c__Bacteroidia.o__Bacteroidales.f__.Paraprevotellaceae..g__.Prevotella..s__	0.933176
NAS	L7	Birth.SeasonJuly-Sep	0.000533705	0.00378641	0.140953	0.88828	k__Bacteria.p__Bacteroidetes.c__Bacteroidia.o__Bacteroidales.f__.Paraprevotellaceae..g__.Prevotella..s__	0.987928
NAS	L7	Birth.SeasonOct-Dec	0.00447576	0.00393539	1.13731	0.258981	k__Bacteria.p__Bacteroidetes.c__Bacteroidia.o__Bacteroidales.f__.Paraprevotellaceae..g__.Prevotella..s__	0.743407
NAS	L7	gaBirth	0.00012023	6.34985e-05	1.89343	0.0621067	k__Bacteria.p__Bacteroidetes.c__Flavobacteriia.o__Flavobacteriales.f__Flavobacteriaceae.g__Capnocytophaga.s__	0.294307
NAS	L7	is_csectionTRUE	0.000393582	0.000698348	0.563591	0.574692	k__Bacteria.p__Bacteroidetes.c__Flavobacteriia.o__Flavobacteriales.f__Flavobacteriaceae.g__Capnocytophaga.s__	0.944694
NAS	L7	Birth.SeasonJan-Mar	0.000436803	0.000895734	0.487648	0.627203	k__Bacteria.p__Bacteroidetes.c__Flavobacteriia.o__Flavobacteriales.f__Flavobacteriaceae.g__Capnocytophaga.s__	0.933176
NAS	L7	Birth.SeasonJuly-Sep	-0.000546331	0.000952726	-0.57344	0.56804	k__Bacteria.p__Bacteroidetes.c__Flavobacteriia.o__Flavobacteriales.f__Flavobacteriaceae.g__Capnocytophaga.s__	0.986592
NAS	L7	Birth.SeasonOct-Dec	0.00116614	0.000986875	1.18165	0.241028	k__Bacteria.p__Bacteroidetes.c__Flavobacteriia.o__Flavobacteriales.f__Flavobacteriaceae.g__Capnocytophaga.s__	0.743407
NAS	L7	gaBirth	0.000138184	0.000157085	0.879681	0.381805	k__Bacteria.p__Bacteroidetes.c__Flavobacteriia.o__Flavobacteriales.f__.Weeksellaceae..g__.s__	0.639403
NAS	L7	is_csectionTRUE	0.000877683	0.00171121	0.512902	0.609507	k__Bacteria.p__Bacteroidetes.c__Flavobacteriia.o__Flavobacteriales.f__.Weeksellaceae..g__.s__	0.944694
NAS	L7	Birth.SeasonJan-Mar	-0.000126088	0.00221906	-0.0568204	0.954837	k__Bacteria.p__Bacteroidetes.c__Flavobacteriia.o__Flavobacteriales.f__.Weeksellaceae..g__.s__	0.991141
NAS	L7	Birth.SeasonJuly-Sep	0.000122559	0.00233263	0.0525411	0.958235	k__Bacteria.p__Bacteroidetes.c__Flavobacteriia.o__Flavobacteriales.f__.Weeksellaceae..g__.s__	0.99381
NAS	L7	Birth.SeasonOct-Dec	-1.03192e-05	0.0024251	-0.00425517	0.996616	k__Bacteria.p__Bacteroidetes.c__Flavobacteriia.o__Flavobacteriales.f__.Weeksellaceae..g__.s__	0.999564
NAS	L7	gaBirth	-5.71482e-05	0.000124783	-0.457979	0.648274	k__Bacteria.p__Bacteroidetes.c__Flavobacteriia.o__Flavobacteriales.f__.Weeksellaceae..g__Chryseobacterium.s__	0.798836
NAS	L7	is_csectionTRUE	-0.000954996	0.00135999	-0.70221	0.484694	k__Bacteria.p__Bacteroidetes.c__Flavobacteriia.o__Flavobacteriales.f__.Weeksellaceae..g__Chryseobacterium.s__	0.907361
NAS	L7	Birth.SeasonJan-Mar	0.000859418	0.00176252	0.487607	0.627232	k__Bacteria.p__Bacteroidetes.c__Flavobacteriia.o__Flavobacteriales.f__.Weeksellaceae..g__Chryseobacterium.s__	0.933176
NAS	L7	Birth.SeasonJuly-Sep	-0.000710032	0.00185402	-0.382969	0.702812	k__Bacteria.p__Bacteroidetes.c__Flavobacteriia.o__Flavobacteriales.f__.Weeksellaceae..g__Chryseobacterium.s__	0.986592
NAS	L7	Birth.SeasonOct-Dec	-0.000572007	0.00192738	-0.29678	0.767444	k__Bacteria.p__Bacteroidetes.c__Flavobacteriia.o__Flavobacteriales.f__.Weeksellaceae..g__Chryseobacterium.s__	0.957837
NAS	L7	gaBirth	0.000179589	0.000134272	1.3375	0.185048	k__Bacteria.p__Cyanobacteria.c__Chloroplast.o__Streptophyta.f__.g__.s__	0.426511
NAS	L7	is_csectionTRUE	-0.00197748	0.00147749	-1.3384	0.184755	k__Bacteria.p__Cyanobacteria.c__Chloroplast.o__Streptophyta.f__.g__.s__	0.782508
NAS	L7	Birth.SeasonJan-Mar	0.000788232	0.00189402	0.416168	0.67846	k__Bacteria.p__Cyanobacteria.c__Chloroplast.o__Streptophyta.f__.g__.s__	0.933176
NAS	L7	Birth.SeasonJuly-Sep	-0.000541817	0.00201568	-0.268801	0.788811	k__Bacteria.p__Cyanobacteria.c__Chloroplast.o__Streptophyta.f__.g__.s__	0.986592
NAS	L7	Birth.SeasonOct-Dec	-0.00185357	0.00208733	-0.888009	0.377338	k__Bacteria.p__Cyanobacteria.c__Chloroplast.o__Streptophyta.f__.g__.s__	0.823629
NAS	L7	gaBirth	-0.00282206	0.000526395	-5.36111	8.58305e-07	k__Bacteria.p__Firmicutes.c__Bacilli.Other.Other.Other.Other	0.000175781
NAS	L7	is_csectionTRUE	-0.00519569	0.00573473	-0.906005	0.367797	k__Bacteria.p__Firmicutes.c__Bacilli.Other.Other.Other.Other	0.888264
NAS	L7	Birth.SeasonJan-Mar	0.0131277	0.00743598	1.76543	0.0815091	k__Bacteria.p__Firmicutes.c__Bacilli.Other.Other.Other.Other	0.740788
NAS	L7	Birth.SeasonJuly-Sep	-0.00454594	0.00781739	-0.581517	0.562613	k__Bacteria.p__Firmicutes.c__Bacilli.Other.Other.Other.Other	0.986592
NAS	L7	Birth.SeasonOct-Dec	-0.001929	0.0081272	-0.237351	0.813023	k__Bacteria.p__Firmicutes.c__Bacilli.Other.Other.Other.Other	0.963015
NAS	L7	gaBirth	-9.21198e-05	7.50819e-05	-1.22693	0.223638	k__Bacteria.p__Firmicutes.c__Bacilli.o__Bacillales.f__Bacillaceae.Other.Other	0.469273
NAS	L7	is_csectionTRUE	-0.000757529	0.000819157	-0.924767	0.358014	k__Bacteria.p__Firmicutes.c__Bacilli.o__Bacillales.f__Bacillaceae.Other.Other	0.888264
NAS	L7	Birth.SeasonJan-Mar	0.0010135	0.00106023	0.955922	0.342142	k__Bacteria.p__Firmicutes.c__Bacilli.o__Bacillales.f__Bacillaceae.Other.Other	0.889223
NAS	L7	Birth.SeasonJuly-Sep	0.00209056	0.00111691	1.87174	0.0650903	k__Bacteria.p__Firmicutes.c__Bacilli.o__Bacillales.f__Bacillaceae.Other.Other	0.805865
NAS	L7	Birth.SeasonOct-Dec	0.0013661	0.00116085	1.17681	0.242943	k__Bacteria.p__Firmicutes.c__Bacilli.o__Bacillales.f__Bacillaceae.Other.Other	0.743407
NAS	L7	gaBirth	0.000246683	0.000122198	2.01872	0.0470437	k__Bacteria.p__Firmicutes.c__Bacilli.o__Bacillales.f__Staphylococcaceae.g__Staphylococcus.Other	0.280074
NAS	L7	is_csectionTRUE	0.00412203	0.00133418	3.08956	0.00279989	k__Bacteria.p__Firmicutes.c__Bacilli.o__Bacillales.f__Staphylococcaceae.g__Staphylococcus.Other	0.179193
NAS	L7	Birth.SeasonJan-Mar	0.0012377	0.00172529	0.717384	0.475336	k__Bacteria.p__Firmicutes.c__Bacilli.o__Bacillales.f__Staphylococcaceae.g__Staphylococcus.Other	0.919365
NAS	L7	Birth.SeasonJuly-Sep	-0.00112036	0.00181931	-0.615816	0.539856	k__Bacteria.p__Firmicutes.c__Bacilli.o__Bacillales.f__Staphylococcaceae.g__Staphylococcus.Other	0.986592
NAS	L7	Birth.SeasonOct-Dec	-0.000900643	0.00189051	-0.476402	0.635155	k__Bacteria.p__Firmicutes.c__Bacilli.o__Bacillales.f__Staphylococcaceae.g__Staphylococcus.Other	0.952008
NAS	L7	gaBirth	7.36716e-05	8.91321e-05	0.826543	0.411083	k__Bacteria.p__Firmicutes.c__Bacilli.o__Bacillales.f__Staphylococcaceae.g__Staphylococcus.s__	0.654665
NAS	L7	is_csectionTRUE	0.00100114	0.000976594	1.02513	0.308552	k__Bacteria.p__Firmicutes.c__Bacilli.o__Bacillales.f__Staphylococcaceae.g__Staphylococcus.s__	0.86037
NAS	L7	Birth.SeasonJan-Mar	0.00273819	0.00125778	2.17701	0.0325845	k__Bacteria.p__Firmicutes.c__Bacilli.o__Bacillales.f__Staphylococcaceae.g__Staphylococcus.s__	0.682385
NAS	L7	Birth.SeasonJuly-Sep	0.000383017	0.00133214	0.287519	0.774498	k__Bacteria.p__Firmicutes.c__Bacilli.o__Bacillales.f__Staphylococcaceae.g__Staphylococcus.s__	0.986592
NAS	L7	Birth.SeasonOct-Dec	0.00207047	0.00138245	1.49768	0.138359	k__Bacteria.p__Firmicutes.c__Bacilli.o__Bacillales.f__Staphylococcaceae.g__Staphylococcus.s__	0.697927
NAS	L7	gaBirth	-0.000447828	0.00207904	-0.215402	0.830031	k__Bacteria.p__Firmicutes.c__Bacilli.o__Bacillales.f__Staphylococcaceae.g__Staphylococcus.s__aureus	0.902888
NAS	L7	is_csectionTRUE	-0.0438059	0.0225405	-1.94343	0.0556673	k__Bacteria.p__Firmicutes.c__Bacilli.o__Bacillales.f__Staphylococcaceae.g__Staphylococcus.s__aureus	0.69227
NAS	L7	Birth.SeasonJan-Mar	0.0392386	0.0294549	1.33216	0.186789	k__Bacteria.p__Firmicutes.c__Bacilli.o__Bacillales.f__Staphylococcaceae.g__Staphylococcus.s__aureus	0.780704
NAS	L7	Birth.SeasonJuly-Sep	-0.0286613	0.0306858	-0.934024	0.353249	k__Bacteria.p__Firmicutes.c__Bacilli.o__Bacillales.f__Staphylococcaceae.g__Staphylococcus.s__aureus	0.966106
NAS	L7	Birth.SeasonOct-Dec	0.0378975	0.0318527	1.18977	0.23784	k__Bacteria.p__Firmicutes.c__Bacilli.o__Bacillales.f__Staphylococcaceae.g__Staphylococcus.s__aureus	0.743407
NAS	L7	gaBirth	-0.00681219	0.001135	-6.00191	6.20395e-08	k__Bacteria.p__Firmicutes.c__Bacilli.o__Bacillales.f__Staphylococcaceae.g__Staphylococcus.s__epidermidis	6.35285e-05
NAS	L7	is_csectionTRUE	0.0351351	0.0123716	2.83999	0.00578593	k__Bacteria.p__Firmicutes.c__Bacilli.o__Bacillales.f__Staphylococcaceae.g__Staphylococcus.s__epidermidis	0.282133
NAS	L7	Birth.SeasonJan-Mar	0.0129796	0.016031	0.809653	0.420667	k__Bacteria.p__Firmicutes.c__Bacilli.o__Bacillales.f__Staphylococcaceae.g__Staphylococcus.s__epidermidis	0.919365
NAS	L7	Birth.SeasonJuly-Sep	0.0244044	0.016866	1.44696	0.15202	k__Bacteria.p__Firmicutes.c__Bacilli.o__Bacillales.f__Staphylococcaceae.g__Staphylococcus.s__epidermidis	0.859554
NAS	L7	Birth.SeasonOct-Dec	-0.0099928	0.017533	-0.569942	0.570398	k__Bacteria.p__Firmicutes.c__Bacilli.o__Bacillales.f__Staphylococcaceae.g__Staphylococcus.s__epidermidis	0.924189
NAS	L7	gaBirth	-0.000889622	0.000388706	-2.28868	0.0248776	k__Bacteria.p__Firmicutes.c__Bacilli.o__Bacillales.f__Staphylococcaceae.g__Staphylococcus.s__haemolyticus	0.211133
NAS	L7	is_csectionTRUE	0.00222064	0.00422293	0.525853	0.600522	k__Bacteria.p__Firmicutes.c__Bacilli.o__Bacillales.f__Staphylococcaceae.g__Staphylococcus.s__haemolyticus	0.944694
NAS	L7	Birth.SeasonJan-Mar	-0.00891321	0.00549716	-1.62142	0.109069	k__Bacteria.p__Firmicutes.c__Bacilli.o__Bacillales.f__Staphylococcaceae.g__Staphylococcus.s__haemolyticus	0.740788
NAS	L7	Birth.SeasonJuly-Sep	-0.00620601	0.00575299	-1.07875	0.284113	k__Bacteria.p__Firmicutes.c__Bacilli.o__Bacillales.f__Staphylococcaceae.g__Staphylococcus.s__haemolyticus	0.959002
NAS	L7	Birth.SeasonOct-Dec	-0.00878289	0.00598025	-1.46865	0.146055	k__Bacteria.p__Firmicutes.c__Bacilli.o__Bacillales.f__Staphylococcaceae.g__Staphylococcus.s__haemolyticus	0.702695
NAS	L7	gaBirth	0.000104131	0.000307338	0.338817	0.735682	k__Bacteria.p__Firmicutes.c__Bacilli.o__Bacillales.f__Staphylococcaceae.g__Staphylococcus.s__pettenkoferi	0.854538
NAS	L7	is_csectionTRUE	-0.00165558	0.00333806	-0.495972	0.621346	k__Bacteria.p__Firmicutes.c__Bacilli.o__Bacillales.f__Staphylococcaceae.g__Staphylococcus.s__pettenkoferi	0.944694
NAS	L7	Birth.SeasonJan-Mar	-0.00133725	0.00434711	-0.307618	0.759214	k__Bacteria.p__Firmicutes.c__Bacilli.o__Bacillales.f__Staphylococcaceae.g__Staphylococcus.s__pettenkoferi	0.95519
NAS	L7	Birth.SeasonJuly-Sep	0.00579665	0.00454718	1.27478	0.206271	k__Bacteria.p__Firmicutes.c__Bacilli.o__Bacillales.f__Staphylococcaceae.g__Staphylococcus.s__pettenkoferi	0.898816
NAS	L7	Birth.SeasonOct-Dec	-0.00370541	0.00472641	-0.783979	0.435489	k__Bacteria.p__Firmicutes.c__Bacilli.o__Bacillales.f__Staphylococcaceae.g__Staphylococcus.s__pettenkoferi	0.833881
NAS	L7	gaBirth	7.77714e-06	2.86051e-05	0.27188	0.786452	k__Bacteria.p__Firmicutes.c__Bacilli.o__Bacillales.f__.Exiguobacteraceae..g__Exiguobacterium.s__	0.880508
NAS	L7	is_csectionTRUE	-0.000190832	0.000314163	-0.607431	0.545375	k__Bacteria.p__Firmicutes.c__Bacilli.o__Bacillales.f__.Exiguobacteraceae..g__Exiguobacterium.s__	0.944694
NAS	L7	Birth.SeasonJan-Mar	0.000597701	0.000403559	1.48107	0.142721	k__Bacteria.p__Firmicutes.c__Bacilli.o__Bacillales.f__.Exiguobacteraceae..g__Exiguobacterium.s__	0.740788
NAS	L7	Birth.SeasonJuly-Sep	0.000597904	0.000428587	1.39506	0.167063	k__Bacteria.p__Firmicutes.c__Bacilli.o__Bacillales.f__.Exiguobacteraceae..g__Exiguobacterium.s__	0.859554
NAS	L7	Birth.SeasonOct-Dec	0.00029147	0.000444269	0.656068	0.513762	k__Bacteria.p__Firmicutes.c__Bacilli.o__Bacillales.f__.Exiguobacteraceae..g__Exiguobacterium.s__	0.899303
NAS	L7	gaBirth	-0.000236976	8.91036e-05	-2.65956	0.0095382	k__Bacteria.p__Firmicutes.c__Bacilli.o__Gemellales.f__.g__.s__	0.117761
NAS	L7	is_csectionTRUE	-6.18876e-05	0.000971397	-0.0637099	0.949369	k__Bacteria.p__Firmicutes.c__Bacilli.o__Gemellales.f__.g__.s__	0.987961
NAS	L7	Birth.SeasonJan-Mar	-0.00146671	0.00125846	-1.16548	0.247469	k__Bacteria.p__Firmicutes.c__Bacilli.o__Gemellales.f__.g__.s__	0.844382
NAS	L7	Birth.SeasonJuly-Sep	0.00175239	0.00132433	1.32323	0.189726	k__Bacteria.p__Firmicutes.c__Bacilli.o__Gemellales.f__.g__.s__	0.859554
NAS	L7	Birth.SeasonOct-Dec	-0.00108916	0.00137666	-0.791159	0.431314	k__Bacteria.p__Firmicutes.c__Bacilli.o__Gemellales.f__.g__.s__	0.833881
NAS	L7	gaBirth	0.000299445	0.000170085	1.76057	0.0823346	k__Bacteria.p__Firmicutes.c__Bacilli.o__Gemellales.f__Gemellaceae.Other.Other	0.317665
NAS	L7	is_csectionTRUE	0.000838428	0.00185142	0.452857	0.651942	k__Bacteria.p__Firmicutes.c__Bacilli.o__Gemellales.f__Gemellaceae.Other.Other	0.944694
NAS	L7	Birth.SeasonJan-Mar	0.00541504	0.00240329	2.25318	0.0271321	k__Bacteria.p__Firmicutes.c__Bacilli.o__Gemellales.f__Gemellaceae.Other.Other	0.682385
NAS	L7	Birth.SeasonJuly-Sep	-0.00105254	0.00252339	-0.417114	0.677771	k__Bacteria.p__Firmicutes.c__Bacilli.o__Gemellales.f__Gemellaceae.Other.Other	0.986592
NAS	L7	Birth.SeasonOct-Dec	0.00550322	0.00262359	2.09759	0.0392664	k__Bacteria.p__Firmicutes.c__Bacilli.o__Gemellales.f__Gemellaceae.Other.Other	0.493711
NAS	L7	gaBirth	0.000378306	0.000313871	1.20529	0.23183	k__Bacteria.p__Firmicutes.c__Bacilli.o__Gemellales.f__Gemellaceae.g__.s__	0.476412
NAS	L7	is_csectionTRUE	0.00281573	0.00342237	0.822741	0.413229	k__Bacteria.p__Firmicutes.c__Bacilli.o__Gemellales.f__Gemellaceae.g__.s__	0.892944
NAS	L7	Birth.SeasonJan-Mar	0.000229066	0.0044328	0.0516752	0.958923	k__Bacteria.p__Firmicutes.c__Bacilli.o__Gemellales.f__Gemellaceae.g__.s__	0.991141
NAS	L7	Birth.SeasonJuly-Sep	0.00429339	0.00466593	0.920156	0.360403	k__Bacteria.p__Firmicutes.c__Bacilli.o__Gemellales.f__Gemellaceae.g__.s__	0.966106
NAS	L7	Birth.SeasonOct-Dec	0.00516669	0.00485015	1.06526	0.290129	k__Bacteria.p__Firmicutes.c__Bacilli.o__Gemellales.f__Gemellaceae.g__.s__	0.749169
NAS	L7	gaBirth	6.8708e-05	9.28027e-05	0.740366	0.461359	k__Bacteria.p__Firmicutes.c__Bacilli.o__Lactobacillales.f__Aerococcaceae.g__Abiotrophia.s__	0.70167
NAS	L7	is_csectionTRUE	0.000325022	0.00101494	0.320237	0.749668	k__Bacteria.p__Firmicutes.c__Bacilli.o__Lactobacillales.f__Aerococcaceae.g__Abiotrophia.s__	0.959455
NAS	L7	Birth.SeasonJan-Mar	0.000187381	0.00130989	0.143051	0.886629	k__Bacteria.p__Firmicutes.c__Bacilli.o__Lactobacillales.f__Aerococcaceae.g__Abiotrophia.s__	0.985885
NAS	L7	Birth.SeasonJuly-Sep	0.0021331	0.00138425	1.54098	0.127476	k__Bacteria.p__Firmicutes.c__Bacilli.o__Lactobacillales.f__Aerococcaceae.g__Abiotrophia.s__	0.859554
NAS	L7	Birth.SeasonOct-Dec	0.00154161	0.00143762	1.07234	0.28696	k__Bacteria.p__Firmicutes.c__Bacilli.o__Lactobacillales.f__Aerococcaceae.g__Abiotrophia.s__	0.747704
NAS	L7	gaBirth	-1.54545e-05	2.85627e-05	-0.541073	0.590039	k__Bacteria.p__Firmicutes.c__Bacilli.o__Lactobacillales.f__Aerococcaceae.g__Aerococcus.s__	0.766668
NAS	L7	is_csectionTRUE	-0.000496261	0.000312365	-1.58872	0.116276	k__Bacteria.p__Firmicutes.c__Bacilli.o__Lactobacillales.f__Aerococcaceae.g__Aerococcus.s__	0.721972
NAS	L7	Birth.SeasonJan-Mar	0.00011012	0.000403161	0.273141	0.785486	k__Bacteria.p__Firmicutes.c__Bacilli.o__Lactobacillales.f__Aerococcaceae.g__Aerococcus.s__	0.958807
NAS	L7	Birth.SeasonJuly-Sep	9.87656e-05	0.000426025	0.231831	0.817293	k__Bacteria.p__Firmicutes.c__Bacilli.o__Lactobacillales.f__Aerococcaceae.g__Aerococcus.s__	0.986592
NAS	L7	Birth.SeasonOct-Dec	0.000373459	0.000442455	0.84406	0.401285	k__Bacteria.p__Firmicutes.c__Bacilli.o__Lactobacillales.f__Aerococcaceae.g__Aerococcus.s__	0.828047
NAS	L7	gaBirth	0.00212209	0.000802141	2.64553	0.00990712	k__Bacteria.p__Firmicutes.c__Bacilli.o__Lactobacillales.f__Aerococcaceae.g__Alloiococcus.s__	0.117761
NAS	L7	is_csectionTRUE	0.00509372	0.00870237	0.585326	0.560062	k__Bacteria.p__Firmicutes.c__Bacilli.o__Lactobacillales.f__Aerococcaceae.g__Alloiococcus.s__	0.944694
NAS	L7	Birth.SeasonJan-Mar	-0.0113386	0.0113558	-0.998489	0.321211	k__Bacteria.p__Firmicutes.c__Bacilli.o__Lactobacillales.f__Aerococcaceae.g__Alloiococcus.s__	0.871828
NAS	L7	Birth.SeasonJuly-Sep	-0.00487987	0.0118502	-0.411796	0.681648	k__Bacteria.p__Firmicutes.c__Bacilli.o__Lactobacillales.f__Aerococcaceae.g__Alloiococcus.s__	0.986592
NAS	L7	Birth.SeasonOct-Dec	-0.010106	0.0123095	-0.820992	0.414218	k__Bacteria.p__Firmicutes.c__Bacilli.o__Lactobacillales.f__Aerococcaceae.g__Alloiococcus.s__	0.833881
NAS	L7	gaBirth	-2.36468e-05	4.59812e-05	-0.51427	0.608555	k__Bacteria.p__Firmicutes.c__Bacilli.o__Lactobacillales.f__Aerococcaceae.g__Facklamia.s__	0.77073
NAS	L7	is_csectionTRUE	-0.000484382	0.000500042	-0.968681	0.335777	k__Bacteria.p__Firmicutes.c__Bacilli.o__Lactobacillales.f__Aerococcaceae.g__Facklamia.s__	0.885174
NAS	L7	Birth.SeasonJan-Mar	-0.000644399	0.000649954	-0.991453	0.32461	k__Bacteria.p__Firmicutes.c__Bacilli.o__Lactobacillales.f__Aerococcaceae.g__Facklamia.s__	0.871828
NAS	L7	Birth.SeasonJuly-Sep	0.000271502	0.000681391	0.398453	0.691413	k__Bacteria.p__Firmicutes.c__Bacilli.o__Lactobacillales.f__Aerococcaceae.g__Facklamia.s__	0.986592
NAS	L7	Birth.SeasonOct-Dec	-0.000769691	0.000708436	-1.08647	0.280707	k__Bacteria.p__Firmicutes.c__Bacilli.o__Lactobacillales.f__Aerococcaceae.g__Facklamia.s__	0.744674
NAS	L7	gaBirth	0.000486039	0.000284208	1.71015	0.0913171	k__Bacteria.p__Firmicutes.c__Bacilli.o__Lactobacillales.f__Carnobacteriaceae.g__Granulicatella.s__	0.320832
NAS	L7	is_csectionTRUE	0.00284137	0.00308671	0.920517	0.360215	k__Bacteria.p__Firmicutes.c__Bacilli.o__Lactobacillales.f__Carnobacteriaceae.g__Granulicatella.s__	0.888264
NAS	L7	Birth.SeasonJan-Mar	0.00203462	0.00402007	0.506116	0.61424	k__Bacteria.p__Firmicutes.c__Bacilli.o__Lactobacillales.f__Carnobacteriaceae.g__Granulicatella.s__	0.932542
NAS	L7	Birth.SeasonJuly-Sep	-0.00279529	0.00420473	-0.664797	0.508192	k__Bacteria.p__Firmicutes.c__Bacilli.o__Lactobacillales.f__Carnobacteriaceae.g__Granulicatella.s__	0.986592
NAS	L7	Birth.SeasonOct-Dec	0.00334137	0.0043704	0.764546	0.446909	k__Bacteria.p__Firmicutes.c__Bacilli.o__Lactobacillales.f__Carnobacteriaceae.g__Granulicatella.s__	0.833881
NAS	L7	gaBirth	-0.00088537	0.000205844	-4.30116	4.99168e-05	k__Bacteria.p__Firmicutes.c__Bacilli.o__Lactobacillales.f__Enterococcaceae.g__Enterococcus.s__	0.00394051
NAS	L7	is_csectionTRUE	0.00215238	0.00226527	0.950169	0.345038	k__Bacteria.p__Firmicutes.c__Bacilli.o__Lactobacillales.f__Enterococcaceae.g__Enterococcus.s__	0.887737
NAS	L7	Birth.SeasonJan-Mar	-0.000323028	0.00290358	-0.111252	0.91171	k__Bacteria.p__Firmicutes.c__Bacilli.o__Lactobacillales.f__Enterococcaceae.g__Enterococcus.s__	0.98794
NAS	L7	Birth.SeasonJuly-Sep	-9.54582e-05	0.00309042	-0.0308884	0.975439	k__Bacteria.p__Firmicutes.c__Bacilli.o__Lactobacillales.f__Enterococcaceae.g__Enterococcus.s__	0.99381
NAS	L7	Birth.SeasonOct-Dec	-0.00095568	0.0032001	-0.298641	0.766029	k__Bacteria.p__Firmicutes.c__Bacilli.o__Lactobacillales.f__Enterococcaceae.g__Enterococcus.s__	0.957837
NAS	L7	gaBirth	0.000181517	0.000116648	1.5561	0.123839	k__Bacteria.p__Firmicutes.c__Bacilli.o__Lactobacillales.f__Lactobacillaceae.g__Lactobacillus.Other	0.352532
NAS	L7	is_csectionTRUE	-0.000450087	0.00128519	-0.350211	0.727149	k__Bacteria.p__Firmicutes.c__Bacilli.o__Lactobacillales.f__Lactobacillaceae.g__Lactobacillus.Other	0.959455
NAS	L7	Birth.SeasonJan-Mar	0.0027356	0.00164528	1.66269	0.100493	k__Bacteria.p__Firmicutes.c__Bacilli.o__Lactobacillales.f__Lactobacillaceae.g__Lactobacillus.Other	0.740788
NAS	L7	Birth.SeasonJuly-Sep	0.00078335	0.00175333	0.446779	0.656305	k__Bacteria.p__Firmicutes.c__Bacilli.o__Lactobacillales.f__Lactobacillaceae.g__Lactobacillus.Other	0.986592
NAS	L7	Birth.SeasonOct-Dec	-0.000277614	0.00181436	-0.153009	0.878797	k__Bacteria.p__Firmicutes.c__Bacilli.o__Lactobacillales.f__Lactobacillaceae.g__Lactobacillus.Other	0.972852
NAS	L7	gaBirth	-0.000154854	7.25493e-05	-2.13447	0.0360284	k__Bacteria.p__Firmicutes.c__Bacilli.o__Lactobacillales.f__Lactobacillaceae.g__Lactobacillus.s__	0.242717
NAS	L7	is_csectionTRUE	-0.000176842	0.000797985	-0.221611	0.825211	k__Bacteria.p__Firmicutes.c__Bacilli.o__Lactobacillales.f__Lactobacillaceae.g__Lactobacillus.s__	0.966161
NAS	L7	Birth.SeasonJan-Mar	-0.00102739	0.0010234	-1.0039	0.318611	k__Bacteria.p__Firmicutes.c__Bacilli.o__Lactobacillales.f__Lactobacillaceae.g__Lactobacillus.s__	0.87002
NAS	L7	Birth.SeasonJuly-Sep	-0.000306779	0.00108866	-0.281796	0.778866	k__Bacteria.p__Firmicutes.c__Bacilli.o__Lactobacillales.f__Lactobacillaceae.g__Lactobacillus.s__	0.986592
NAS	L7	Birth.SeasonOct-Dec	-0.00144919	0.00112761	-1.2852	0.202627	k__Bacteria.p__Firmicutes.c__Bacilli.o__Lactobacillales.f__Lactobacillaceae.g__Lactobacillus.s__	0.743407
NAS	L7	gaBirth	-3.41549e-05	2.28099e-05	-1.49737	0.138438	k__Bacteria.p__Firmicutes.c__Bacilli.o__Lactobacillales.f__Lactobacillaceae.g__Lactobacillus.s__iners	0.373779
NAS	L7	is_csectionTRUE	-0.000608661	0.00025039	-2.43085	0.0174208	k__Bacteria.p__Firmicutes.c__Bacilli.o__Lactobacillales.f__Lactobacillaceae.g__Lactobacillus.s__iners	0.488863
NAS	L7	Birth.SeasonJan-Mar	4.66512e-05	0.000321816	0.144962	0.885124	k__Bacteria.p__Firmicutes.c__Bacilli.o__Lactobacillales.f__Lactobacillaceae.g__Lactobacillus.s__iners	0.985885
NAS	L7	Birth.SeasonJuly-Sep	0.000527301	0.000341582	1.5437	0.126814	k__Bacteria.p__Firmicutes.c__Bacilli.o__Lactobacillales.f__Lactobacillaceae.g__Lactobacillus.s__iners	0.859554
NAS	L7	Birth.SeasonOct-Dec	0.000355363	0.00035417	1.00337	0.318866	k__Bacteria.p__Firmicutes.c__Bacilli.o__Lactobacillales.f__Lactobacillaceae.g__Lactobacillus.s__iners	0.779281
NAS	L7	gaBirth	0.00021768	0.000338062	0.643905	0.521576	k__Bacteria.p__Firmicutes.c__Bacilli.o__Lactobacillales.f__Leuconostocaceae.g__Leuconostoc.s__	0.731635
NAS	L7	is_csectionTRUE	-0.00340711	0.00366281	-0.93019	0.355218	k__Bacteria.p__Firmicutes.c__Bacilli.o__Lactobacillales.f__Leuconostocaceae.g__Leuconostoc.s__	0.888264
NAS	L7	Birth.SeasonJan-Mar	-0.00121163	0.0047955	-0.25266	0.801213	k__Bacteria.p__Firmicutes.c__Bacilli.o__Lactobacillales.f__Leuconostocaceae.g__Leuconostoc.s__	0.958807
NAS	L7	Birth.SeasonJuly-Sep	0.0067098	0.0049847	1.34608	0.182279	k__Bacteria.p__Firmicutes.c__Bacilli.o__Lactobacillales.f__Leuconostocaceae.g__Leuconostoc.s__	0.859554
NAS	L7	Birth.SeasonOct-Dec	-0.00180226	0.0051674	-0.348776	0.728222	k__Bacteria.p__Firmicutes.c__Bacilli.o__Lactobacillales.f__Leuconostocaceae.g__Leuconostoc.s__	0.95724
NAS	L7	gaBirth	3.86742e-05	3.39487e-05	1.1392	0.258199	k__Bacteria.p__Firmicutes.c__Bacilli.o__Lactobacillales.f__Streptococcaceae.Other.Other	0.509319
NAS	L7	is_csectionTRUE	0.000129571	0.000370258	0.349947	0.727346	k__Bacteria.p__Firmicutes.c__Bacilli.o__Lactobacillales.f__Streptococcaceae.Other.Other	0.959455
NAS	L7	Birth.SeasonJan-Mar	-0.000368479	0.000479429	-0.768578	0.444525	k__Bacteria.p__Firmicutes.c__Bacilli.o__Lactobacillales.f__Streptococcaceae.Other.Other	0.919365
NAS	L7	Birth.SeasonJuly-Sep	-0.00107378	0.000504815	-2.12708	0.036658	k__Bacteria.p__Firmicutes.c__Bacilli.o__Lactobacillales.f__Streptococcaceae.Other.Other	0.805865
NAS	L7	Birth.SeasonOct-Dec	-0.000491677	0.000524718	-0.93703	0.351711	k__Bacteria.p__Firmicutes.c__Bacilli.o__Lactobacillales.f__Streptococcaceae.Other.Other	0.819636
NAS	L7	gaBirth	-7.04076e-05	5.27047e-05	-1.33589	0.185572	k__Bacteria.p__Firmicutes.c__Bacilli.o__Lactobacillales.f__Streptococcaceae.g__.s__	0.426511
NAS	L7	is_csectionTRUE	0.000140763	0.000573367	0.245503	0.806729	k__Bacteria.p__Firmicutes.c__Bacilli.o__Lactobacillales.f__Streptococcaceae.g__.s__	0.959455
NAS	L7	Birth.SeasonJan-Mar	0.000148456	0.000744878	0.199303	0.842558	k__Bacteria.p__Firmicutes.c__Bacilli.o__Lactobacillales.f__Streptococcaceae.g__.s__	0.969099
NAS	L7	Birth.SeasonJuly-Sep	0.00077676	0.000781373	0.994096	0.323331	k__Bacteria.p__Firmicutes.c__Bacilli.o__Lactobacillales.f__Streptococcaceae.g__.s__	0.962751
NAS	L7	Birth.SeasonOct-Dec	0.00069583	0.000812405	0.856507	0.39441	k__Bacteria.p__Firmicutes.c__Bacilli.o__Lactobacillales.f__Streptococcaceae.g__.s__	0.826777
NAS	L7	gaBirth	-0.000215973	0.000278752	-0.774786	0.44087	k__Bacteria.p__Firmicutes.c__Bacilli.o__Lactobacillales.f__Streptococcaceae.g__Lactococcus.s__	0.680921
NAS	L7	is_csectionTRUE	-0.00458795	0.00302732	-1.51552	0.13379	k__Bacteria.p__Firmicutes.c__Bacilli.o__Lactobacillales.f__Streptococcaceae.g__Lactococcus.s__	0.721972
NAS	L7	Birth.SeasonJan-Mar	0.00245337	0.00394302	0.622205	0.535669	k__Bacteria.p__Firmicutes.c__Bacilli.o__Lactobacillales.f__Streptococcaceae.g__Lactococcus.s__	0.919365
NAS	L7	Birth.SeasonJuly-Sep	0.00451434	0.00412377	1.09471	0.277099	k__Bacteria.p__Firmicutes.c__Bacilli.o__Lactobacillales.f__Streptococcaceae.g__Lactococcus.s__	0.959002
NAS	L7	Birth.SeasonOct-Dec	-0.000275632	0.00428617	-0.0643074	0.948894	k__Bacteria.p__Firmicutes.c__Bacilli.o__Lactobacillales.f__Streptococcaceae.g__Lactococcus.s__	0.994751
NAS	L7	gaBirth	0.00251974	0.000626588	4.02136	0.00013526	k__Bacteria.p__Firmicutes.c__Bacilli.o__Lactobacillales.f__Streptococcaceae.g__Streptococcus.Other	0.0072898
NAS	L7	is_csectionTRUE	0.00714495	0.00681067	1.04908	0.297465	k__Bacteria.p__Firmicutes.c__Bacilli.o__Lactobacillales.f__Streptococcaceae.g__Streptococcus.Other	0.853097
NAS	L7	Birth.SeasonJan-Mar	0.00728955	0.008859	0.822841	0.413173	k__Bacteria.p__Firmicutes.c__Bacilli.o__Lactobacillales.f__Streptococcaceae.g__Streptococcus.Other	0.919365
NAS	L7	Birth.SeasonJuly-Sep	-0.00221639	0.00927953	-0.238847	0.811867	k__Bacteria.p__Firmicutes.c__Bacilli.o__Lactobacillales.f__Streptococcaceae.g__Streptococcus.Other	0.986592
NAS	L7	Birth.SeasonOct-Dec	0.0282307	0.00964721	2.9263	0.00452151	k__Bacteria.p__Firmicutes.c__Bacilli.o__Lactobacillales.f__Streptococcaceae.g__Streptococcus.Other	0.320754
NAS	L7	gaBirth	0.00673985	0.00219236	3.07424	0.00293078	k__Bacteria.p__Firmicutes.c__Bacilli.o__Lactobacillales.f__Streptococcaceae.g__Streptococcus.s__	0.0600224
NAS	L7	is_csectionTRUE	0.0184235	0.0237888	0.774461	0.441061	k__Bacteria.p__Firmicutes.c__Bacilli.o__Lactobacillales.f__Streptococcaceae.g__Streptococcus.s__	0.892944
NAS	L7	Birth.SeasonJan-Mar	-0.005066	0.0310319	-0.163251	0.870754	k__Bacteria.p__Firmicutes.c__Bacilli.o__Lactobacillales.f__Streptococcaceae.g__Streptococcus.s__	0.976618
NAS	L7	Birth.SeasonJuly-Sep	0.0271338	0.0323957	0.837574	0.404896	k__Bacteria.p__Firmicutes.c__Bacilli.o__Lactobacillales.f__Streptococcaceae.g__Streptococcus.s__	0.984662
NAS	L7	Birth.SeasonOct-Dec	0.0773025	0.0336557	2.29686	0.0243817	k__Bacteria.p__Firmicutes.c__Bacilli.o__Lactobacillales.f__Streptococcaceae.g__Streptococcus.s__	0.461311
NAS	L7	gaBirth	-4.12406e-05	3.67225e-05	-1.12303	0.264959	k__Bacteria.p__Firmicutes.c__Bacilli.o__Lactobacillales.f__Streptococcaceae.g__Streptococcus.s__anginosus	0.512888
NAS	L7	is_csectionTRUE	-0.000867939	0.000401026	-2.16429	0.0335827	k__Bacteria.p__Firmicutes.c__Bacilli.o__Lactobacillales.f__Streptococcaceae.g__Streptococcus.s__anginosus	0.563749
NAS	L7	Birth.SeasonJan-Mar	0.000228511	0.00051846	0.440749	0.660646	k__Bacteria.p__Firmicutes.c__Bacilli.o__Lactobacillales.f__Streptococcaceae.g__Streptococcus.s__anginosus	0.933176
NAS	L7	Birth.SeasonJuly-Sep	0.000478158	0.000546861	0.874367	0.384673	k__Bacteria.p__Firmicutes.c__Bacilli.o__Lactobacillales.f__Streptococcaceae.g__Streptococcus.s__anginosus	0.984662
NAS	L7	Birth.SeasonOct-Dec	-5.7215e-05	0.000568228	-0.10069	0.920062	k__Bacteria.p__Firmicutes.c__Bacilli.o__Lactobacillales.f__Streptococcaceae.g__Streptococcus.s__anginosus	0.989646
NAS	L7	gaBirth	0.000592802	0.000249328	2.3776	0.0199406	k__Bacteria.p__Firmicutes.c__Bacilli.o__Lactobacillales.f__Streptococcaceae.g__Streptococcus.s__infantis	0.176546
NAS	L7	is_csectionTRUE	0.00341134	0.00270648	1.26043	0.211369	k__Bacteria.p__Firmicutes.c__Bacilli.o__Lactobacillales.f__Streptococcaceae.g__Streptococcus.s__infantis	0.823863
NAS	L7	Birth.SeasonJan-Mar	0.005371	0.00352796	1.52241	0.132056	k__Bacteria.p__Firmicutes.c__Bacilli.o__Lactobacillales.f__Streptococcaceae.g__Streptococcus.s__infantis	0.740788
NAS	L7	Birth.SeasonJuly-Sep	-0.000986368	0.00368619	-0.267585	0.789744	k__Bacteria.p__Firmicutes.c__Bacilli.o__Lactobacillales.f__Streptococcaceae.g__Streptococcus.s__infantis	0.986592
NAS	L7	Birth.SeasonOct-Dec	0.00522541	0.00383053	1.36415	0.176548	k__Bacteria.p__Firmicutes.c__Bacilli.o__Lactobacillales.f__Streptococcaceae.g__Streptococcus.s__infantis	0.743407
NAS	L7	gaBirth	-1.70086e-05	2.6143e-05	-0.650598	0.517268	k__Bacteria.p__Firmicutes.c__Clostridia.o__Clostridiales.Other.Other.Other	0.730949
NAS	L7	is_csectionTRUE	-0.000243251	0.000288034	-0.844523	0.401028	k__Bacteria.p__Firmicutes.c__Clostridia.o__Clostridiales.Other.Other.Other	0.892944
NAS	L7	Birth.SeasonJan-Mar	0.000516526	0.000368737	1.4008	0.165344	k__Bacteria.p__Firmicutes.c__Clostridia.o__Clostridiales.Other.Other.Other	0.763818
NAS	L7	Birth.SeasonJuly-Sep	0.000447119	0.000392952	1.13784	0.25876	k__Bacteria.p__Firmicutes.c__Clostridia.o__Clostridiales.Other.Other.Other	0.942954
NAS	L7	Birth.SeasonOct-Dec	0.000470725	0.000406631	1.15762	0.250644	k__Bacteria.p__Firmicutes.c__Clostridia.o__Clostridiales.Other.Other.Other	0.743407
NAS	L7	gaBirth	9.41367e-05	5.04163e-05	1.86719	0.0657317	k__Bacteria.p__Firmicutes.c__Clostridia.o__Clostridiales.f__.g__.s__	0.294307
NAS	L7	is_csectionTRUE	0.000177743	0.000549844	0.32326	0.747386	k__Bacteria.p__Firmicutes.c__Clostridia.o__Clostridiales.f__.g__.s__	0.959455
NAS	L7	Birth.SeasonJan-Mar	-0.00034177	0.000711993	-0.480019	0.632593	k__Bacteria.p__Firmicutes.c__Clostridia.o__Clostridiales.f__.g__.s__	0.933176
NAS	L7	Birth.SeasonJuly-Sep	-0.000116648	0.000749661	-0.155601	0.87676	k__Bacteria.p__Firmicutes.c__Clostridia.o__Clostridiales.f__.g__.s__	0.987928
NAS	L7	Birth.SeasonOct-Dec	0.000578467	0.000779223	0.742364	0.460155	k__Bacteria.p__Firmicutes.c__Clostridia.o__Clostridiales.f__.g__.s__	0.85054
NAS	L7	gaBirth	6.90594e-05	7.56997e-05	0.912282	0.364505	k__Bacteria.p__Firmicutes.c__Clostridia.o__Clostridiales.f__Lachnospiraceae.Other.Other	0.617969
NAS	L7	is_csectionTRUE	-0.000419657	0.000826503	-0.50775	0.613099	k__Bacteria.p__Firmicutes.c__Clostridia.o__Clostridiales.f__Lachnospiraceae.Other.Other	0.944694
NAS	L7	Birth.SeasonJan-Mar	-0.000478819	0.0010688	-0.447999	0.655429	k__Bacteria.p__Firmicutes.c__Clostridia.o__Clostridiales.f__Lachnospiraceae.Other.Other	0.933176
NAS	L7	Birth.SeasonJuly-Sep	0.000793424	0.00112703	0.703993	0.483589	k__Bacteria.p__Firmicutes.c__Clostridia.o__Clostridiales.f__Lachnospiraceae.Other.Other	0.986592
NAS	L7	Birth.SeasonOct-Dec	-0.000158173	0.00117114	-0.135058	0.892923	k__Bacteria.p__Firmicutes.c__Clostridia.o__Clostridiales.f__Lachnospiraceae.Other.Other	0.9822
NAS	L7	gaBirth	0.000145105	6.44513e-05	2.25139	0.0272503	k__Bacteria.p__Firmicutes.c__Clostridia.o__Clostridiales.f__Lachnospiraceae.g__.s__	0.212935
NAS	L7	is_csectionTRUE	-0.00104527	0.000706128	-1.48028	0.142933	k__Bacteria.p__Firmicutes.c__Clostridia.o__Clostridiales.f__Lachnospiraceae.g__.s__	0.745913
NAS	L7	Birth.SeasonJan-Mar	-0.000331009	0.000909503	-0.363945	0.716909	k__Bacteria.p__Firmicutes.c__Clostridia.o__Clostridiales.f__Lachnospiraceae.g__.s__	0.939968
NAS	L7	Birth.SeasonJuly-Sep	-0.000978765	0.000963206	-1.01615	0.31278	k__Bacteria.p__Firmicutes.c__Clostridia.o__Clostridiales.f__Lachnospiraceae.g__.s__	0.962751
NAS	L7	Birth.SeasonOct-Dec	-0.00116684	0.00099961	-1.1673	0.246739	k__Bacteria.p__Firmicutes.c__Clostridia.o__Clostridiales.f__Lachnospiraceae.g__.s__	0.743407
NAS	L7	gaBirth	4.2319e-05	7.68166e-05	0.55091	0.583312	k__Bacteria.p__Firmicutes.c__Clostridia.o__Clostridiales.f__Lachnospiraceae.g__Blautia.s__	0.766668
NAS	L7	is_csectionTRUE	-0.00136071	0.000839066	-1.62169	0.109011	k__Bacteria.p__Firmicutes.c__Clostridia.o__Clostridiales.f__Lachnospiraceae.g__Blautia.s__	0.721972
NAS	L7	Birth.SeasonJan-Mar	-0.000357248	0.00108448	-0.329419	0.742745	k__Bacteria.p__Firmicutes.c__Clostridia.o__Clostridiales.f__Lachnospiraceae.g__Blautia.s__	0.95519
NAS	L7	Birth.SeasonJuly-Sep	0.00201182	0.00114423	1.75824	0.0827334	k__Bacteria.p__Firmicutes.c__Clostridia.o__Clostridiales.f__Lachnospiraceae.g__Blautia.s__	0.859554
NAS	L7	Birth.SeasonOct-Dec	-0.000114344	0.00118885	-0.0961804	0.92363	k__Bacteria.p__Firmicutes.c__Clostridia.o__Clostridiales.f__Lachnospiraceae.g__Blautia.s__	0.992442
NAS	L7	gaBirth	4.77226e-05	1.69741e-05	2.81149	0.00627011	k__Bacteria.p__Firmicutes.c__Clostridia.o__Clostridiales.f__Lachnospiraceae.g__Catonella.s__	0.0904308
NAS	L7	is_csectionTRUE	-0.000122734	0.000186403	-0.658433	0.51225	k__Bacteria.p__Firmicutes.c__Clostridia.o__Clostridiales.f__Lachnospiraceae.g__Catonella.s__	0.944694
NAS	L7	Birth.SeasonJan-Mar	0.000109122	0.000239472	0.455678	0.649921	k__Bacteria.p__Firmicutes.c__Clostridia.o__Clostridiales.f__Lachnospiraceae.g__Catonella.s__	0.933176
NAS	L7	Birth.SeasonJuly-Sep	-0.000374858	0.000254293	-1.47411	0.144581	k__Bacteria.p__Firmicutes.c__Clostridia.o__Clostridiales.f__Lachnospiraceae.g__Catonella.s__	0.859554
NAS	L7	Birth.SeasonOct-Dec	0.000243022	0.000263612	0.921891	0.359503	k__Bacteria.p__Firmicutes.c__Clostridia.o__Clostridiales.f__Lachnospiraceae.g__Catonella.s__	0.82172
NAS	L7	gaBirth	2.66385e-05	2.41275e-05	1.10407	0.273046	k__Bacteria.p__Firmicutes.c__Clostridia.o__Clostridiales.f__Lachnospiraceae.g__Oribacterium.s__	0.520669
NAS	L7	is_csectionTRUE	-0.000138139	0.00026352	-0.52421	0.601658	k__Bacteria.p__Firmicutes.c__Clostridia.o__Clostridiales.f__Lachnospiraceae.g__Oribacterium.s__	0.944694
NAS	L7	Birth.SeasonJan-Mar	-0.000481801	0.000340632	-1.41443	0.161319	k__Bacteria.p__Firmicutes.c__Clostridia.o__Clostridiales.f__Lachnospiraceae.g__Oribacterium.s__	0.761247
NAS	L7	Birth.SeasonJuly-Sep	-0.000346198	0.000359355	-0.963387	0.338409	k__Bacteria.p__Firmicutes.c__Clostridia.o__Clostridiales.f__Lachnospiraceae.g__Oribacterium.s__	0.965266
NAS	L7	Birth.SeasonOct-Dec	-0.000162461	0.000373381	-0.435108	0.664717	k__Bacteria.p__Firmicutes.c__Clostridia.o__Clostridiales.f__Lachnospiraceae.g__Oribacterium.s__	0.952008
NAS	L7	gaBirth	3.95472e-05	3.0798e-05	1.28409	0.203013	k__Bacteria.p__Firmicutes.c__Clostridia.o__Clostridiales.f__Lachnospiraceae.g__.Ruminococcus..s__gnavus	0.449968
NAS	L7	is_csectionTRUE	-7.65668e-06	0.000339321	-0.0225647	0.982057	k__Bacteria.p__Firmicutes.c__Clostridia.o__Clostridiales.f__Lachnospiraceae.g__.Ruminococcus..s__gnavus	0.990907
NAS	L7	Birth.SeasonJan-Mar	-0.000369642	0.000434394	-0.850938	0.397477	k__Bacteria.p__Firmicutes.c__Clostridia.o__Clostridiales.f__Lachnospiraceae.g__.Ruminococcus..s__gnavus	0.919365
NAS	L7	Birth.SeasonJuly-Sep	0.000421239	0.000462921	0.909959	0.365721	k__Bacteria.p__Firmicutes.c__Clostridia.o__Clostridiales.f__Lachnospiraceae.g__.Ruminococcus..s__gnavus	0.967681
NAS	L7	Birth.SeasonOct-Dec	5.60179e-05	0.000479035	0.116939	0.907217	k__Bacteria.p__Firmicutes.c__Clostridia.o__Clostridiales.f__Lachnospiraceae.g__.Ruminococcus..s__gnavus	0.989646
NAS	L7	gaBirth	2.00822e-05	1.66662e-05	1.20496	0.231957	k__Bacteria.p__Firmicutes.c__Clostridia.o__Clostridiales.f__Peptostreptococcaceae.g__Peptostreptococcus.s__	0.476412
NAS	L7	is_csectionTRUE	-0.000365148	0.000183622	-1.98858	0.0503477	k__Bacteria.p__Firmicutes.c__Clostridia.o__Clostridiales.f__Peptostreptococcaceae.g__Peptostreptococcus.s__	0.69227
NAS	L7	Birth.SeasonJan-Mar	-0.000537703	0.000235071	-2.28741	0.0249551	k__Bacteria.p__Firmicutes.c__Clostridia.o__Clostridiales.f__Peptostreptococcaceae.g__Peptostreptococcus.s__	0.682385
NAS	L7	Birth.SeasonJuly-Sep	-0.00038556	0.000250508	-1.53911	0.12793	k__Bacteria.p__Firmicutes.c__Clostridia.o__Clostridiales.f__Peptostreptococcaceae.g__Peptostreptococcus.s__	0.859554
NAS	L7	Birth.SeasonOct-Dec	-5.87833e-05	0.000259228	-0.226762	0.821217	k__Bacteria.p__Firmicutes.c__Clostridia.o__Clostridiales.f__Peptostreptococcaceae.g__Peptostreptococcus.s__	0.963015
NAS	L7	gaBirth	5.06155e-05	0.000101288	0.499717	0.618718	k__Bacteria.p__Firmicutes.c__Clostridia.o__Clostridiales.f__Ruminococcaceae.g__Faecalibacterium.s__prausnitzii	0.77643
NAS	L7	is_csectionTRUE	-0.0016905	0.00111596	-1.51485	0.13396	k__Bacteria.p__Firmicutes.c__Clostridia.o__Clostridiales.f__Ruminococcaceae.g__Faecalibacterium.s__prausnitzii	0.721972
NAS	L7	Birth.SeasonJan-Mar	-0.00260235	0.00142863	-1.82156	0.0724559	k__Bacteria.p__Firmicutes.c__Clostridia.o__Clostridiales.f__Ruminococcaceae.g__Faecalibacterium.s__prausnitzii	0.740788
NAS	L7	Birth.SeasonJuly-Sep	-0.00236589	0.00152245	-1.554	0.12434	k__Bacteria.p__Firmicutes.c__Clostridia.o__Clostridiales.f__Ruminococcaceae.g__Faecalibacterium.s__prausnitzii	0.859554
NAS	L7	Birth.SeasonOct-Dec	-0.00298431	0.00157545	-1.89426	0.0619954	k__Bacteria.p__Firmicutes.c__Clostridia.o__Clostridiales.f__Ruminococcaceae.g__Faecalibacterium.s__prausnitzii	0.56195
NAS	L7	gaBirth	7.77183e-05	5.23988e-05	1.48321	0.142154	k__Bacteria.p__Firmicutes.c__Clostridia.o__Clostridiales.f__Veillonellaceae.g__Megasphaera.s__	0.379077
NAS	L7	is_csectionTRUE	-0.000735677	0.000569112	-1.29268	0.200039	k__Bacteria.p__Firmicutes.c__Clostridia.o__Clostridiales.f__Veillonellaceae.g__Megasphaera.s__	0.791538
NAS	L7	Birth.SeasonJan-Mar	-3.67333e-05	0.000741153	-0.0495624	0.960601	k__Bacteria.p__Firmicutes.c__Clostridia.o__Clostridiales.f__Veillonellaceae.g__Megasphaera.s__	0.991141
NAS	L7	Birth.SeasonJuly-Sep	0.00107049	0.000775255	1.38082	0.171382	k__Bacteria.p__Firmicutes.c__Clostridia.o__Clostridiales.f__Veillonellaceae.g__Megasphaera.s__	0.859554
NAS	L7	Birth.SeasonOct-Dec	-0.000870424	0.000805812	-1.08018	0.283477	k__Bacteria.p__Firmicutes.c__Clostridia.o__Clostridiales.f__Veillonellaceae.g__Megasphaera.s__	0.747704
NAS	L7	gaBirth	0.000215337	0.000210504	1.02296	0.309573	k__Bacteria.p__Firmicutes.c__Clostridia.o__Clostridiales.f__Veillonellaceae.g__Veillonella.Other	0.562189
NAS	L7	is_csectionTRUE	0.00174254	0.00228949	0.761106	0.448949	k__Bacteria.p__Firmicutes.c__Clostridia.o__Clostridiales.f__Veillonellaceae.g__Veillonella.Other	0.892944
NAS	L7	Birth.SeasonJan-Mar	0.00102074	0.00297536	0.343064	0.732498	k__Bacteria.p__Firmicutes.c__Clostridia.o__Clostridiales.f__Veillonellaceae.g__Veillonella.Other	0.95519
NAS	L7	Birth.SeasonJuly-Sep	0.000163121	0.0031199	0.0522842	0.958439	k__Bacteria.p__Firmicutes.c__Clostridia.o__Clostridiales.f__Veillonellaceae.g__Veillonella.Other	0.99381
NAS	L7	Birth.SeasonOct-Dec	-0.000377601	0.00324376	-0.116408	0.907636	k__Bacteria.p__Firmicutes.c__Clostridia.o__Clostridiales.f__Veillonellaceae.g__Veillonella.Other	0.989646
NAS	L7	gaBirth	0.000469792	0.000286519	1.63965	0.10521	k__Bacteria.p__Firmicutes.c__Clostridia.o__Clostridiales.f__Veillonellaceae.g__Veillonella.s__	0.33986
NAS	L7	is_csectionTRUE	0.00502058	0.00310853	1.6151	0.110434	k__Bacteria.p__Firmicutes.c__Clostridia.o__Clostridiales.f__Veillonellaceae.g__Veillonella.s__	0.721972
NAS	L7	Birth.SeasonJan-Mar	0.000374987	0.00405606	0.092451	0.926583	k__Bacteria.p__Firmicutes.c__Clostridia.o__Clostridiales.f__Veillonellaceae.g__Veillonella.s__	0.991141
NAS	L7	Birth.SeasonJuly-Sep	0.000851015	0.00423301	0.201042	0.841202	k__Bacteria.p__Firmicutes.c__Clostridia.o__Clostridiales.f__Veillonellaceae.g__Veillonella.s__	0.986592
NAS	L7	Birth.SeasonOct-Dec	0.00490971	0.0043972	1.11655	0.267702	k__Bacteria.p__Firmicutes.c__Clostridia.o__Clostridiales.f__Veillonellaceae.g__Veillonella.s__	0.743407
NAS	L7	gaBirth	0.000341501	0.000218673	1.56169	0.122515	k__Bacteria.p__Firmicutes.c__Clostridia.o__Clostridiales.f__Veillonellaceae.g__Veillonella.s__dispar	0.352532
NAS	L7	is_csectionTRUE	-0.00186391	0.00237581	-0.784533	0.435166	k__Bacteria.p__Firmicutes.c__Clostridia.o__Clostridiales.f__Veillonellaceae.g__Veillonella.s__dispar	0.892944
NAS	L7	Birth.SeasonJan-Mar	-0.00117368	0.00309243	-0.379534	0.70535	k__Bacteria.p__Firmicutes.c__Clostridia.o__Clostridiales.f__Veillonellaceae.g__Veillonella.s__dispar	0.933176
NAS	L7	Birth.SeasonJuly-Sep	0.00409933	0.00323667	1.26653	0.209193	k__Bacteria.p__Firmicutes.c__Clostridia.o__Clostridiales.f__Veillonellaceae.g__Veillonella.s__dispar	0.902524
NAS	L7	Birth.SeasonOct-Dec	0.000282882	0.00336459	0.0840762	0.933217	k__Bacteria.p__Firmicutes.c__Clostridia.o__Clostridiales.f__Veillonellaceae.g__Veillonella.s__dispar	0.994325
NAS	L7	gaBirth	-8.36534e-05	0.000152216	-0.54957	0.584226	k__Bacteria.p__Firmicutes.c__Clostridia.o__Clostridiales.f__Veillonellaceae.g__Veillonella.s__parvula	0.766668
NAS	L7	is_csectionTRUE	0.00159969	0.00165308	0.967702	0.336262	k__Bacteria.p__Firmicutes.c__Clostridia.o__Clostridiales.f__Veillonellaceae.g__Veillonella.s__parvula	0.885174
NAS	L7	Birth.SeasonJan-Mar	-0.000978986	0.00215315	-0.454675	0.650639	k__Bacteria.p__Firmicutes.c__Clostridia.o__Clostridiales.f__Veillonellaceae.g__Veillonella.s__parvula	0.933176
NAS	L7	Birth.SeasonJuly-Sep	-0.00330363	0.00225179	-1.46711	0.146472	k__Bacteria.p__Firmicutes.c__Clostridia.o__Clostridiales.f__Veillonellaceae.g__Veillonella.s__parvula	0.859554
NAS	L7	Birth.SeasonOct-Dec	-0.000632704	0.00234046	-0.270333	0.787637	k__Bacteria.p__Firmicutes.c__Clostridia.o__Clostridiales.f__Veillonellaceae.g__Veillonella.s__parvula	0.963015
NAS	L7	gaBirth	2.30144e-05	2.33607e-05	0.985178	0.327663	k__Bacteria.p__Firmicutes.c__Clostridia.o__Clostridiales.f__.Mogibacteriaceae..g__Mogibacterium.s__	0.571596
NAS	L7	is_csectionTRUE	-3.1479e-05	0.000257379	-0.122306	0.90298	k__Bacteria.p__Firmicutes.c__Clostridia.o__Clostridiales.f__.Mogibacteriaceae..g__Mogibacterium.s__	0.98342
NAS	L7	Birth.SeasonJan-Mar	-0.000155021	0.000329493	-0.470482	0.639358	k__Bacteria.p__Firmicutes.c__Clostridia.o__Clostridiales.f__.Mogibacteriaceae..g__Mogibacterium.s__	0.933176
NAS	L7	Birth.SeasonJuly-Sep	-0.000232133	0.000351131	-0.6611	0.510548	k__Bacteria.p__Firmicutes.c__Clostridia.o__Clostridiales.f__.Mogibacteriaceae..g__Mogibacterium.s__	0.986592
NAS	L7	Birth.SeasonOct-Dec	-0.000404071	0.000363355	-1.11206	0.269619	k__Bacteria.p__Firmicutes.c__Clostridia.o__Clostridiales.f__.Mogibacteriaceae..g__Mogibacterium.s__	0.743407
NAS	L7	gaBirth	0.000290166	0.00014351	2.02193	0.0467038	k__Bacteria.p__Firmicutes.c__Clostridia.o__Clostridiales.f__.Tissierellaceae..g__Anaerococcus.s__	0.280074
NAS	L7	is_csectionTRUE	0.00134325	0.00155843	0.86193	0.391438	k__Bacteria.p__Firmicutes.c__Clostridia.o__Clostridiales.f__.Tissierellaceae..g__Anaerococcus.s__	0.892944
NAS	L7	Birth.SeasonJan-Mar	0.00212768	0.00203008	1.04807	0.297926	k__Bacteria.p__Firmicutes.c__Clostridia.o__Clostridiales.f__.Tissierellaceae..g__Anaerococcus.s__	0.849614
NAS	L7	Birth.SeasonJuly-Sep	0.00293895	0.00212281	1.38446	0.17027	k__Bacteria.p__Firmicutes.c__Clostridia.o__Clostridiales.f__.Tissierellaceae..g__Anaerococcus.s__	0.859554
NAS	L7	Birth.SeasonOct-Dec	-0.000993125	0.00220635	-0.450122	0.653904	k__Bacteria.p__Firmicutes.c__Clostridia.o__Clostridiales.f__.Tissierellaceae..g__Anaerococcus.s__	0.952008
NAS	L7	gaBirth	3.18844e-05	9.62531e-05	0.331255	0.741363	k__Bacteria.p__Firmicutes.c__Clostridia.o__Clostridiales.f__.Tissierellaceae..g__Finegoldia.s__	0.856835
NAS	L7	is_csectionTRUE	9.05355e-05	0.00105746	0.0856163	0.931997	k__Bacteria.p__Firmicutes.c__Clostridia.o__Clostridiales.f__.Tissierellaceae..g__Finegoldia.s__	0.983495
NAS	L7	Birth.SeasonJan-Mar	-0.000192888	0.0013579	-0.142049	0.887417	k__Bacteria.p__Firmicutes.c__Clostridia.o__Clostridiales.f__.Tissierellaceae..g__Finegoldia.s__	0.985885
NAS	L7	Birth.SeasonJuly-Sep	-0.00115132	0.00144262	-0.798078	0.427312	k__Bacteria.p__Firmicutes.c__Clostridia.o__Clostridiales.f__.Tissierellaceae..g__Finegoldia.s__	0.986592
NAS	L7	Birth.SeasonOct-Dec	-0.00194711	0.00149516	-1.30228	0.196754	k__Bacteria.p__Firmicutes.c__Clostridia.o__Clostridiales.f__.Tissierellaceae..g__Finegoldia.s__	0.743407
NAS	L7	gaBirth	8.0565e-05	5.9197e-05	1.36096	0.177547	k__Bacteria.p__Firmicutes.c__Clostridia.o__Clostridiales.f__.Tissierellaceae..g__Peptoniphilus.s__	0.426511
NAS	L7	is_csectionTRUE	2.89645e-05	0.000647592	0.0447265	0.964443	k__Bacteria.p__Firmicutes.c__Clostridia.o__Clostridiales.f__.Tissierellaceae..g__Peptoniphilus.s__	0.989
NAS	L7	Birth.SeasonJan-Mar	-0.000547842	0.000835521	-0.65569	0.514004	k__Bacteria.p__Firmicutes.c__Clostridia.o__Clostridiales.f__.Tissierellaceae..g__Peptoniphilus.s__	0.919365
NAS	L7	Birth.SeasonJuly-Sep	0.000123162	0.000883256	0.13944	0.889471	k__Bacteria.p__Firmicutes.c__Clostridia.o__Clostridiales.f__.Tissierellaceae..g__Peptoniphilus.s__	0.987928
NAS	L7	Birth.SeasonOct-Dec	-0.00108309	0.000917209	-1.18086	0.241342	k__Bacteria.p__Firmicutes.c__Clostridia.o__Clostridiales.f__.Tissierellaceae..g__Peptoniphilus.s__	0.743407
NAS	L7	gaBirth	5.08398e-05	5.04879e-05	1.00697	0.317144	k__Bacteria.p__Firmicutes.c__Erysipelotrichi.o__Erysipelotrichales.f__Erysipelotrichaceae.g__Bulleidia.s__moorei	0.565777
NAS	L7	is_csectionTRUE	-0.000570367	0.00054932	-1.03831	0.302416	k__Bacteria.p__Firmicutes.c__Erysipelotrichi.o__Erysipelotrichales.f__Erysipelotrichaceae.g__Bulleidia.s__moorei	0.853097
NAS	L7	Birth.SeasonJan-Mar	-0.000239972	0.000713514	-0.336324	0.737554	k__Bacteria.p__Firmicutes.c__Erysipelotrichi.o__Erysipelotrichales.f__Erysipelotrichaceae.g__Bulleidia.s__moorei	0.95519
NAS	L7	Birth.SeasonJuly-Sep	-9.88405e-05	0.000748623	-0.13203	0.89531	k__Bacteria.p__Firmicutes.c__Erysipelotrichi.o__Erysipelotrichales.f__Erysipelotrichaceae.g__Bulleidia.s__moorei	0.987928
NAS	L7	Birth.SeasonOct-Dec	-0.000139865	0.000778356	-0.179694	0.857871	k__Bacteria.p__Firmicutes.c__Erysipelotrichi.o__Erysipelotrichales.f__Erysipelotrichaceae.g__Bulleidia.s__moorei	0.969669
NAS	L7	gaBirth	7.29123e-05	7.16786e-05	1.01721	0.31228	k__Bacteria.p__Fusobacteria.c__Fusobacteriia.o__Fusobacteriales.f__Fusobacteriaceae.g__Fusobacterium.s__	0.562189
NAS	L7	is_csectionTRUE	0.00178092	0.000786551	2.26422	0.0264123	k__Bacteria.p__Fusobacteria.c__Fusobacteriia.o__Fusobacteriales.f__Fusobacteriaceae.g__Fusobacterium.s__	0.52012
NAS	L7	Birth.SeasonJan-Mar	0.00164189	0.00101132	1.62351	0.10862	k__Bacteria.p__Fusobacteria.c__Fusobacteriia.o__Fusobacteriales.f__Fusobacteriaceae.g__Fusobacterium.s__	0.740788
NAS	L7	Birth.SeasonJuly-Sep	-0.000144441	0.001073	-0.134615	0.893272	k__Bacteria.p__Fusobacteria.c__Fusobacteriia.o__Fusobacteriales.f__Fusobacteriaceae.g__Fusobacterium.s__	0.987928
NAS	L7	Birth.SeasonOct-Dec	0.00125433	0.00111273	1.12725	0.263181	k__Bacteria.p__Fusobacteria.c__Fusobacteriia.o__Fusobacteriales.f__Fusobacteriaceae.g__Fusobacterium.s__	0.743407
NAS	L7	gaBirth	0.000271533	0.000104013	2.61057	0.0108842	k__Bacteria.p__Fusobacteria.c__Fusobacteriia.o__Fusobacteriales.f__Leptotrichiaceae.g__.s__	0.120046
NAS	L7	is_csectionTRUE	5.57071e-05	0.00113552	0.0490589	0.961001	k__Bacteria.p__Fusobacteria.c__Fusobacteriia.o__Fusobacteriales.f__Leptotrichiaceae.g__.s__	0.989
NAS	L7	Birth.SeasonJan-Mar	0.00224456	0.00146858	1.52839	0.130567	k__Bacteria.p__Fusobacteria.c__Fusobacteriia.o__Fusobacteriales.f__Leptotrichiaceae.g__.s__	0.740788
NAS	L7	Birth.SeasonJuly-Sep	-0.000754381	0.00154839	-0.487204	0.627516	k__Bacteria.p__Fusobacteria.c__Fusobacteriia.o__Fusobacteriales.f__Leptotrichiaceae.g__.s__	0.986592
NAS	L7	Birth.SeasonOct-Dec	0.000779183	0.00160903	0.484255	0.629598	k__Bacteria.p__Fusobacteria.c__Fusobacteriia.o__Fusobacteriales.f__Leptotrichiaceae.g__.s__	0.952008
NAS	L7	gaBirth	0.000651924	0.000250927	2.59806	0.0112543	k__Bacteria.p__Fusobacteria.c__Fusobacteriia.o__Fusobacteriales.f__Leptotrichiaceae.g__Leptotrichia.s__	0.120046
NAS	L7	is_csectionTRUE	-0.00136126	0.00272719	-0.499144	0.61912	k__Bacteria.p__Fusobacteria.c__Fusobacteriia.o__Fusobacteriales.f__Leptotrichiaceae.g__Leptotrichia.s__	0.944694
NAS	L7	Birth.SeasonJan-Mar	0.00346044	0.00354789	0.975351	0.33248	k__Bacteria.p__Fusobacteria.c__Fusobacteriia.o__Fusobacteriales.f__Leptotrichiaceae.g__Leptotrichia.s__	0.876562
NAS	L7	Birth.SeasonJuly-Sep	-0.0015772	0.00371571	-0.424468	0.672424	k__Bacteria.p__Fusobacteria.c__Fusobacteriia.o__Fusobacteriales.f__Leptotrichiaceae.g__Leptotrichia.s__	0.986592
NAS	L7	Birth.SeasonOct-Dec	0.00167075	0.00386287	0.432515	0.666592	k__Bacteria.p__Fusobacteria.c__Fusobacteriia.o__Fusobacteriales.f__Leptotrichiaceae.g__Leptotrichia.s__	0.952008
NAS	L7	gaBirth	0.000217622	5.01491e-05	4.33951	4.34227e-05	k__Bacteria.p__Proteobacteria.c__Alphaproteobacteria.o__Caulobacterales.f__Caulobacteraceae.g__.s__	0.00394051
NAS	L7	is_csectionTRUE	0.000629125	0.000549331	1.14526	0.255696	k__Bacteria.p__Proteobacteria.c__Alphaproteobacteria.o__Caulobacterales.f__Caulobacteraceae.g__.s__	0.835513
NAS	L7	Birth.SeasonJan-Mar	0.00169684	0.000707693	2.3977	0.0189535	k__Bacteria.p__Proteobacteria.c__Alphaproteobacteria.o__Caulobacterales.f__Caulobacteraceae.g__.s__	0.682385
NAS	L7	Birth.SeasonJuly-Sep	-0.00115619	0.000749314	-1.54299	0.126986	k__Bacteria.p__Proteobacteria.c__Alphaproteobacteria.o__Caulobacterales.f__Caulobacteraceae.g__.s__	0.859554
NAS	L7	Birth.SeasonOct-Dec	-0.000786915	0.000777698	-1.01185	0.314819	k__Bacteria.p__Proteobacteria.c__Alphaproteobacteria.o__Caulobacterales.f__Caulobacteraceae.g__.s__	0.77494
NAS	L7	gaBirth	-1.16548e-05	3.96159e-05	-0.294195	0.769411	k__Bacteria.p__Proteobacteria.c__Alphaproteobacteria.o__Rhizobiales.f__Bradyrhizobiaceae.g__Afipia.s__	0.877426
NAS	L7	is_csectionTRUE	0.000844233	0.000436474	1.93421	0.0568097	k__Bacteria.p__Proteobacteria.c__Alphaproteobacteria.o__Rhizobiales.f__Bradyrhizobiaceae.g__Afipia.s__	0.69227
NAS	L7	Birth.SeasonJan-Mar	-0.000875811	0.000558767	-1.5674	0.121176	k__Bacteria.p__Proteobacteria.c__Alphaproteobacteria.o__Rhizobiales.f__Bradyrhizobiaceae.g__Afipia.s__	0.740788
NAS	L7	Birth.SeasonJuly-Sep	-0.000216936	0.000595462	-0.364316	0.716634	k__Bacteria.p__Proteobacteria.c__Alphaproteobacteria.o__Rhizobiales.f__Bradyrhizobiaceae.g__Afipia.s__	0.986592
NAS	L7	Birth.SeasonOct-Dec	-0.00131074	0.000616191	-2.12717	0.0366503	k__Bacteria.p__Proteobacteria.c__Alphaproteobacteria.o__Rhizobiales.f__Bradyrhizobiaceae.g__Afipia.s__	0.487401
NAS	L7	gaBirth	5.76059e-05	3.98239e-05	1.44651	0.152145	k__Bacteria.p__Proteobacteria.c__Alphaproteobacteria.o__Rhizobiales.f__Bradyrhizobiaceae.g__Bradyrhizobium.s__	0.391888
NAS	L7	is_csectionTRUE	0.000695608	0.000433951	1.60296	0.113091	k__Bacteria.p__Proteobacteria.c__Alphaproteobacteria.o__Rhizobiales.f__Bradyrhizobiaceae.g__Bradyrhizobium.s__	0.721972
NAS	L7	Birth.SeasonJan-Mar	5.87358e-05	0.000562528	0.104414	0.917116	k__Bacteria.p__Proteobacteria.c__Alphaproteobacteria.o__Rhizobiales.f__Bradyrhizobiaceae.g__Bradyrhizobium.s__	0.99064
NAS	L7	Birth.SeasonJuly-Sep	0.000824815	0.000591569	1.39428	0.167295	k__Bacteria.p__Proteobacteria.c__Alphaproteobacteria.o__Rhizobiales.f__Bradyrhizobiaceae.g__Bradyrhizobium.s__	0.859554
NAS	L7	Birth.SeasonOct-Dec	-0.000373222	0.000614995	-0.60687	0.545746	k__Bacteria.p__Proteobacteria.c__Alphaproteobacteria.o__Rhizobiales.f__Bradyrhizobiaceae.g__Bradyrhizobium.s__	0.919151
NAS	L7	gaBirth	0.000125816	3.9874e-05	3.15535	0.00229751	k__Bacteria.p__Proteobacteria.c__Alphaproteobacteria.o__Rhizobiales.f__Methylobacteriaceae.g__Methylobacterium.s__	0.0534694
NAS	L7	is_csectionTRUE	-0.000131956	0.000438631	-0.300835	0.764361	k__Bacteria.p__Proteobacteria.c__Alphaproteobacteria.o__Rhizobiales.f__Methylobacteriaceae.g__Methylobacterium.s__	0.959455
NAS	L7	Birth.SeasonJan-Mar	-0.000221449	0.000562467	-0.39371	0.694898	k__Bacteria.p__Proteobacteria.c__Alphaproteobacteria.o__Rhizobiales.f__Methylobacteriaceae.g__Methylobacterium.s__	0.933176
NAS	L7	Birth.SeasonJuly-Sep	-0.000994393	0.000598407	-1.66173	0.100686	k__Bacteria.p__Proteobacteria.c__Alphaproteobacteria.o__Rhizobiales.f__Methylobacteriaceae.g__Methylobacterium.s__	0.859554
NAS	L7	Birth.SeasonOct-Dec	-3.83439e-05	0.000619777	-0.0618672	0.950831	k__Bacteria.p__Proteobacteria.c__Alphaproteobacteria.o__Rhizobiales.f__Methylobacteriaceae.g__Methylobacterium.s__	0.994751
NAS	L7	gaBirth	5.56514e-05	5.36969e-05	1.0364	0.303303	k__Bacteria.p__Proteobacteria.c__Alphaproteobacteria.o__Rhizobiales.f__Rhizobiaceae.g__Agrobacterium.s__	0.555603
NAS	L7	is_csectionTRUE	0.000699814	0.000591613	1.18289	0.240539	k__Bacteria.p__Proteobacteria.c__Alphaproteobacteria.o__Rhizobiales.f__Rhizobiaceae.g__Agrobacterium.s__	0.833174
NAS	L7	Birth.SeasonJan-Mar	0.000103314	0.000757374	0.136411	0.891857	k__Bacteria.p__Proteobacteria.c__Alphaproteobacteria.o__Rhizobiales.f__Rhizobiaceae.g__Agrobacterium.s__	0.98794
NAS	L7	Birth.SeasonJuly-Sep	-0.00130069	0.000807112	-1.61153	0.111209	k__Bacteria.p__Proteobacteria.c__Alphaproteobacteria.o__Rhizobiales.f__Rhizobiaceae.g__Agrobacterium.s__	0.859554
NAS	L7	Birth.SeasonOct-Dec	-0.000785811	0.000835208	-0.940856	0.34976	k__Bacteria.p__Proteobacteria.c__Alphaproteobacteria.o__Rhizobiales.f__Rhizobiaceae.g__Agrobacterium.s__	0.819636
NAS	L7	gaBirth	2.98448e-05	3.70103e-05	0.806391	0.422534	k__Bacteria.p__Proteobacteria.c__Alphaproteobacteria.o__Rhodobacterales.f__Rhodobacteraceae.g__Paracoccus.s__	0.661822
NAS	L7	is_csectionTRUE	0.000108773	0.000407766	0.266753	0.790382	k__Bacteria.p__Proteobacteria.c__Alphaproteobacteria.o__Rhodobacterales.f__Rhodobacteraceae.g__Paracoccus.s__	0.959455
NAS	L7	Birth.SeasonJan-Mar	0.000491842	0.000522016	0.942197	0.349077	k__Bacteria.p__Proteobacteria.c__Alphaproteobacteria.o__Rhodobacterales.f__Rhodobacteraceae.g__Paracoccus.s__	0.90039
NAS	L7	Birth.SeasonJuly-Sep	-0.000117374	0.000556297	-0.210992	0.833458	k__Bacteria.p__Proteobacteria.c__Alphaproteobacteria.o__Rhodobacterales.f__Rhodobacteraceae.g__Paracoccus.s__	0.986592
NAS	L7	Birth.SeasonOct-Dec	4.89225e-07	0.000575663	0.000849846	0.999324	k__Bacteria.p__Proteobacteria.c__Alphaproteobacteria.o__Rhodobacterales.f__Rhodobacteraceae.g__Paracoccus.s__	0.999564
NAS	L7	gaBirth	0.000118773	8.96085e-05	1.32547	0.188987	k__Bacteria.p__Proteobacteria.c__Alphaproteobacteria.o__Rhodobacterales.f__Rhodobacteraceae.g__Paracoccus.s__aminovorans	0.430568
NAS	L7	is_csectionTRUE	-0.000705278	0.000974766	-0.723535	0.471572	k__Bacteria.p__Proteobacteria.c__Alphaproteobacteria.o__Rhodobacterales.f__Rhodobacteraceae.g__Paracoccus.s__aminovorans	0.897513
NAS	L7	Birth.SeasonJan-Mar	0.000953142	0.00126648	0.752591	0.454021	k__Bacteria.p__Proteobacteria.c__Alphaproteobacteria.o__Rhodobacterales.f__Rhodobacteraceae.g__Paracoccus.s__aminovorans	0.919365
NAS	L7	Birth.SeasonJuly-Sep	-7.29164e-05	0.00132837	-0.0548916	0.956369	k__Bacteria.p__Proteobacteria.c__Alphaproteobacteria.o__Rhodobacterales.f__Rhodobacteraceae.g__Paracoccus.s__aminovorans	0.99381
NAS	L7	Birth.SeasonOct-Dec	-0.00120403	0.00138112	-0.871777	0.386076	k__Bacteria.p__Proteobacteria.c__Alphaproteobacteria.o__Rhodobacterales.f__Rhodobacteraceae.g__Paracoccus.s__aminovorans	0.823629
NAS	L7	gaBirth	1.11815e-05	3.97752e-05	0.281118	0.779384	k__Bacteria.p__Proteobacteria.c__Alphaproteobacteria.o__Rickettsiales.f__mitochondria.g__.s__	0.880508
NAS	L7	is_csectionTRUE	3.35768e-05	0.000438229	0.0766193	0.939128	k__Bacteria.p__Proteobacteria.c__Alphaproteobacteria.o__Rickettsiales.f__mitochondria.g__.s__	0.984306
NAS	L7	Birth.SeasonJan-Mar	0.000802752	0.000561014	1.43089	0.156559	k__Bacteria.p__Proteobacteria.c__Alphaproteobacteria.o__Rickettsiales.f__mitochondria.g__.s__	0.760786
NAS	L7	Birth.SeasonJuly-Sep	0.000260018	0.000597857	0.434916	0.664856	k__Bacteria.p__Proteobacteria.c__Alphaproteobacteria.o__Rickettsiales.f__mitochondria.g__.s__	0.986592
NAS	L7	Birth.SeasonOct-Dec	-0.000268898	0.000618669	-0.43464	0.665055	k__Bacteria.p__Proteobacteria.c__Alphaproteobacteria.o__Rickettsiales.f__mitochondria.g__.s__	0.952008
NAS	L7	gaBirth	0.000152932	8.62112e-05	1.77392	0.0800813	k__Bacteria.p__Proteobacteria.c__Alphaproteobacteria.o__Sphingomonadales.f__Erythrobacteraceae.g__.s__	0.314189
NAS	L7	is_csectionTRUE	0.00144812	0.000949844	1.52459	0.131512	k__Bacteria.p__Proteobacteria.c__Alphaproteobacteria.o__Sphingomonadales.f__Erythrobacteraceae.g__.s__	0.721972
NAS	L7	Birth.SeasonJan-Mar	0.00205729	0.00121598	1.69189	0.094764	k__Bacteria.p__Proteobacteria.c__Alphaproteobacteria.o__Sphingomonadales.f__Erythrobacteraceae.g__.s__	0.740788
NAS	L7	Birth.SeasonJuly-Sep	0.000163952	0.00129583	0.126523	0.899652	k__Bacteria.p__Proteobacteria.c__Alphaproteobacteria.o__Sphingomonadales.f__Erythrobacteraceae.g__.s__	0.988047
NAS	L7	Birth.SeasonOct-Dec	0.0014649	0.00134094	1.09244	0.27809	k__Bacteria.p__Proteobacteria.c__Alphaproteobacteria.o__Sphingomonadales.f__Erythrobacteraceae.g__.s__	0.744645
NAS	L7	gaBirth	1.49956e-05	4.10118e-05	0.365642	0.715648	k__Bacteria.p__Proteobacteria.c__Alphaproteobacteria.o__Sphingomonadales.f__Sphingomonadaceae.Other.Other	0.84196
NAS	L7	is_csectionTRUE	-8.01967e-05	0.000451853	-0.177484	0.8596	k__Bacteria.p__Proteobacteria.c__Alphaproteobacteria.o__Sphingomonadales.f__Sphingomonadaceae.Other.Other	0.974218
NAS	L7	Birth.SeasonJan-Mar	-0.00018105	0.000578455	-0.312989	0.755146	k__Bacteria.p__Proteobacteria.c__Alphaproteobacteria.o__Sphingomonadales.f__Sphingomonadaceae.Other.Other	0.95519
NAS	L7	Birth.SeasonJuly-Sep	-0.000822333	0.000616443	-1.334	0.186189	k__Bacteria.p__Proteobacteria.c__Alphaproteobacteria.o__Sphingomonadales.f__Sphingomonadaceae.Other.Other	0.859554
NAS	L7	Birth.SeasonOct-Dec	-0.000237918	0.000637902	-0.37297	0.710209	k__Bacteria.p__Proteobacteria.c__Alphaproteobacteria.o__Sphingomonadales.f__Sphingomonadaceae.Other.Other	0.95724
NAS	L7	gaBirth	2.93163e-05	3.20626e-05	0.914344	0.363428	k__Bacteria.p__Proteobacteria.c__Alphaproteobacteria.o__Sphingomonadales.f__Sphingomonadaceae.g__Sphingomonas.s__	0.617969
NAS	L7	is_csectionTRUE	0.000327341	0.000353254	0.926643	0.357045	k__Bacteria.p__Proteobacteria.c__Alphaproteobacteria.o__Sphingomonadales.f__Sphingomonadaceae.g__Sphingomonas.s__	0.888264
NAS	L7	Birth.SeasonJan-Mar	0.000385862	0.000452231	0.853241	0.396207	k__Bacteria.p__Proteobacteria.c__Alphaproteobacteria.o__Sphingomonadales.f__Sphingomonadaceae.g__Sphingomonas.s__	0.919365
NAS	L7	Birth.SeasonJuly-Sep	-0.000649658	0.00048193	-1.34803	0.181652	k__Bacteria.p__Proteobacteria.c__Alphaproteobacteria.o__Sphingomonadales.f__Sphingomonadaceae.g__Sphingomonas.s__	0.859554
NAS	L7	Birth.SeasonOct-Dec	-0.000152265	0.000498706	-0.30532	0.760957	k__Bacteria.p__Proteobacteria.c__Alphaproteobacteria.o__Sphingomonadales.f__Sphingomonadaceae.g__Sphingomonas.s__	0.957837
NAS	L7	gaBirth	7.93944e-05	2.90244e-05	2.73544	0.00775	k__Bacteria.p__Proteobacteria.c__Betaproteobacteria.o__Burkholderiales.f__Burkholderiaceae.g__Lautropia.s__	0.106254
NAS	L7	is_csectionTRUE	0.000157659	0.000318297	0.495321	0.621803	k__Bacteria.p__Proteobacteria.c__Betaproteobacteria.o__Burkholderiales.f__Burkholderiaceae.g__Lautropia.s__	0.944694
NAS	L7	Birth.SeasonJan-Mar	0.000287149	0.000409533	0.70116	0.485344	k__Bacteria.p__Proteobacteria.c__Betaproteobacteria.o__Burkholderiales.f__Burkholderiaceae.g__Lautropia.s__	0.919365
NAS	L7	Birth.SeasonJuly-Sep	0.000486815	0.000434202	1.12117	0.265745	k__Bacteria.p__Proteobacteria.c__Betaproteobacteria.o__Burkholderiales.f__Burkholderiaceae.g__Lautropia.s__	0.951092
NAS	L7	Birth.SeasonOct-Dec	0.000288544	0.000450415	0.640617	0.523699	k__Bacteria.p__Proteobacteria.c__Betaproteobacteria.o__Burkholderiales.f__Burkholderiaceae.g__Lautropia.s__	0.905952
NAS	L7	gaBirth	3.29287e-05	2.84478e-05	1.15752	0.250687	k__Bacteria.p__Proteobacteria.c__Betaproteobacteria.o__Burkholderiales.f__Comamonadaceae.g__Acidovorax.Other	0.500396
NAS	L7	is_csectionTRUE	0.000178619	0.000312925	0.570803	0.569817	k__Bacteria.p__Proteobacteria.c__Betaproteobacteria.o__Burkholderiales.f__Comamonadaceae.g__Acidovorax.Other	0.944694
NAS	L7	Birth.SeasonJan-Mar	-0.00024621	0.000401289	-0.613548	0.541346	k__Bacteria.p__Proteobacteria.c__Betaproteobacteria.o__Burkholderiales.f__Comamonadaceae.g__Acidovorax.Other	0.919365
NAS	L7	Birth.SeasonJuly-Sep	0.000846292	0.000426912	1.98236	0.051054	k__Bacteria.p__Proteobacteria.c__Betaproteobacteria.o__Burkholderiales.f__Comamonadaceae.g__Acidovorax.Other	0.805865
NAS	L7	Birth.SeasonOct-Dec	0.00056729	0.000442167	1.28298	0.203399	k__Bacteria.p__Proteobacteria.c__Betaproteobacteria.o__Burkholderiales.f__Comamonadaceae.g__Acidovorax.Other	0.743407
NAS	L7	gaBirth	2.12657e-05	3.15318e-05	0.67442	0.502091	k__Bacteria.p__Proteobacteria.c__Betaproteobacteria.o__Burkholderiales.f__Comamonadaceae.g__Comamonas.s__	0.72266
NAS	L7	is_csectionTRUE	0.000671279	0.000346648	1.93648	0.056526	k__Bacteria.p__Proteobacteria.c__Betaproteobacteria.o__Burkholderiales.f__Comamonadaceae.g__Comamonas.s__	0.69227
NAS	L7	Birth.SeasonJan-Mar	0.000314332	0.000444813	0.706661	0.481938	k__Bacteria.p__Proteobacteria.c__Betaproteobacteria.o__Burkholderiales.f__Comamonadaceae.g__Comamonas.s__	0.919365
NAS	L7	Birth.SeasonJuly-Sep	-0.000106806	0.000472915	-0.225846	0.821927	k__Bacteria.p__Proteobacteria.c__Betaproteobacteria.o__Burkholderiales.f__Comamonadaceae.g__Comamonas.s__	0.986592
NAS	L7	Birth.SeasonOct-Dec	-0.000195395	0.000489967	-0.398791	0.691165	k__Bacteria.p__Proteobacteria.c__Betaproteobacteria.o__Burkholderiales.f__Comamonadaceae.g__Comamonas.s__	0.95724
NAS	L7	gaBirth	2.42213e-05	3.28465e-05	0.73741	0.463144	k__Bacteria.p__Proteobacteria.c__Betaproteobacteria.o__Burkholderiales.f__Comamonadaceae.g__Pelomonas.s__	0.70167
NAS	L7	is_csectionTRUE	9.82641e-05	0.000358475	0.274117	0.784738	k__Bacteria.p__Proteobacteria.c__Betaproteobacteria.o__Burkholderiales.f__Comamonadaceae.g__Pelomonas.s__	0.959455
NAS	L7	Birth.SeasonJan-Mar	-0.000107523	0.000463794	-0.231833	0.817291	k__Bacteria.p__Proteobacteria.c__Betaproteobacteria.o__Burkholderiales.f__Comamonadaceae.g__Pelomonas.s__	0.958807
NAS	L7	Birth.SeasonJuly-Sep	-0.00071039	0.000488797	-1.45334	0.150245	k__Bacteria.p__Proteobacteria.c__Betaproteobacteria.o__Burkholderiales.f__Comamonadaceae.g__Pelomonas.s__	0.859554
NAS	L7	Birth.SeasonOct-Dec	-0.000581452	0.000507985	-1.14462	0.255957	k__Bacteria.p__Proteobacteria.c__Betaproteobacteria.o__Burkholderiales.f__Comamonadaceae.g__Pelomonas.s__	0.743407
NAS	L7	gaBirth	4.96982e-05	6.43568e-05	0.772229	0.442373	k__Bacteria.p__Proteobacteria.c__Betaproteobacteria.o__Burkholderiales.f__Comamonadaceae.g__Tepidimonas.s__	0.681188
NAS	L7	is_csectionTRUE	0.000184635	0.00070495	0.261913	0.794097	k__Bacteria.p__Proteobacteria.c__Betaproteobacteria.o__Burkholderiales.f__Comamonadaceae.g__Tepidimonas.s__	0.959455
NAS	L7	Birth.SeasonJan-Mar	0.000528383	0.000908192	0.581797	0.562426	k__Bacteria.p__Proteobacteria.c__Betaproteobacteria.o__Burkholderiales.f__Comamonadaceae.g__Tepidimonas.s__	0.919365
NAS	L7	Birth.SeasonJuly-Sep	0.000338734	0.000961585	0.352266	0.725614	k__Bacteria.p__Proteobacteria.c__Betaproteobacteria.o__Burkholderiales.f__Comamonadaceae.g__Tepidimonas.s__	0.986592
NAS	L7	Birth.SeasonOct-Dec	0.00350646	0.000998017	3.51342	0.000748636	k__Bacteria.p__Proteobacteria.c__Betaproteobacteria.o__Burkholderiales.f__Comamonadaceae.g__Tepidimonas.s__	0.127767
NAS	L7	gaBirth	4.67493e-05	4.01604e-05	1.16406	0.248039	k__Bacteria.p__Proteobacteria.c__Betaproteobacteria.o__Burkholderiales.f__Oxalobacteraceae.g__.s__	0.499985
NAS	L7	is_csectionTRUE	0.000679499	0.0004401	1.54396	0.126751	k__Bacteria.p__Proteobacteria.c__Betaproteobacteria.o__Burkholderiales.f__Oxalobacteraceae.g__.s__	0.721972
NAS	L7	Birth.SeasonJan-Mar	1.01915e-05	0.000566708	0.0179838	0.985699	k__Bacteria.p__Proteobacteria.c__Betaproteobacteria.o__Burkholderiales.f__Oxalobacteraceae.g__.s__	0.998527
NAS	L7	Birth.SeasonJuly-Sep	0.0001299	0.000600334	0.21638	0.829271	k__Bacteria.p__Proteobacteria.c__Betaproteobacteria.o__Burkholderiales.f__Oxalobacteraceae.g__.s__	0.986592
NAS	L7	Birth.SeasonOct-Dec	0.000215003	0.000622959	0.345132	0.730949	k__Bacteria.p__Proteobacteria.c__Betaproteobacteria.o__Burkholderiales.f__Oxalobacteraceae.g__.s__	0.95724
NAS	L7	gaBirth	5.24054e-05	2.83475e-05	1.84868	0.0683935	k__Bacteria.p__Proteobacteria.c__Betaproteobacteria.o__Burkholderiales.f__Oxalobacteraceae.g__Janthinobacterium.s__lividum	0.294307
NAS	L7	is_csectionTRUE	-2.8148e-05	0.000308888	-0.0911268	0.927632	k__Bacteria.p__Proteobacteria.c__Betaproteobacteria.o__Burkholderiales.f__Oxalobacteraceae.g__Janthinobacterium.s__lividum	0.983495
NAS	L7	Birth.SeasonJan-Mar	-0.000195994	0.000400421	-0.48947	0.625919	k__Bacteria.p__Proteobacteria.c__Betaproteobacteria.o__Burkholderiales.f__Oxalobacteraceae.g__Janthinobacterium.s__lividum	0.933176
NAS	L7	Birth.SeasonJuly-Sep	-0.00102981	0.00042108	-2.44564	0.0167732	k__Bacteria.p__Proteobacteria.c__Betaproteobacteria.o__Burkholderiales.f__Oxalobacteraceae.g__Janthinobacterium.s__lividum	0.764336
NAS	L7	Birth.SeasonOct-Dec	-0.00108384	0.000437756	-2.47589	0.0155156	k__Bacteria.p__Proteobacteria.c__Betaproteobacteria.o__Burkholderiales.f__Oxalobacteraceae.g__Janthinobacterium.s__lividum	0.387513
NAS	L7	gaBirth	5.11254e-06	7.32357e-05	0.0698095	0.944529	k__Bacteria.p__Proteobacteria.c__Betaproteobacteria.o__Neisseriales.f__Neisseriaceae.Other.Other	0.972234
NAS	L7	is_csectionTRUE	0.00151887	0.000798035	1.90326	0.060794	k__Bacteria.p__Proteobacteria.c__Betaproteobacteria.o__Neisseriales.f__Neisseriaceae.Other.Other	0.69227
NAS	L7	Birth.SeasonJan-Mar	0.00161738	0.00103448	1.56347	0.122097	k__Bacteria.p__Proteobacteria.c__Betaproteobacteria.o__Neisseriales.f__Neisseriaceae.Other.Other	0.740788
NAS	L7	Birth.SeasonJuly-Sep	0.000595982	0.0010879	0.547829	0.585415	k__Bacteria.p__Proteobacteria.c__Betaproteobacteria.o__Neisseriales.f__Neisseriaceae.Other.Other	0.986592
NAS	L7	Birth.SeasonOct-Dec	-0.00049474	0.00113098	-0.437445	0.66303	k__Bacteria.p__Proteobacteria.c__Betaproteobacteria.o__Neisseriales.f__Neisseriaceae.Other.Other	0.952008
NAS	L7	gaBirth	-6.07594e-05	0.00119157	-0.0509908	0.959467	k__Bacteria.p__Proteobacteria.c__Betaproteobacteria.o__Neisseriales.f__Neisseriaceae.g__.s__	0.978579
NAS	L7	is_csectionTRUE	-0.00658356	0.012921	-0.509525	0.611861	k__Bacteria.p__Proteobacteria.c__Betaproteobacteria.o__Neisseriales.f__Neisseriaceae.g__.s__	0.944694
NAS	L7	Birth.SeasonJan-Mar	0.0141801	0.016878	0.840154	0.403457	k__Bacteria.p__Proteobacteria.c__Betaproteobacteria.o__Neisseriales.f__Neisseriaceae.g__.s__	0.919365
NAS	L7	Birth.SeasonJuly-Sep	0.0116595	0.0175914	0.662795	0.509467	k__Bacteria.p__Proteobacteria.c__Betaproteobacteria.o__Neisseriales.f__Neisseriaceae.g__.s__	0.986592
NAS	L7	Birth.SeasonOct-Dec	0.00638265	0.0182643	0.34946	0.72771	k__Bacteria.p__Proteobacteria.c__Betaproteobacteria.o__Neisseriales.f__Neisseriaceae.g__.s__	0.95724
NAS	L7	gaBirth	6.62686e-05	3.09622e-05	2.14031	0.0355381	k__Bacteria.p__Proteobacteria.c__Betaproteobacteria.o__Neisseriales.f__Neisseriaceae.g__Kingella.s__	0.241481
NAS	L7	is_csectionTRUE	-1.77641e-05	0.000340648	-0.052148	0.958548	k__Bacteria.p__Proteobacteria.c__Betaproteobacteria.o__Neisseriales.f__Neisseriaceae.g__Kingella.s__	0.989
NAS	L7	Birth.SeasonJan-Mar	-5.10927e-05	0.000436752	-0.116983	0.907182	k__Bacteria.p__Proteobacteria.c__Betaproteobacteria.o__Neisseriales.f__Neisseriaceae.g__Kingella.s__	0.98794
NAS	L7	Birth.SeasonJuly-Sep	-0.000383677	0.000464734	-0.825585	0.411624	k__Bacteria.p__Proteobacteria.c__Betaproteobacteria.o__Neisseriales.f__Neisseriaceae.g__Kingella.s__	0.986592
NAS	L7	Birth.SeasonOct-Dec	-0.000191798	0.000481291	-0.398507	0.691374	k__Bacteria.p__Proteobacteria.c__Betaproteobacteria.o__Neisseriales.f__Neisseriaceae.g__Kingella.s__	0.95724
NAS	L7	gaBirth	3.0133e-05	0.000142332	0.211709	0.832901	k__Bacteria.p__Proteobacteria.c__Betaproteobacteria.o__Neisseriales.f__Neisseriaceae.g__Neisseria.Other	0.902888
NAS	L7	is_csectionTRUE	0.00134451	0.00155124	0.866735	0.388815	k__Bacteria.p__Proteobacteria.c__Betaproteobacteria.o__Neisseriales.f__Neisseriaceae.g__Neisseria.Other	0.892944
NAS	L7	Birth.SeasonJan-Mar	-0.000259141	0.00201039	-0.128901	0.897777	k__Bacteria.p__Proteobacteria.c__Betaproteobacteria.o__Neisseriales.f__Neisseriaceae.g__Neisseria.Other	0.98794
NAS	L7	Birth.SeasonJuly-Sep	-0.000971524	0.00211474	-0.459406	0.647254	k__Bacteria.p__Proteobacteria.c__Betaproteobacteria.o__Neisseriales.f__Neisseriaceae.g__Neisseria.Other	0.986592
NAS	L7	Birth.SeasonOct-Dec	-0.00408081	0.00219842	-1.85625	0.0672942	k__Bacteria.p__Proteobacteria.c__Betaproteobacteria.o__Neisseriales.f__Neisseriaceae.g__Neisseria.Other	0.562388
NAS	L7	gaBirth	-4.23686e-05	0.000190085	-0.222893	0.824217	k__Bacteria.p__Proteobacteria.c__Betaproteobacteria.o__Neisseriales.f__Neisseriaceae.g__Neisseria.s__	0.902888
NAS	L7	is_csectionTRUE	-0.00141778	0.00207601	-0.682934	0.496725	k__Bacteria.p__Proteobacteria.c__Betaproteobacteria.o__Neisseriales.f__Neisseriaceae.g__Neisseria.s__	0.92805
NAS	L7	Birth.SeasonJan-Mar	-0.00530378	0.00268363	-1.97634	0.0517446	k__Bacteria.p__Proteobacteria.c__Betaproteobacteria.o__Neisseriales.f__Neisseriaceae.g__Neisseria.s__	0.740788
NAS	L7	Birth.SeasonJuly-Sep	0.00134573	0.002831	0.475354	0.635898	k__Bacteria.p__Proteobacteria.c__Betaproteobacteria.o__Neisseriales.f__Neisseriaceae.g__Neisseria.s__	0.986592
NAS	L7	Birth.SeasonOct-Dec	0.00323262	0.00294152	1.09896	0.275255	k__Bacteria.p__Proteobacteria.c__Betaproteobacteria.o__Neisseriales.f__Neisseriaceae.g__Neisseria.s__	0.744645
NAS	L7	gaBirth	0.000158502	0.000193766	0.818005	0.415912	k__Bacteria.p__Proteobacteria.c__Betaproteobacteria.o__Neisseriales.f__Neisseriaceae.g__Neisseria.s__cinerea	0.659278
NAS	L7	is_csectionTRUE	0.00258211	0.00210342	1.22757	0.223396	k__Bacteria.p__Proteobacteria.c__Betaproteobacteria.o__Neisseriales.f__Neisseriaceae.g__Neisseria.s__cinerea	0.830191
NAS	L7	Birth.SeasonJan-Mar	-0.00269945	0.00274171	-0.984585	0.327952	k__Bacteria.p__Proteobacteria.c__Betaproteobacteria.o__Neisseriales.f__Neisseriaceae.g__Neisseria.s__cinerea	0.874539
NAS	L7	Birth.SeasonJuly-Sep	-0.00300299	0.00286487	-1.04821	0.297863	k__Bacteria.p__Proteobacteria.c__Betaproteobacteria.o__Neisseriales.f__Neisseriaceae.g__Neisseria.s__cinerea	0.962751
NAS	L7	Birth.SeasonOct-Dec	-0.0011368	0.00297709	-0.381848	0.703639	k__Bacteria.p__Proteobacteria.c__Betaproteobacteria.o__Neisseriales.f__Neisseriaceae.g__Neisseria.s__cinerea	0.95724
NAS	L7	gaBirth	0.000291344	0.000267302	1.08994	0.279181	k__Bacteria.p__Proteobacteria.c__Betaproteobacteria.o__Neisseriales.f__Neisseriaceae.g__Neisseria.s__subflava	0.527394
NAS	L7	is_csectionTRUE	0.00544648	0.00290438	1.87526	0.0645976	k__Bacteria.p__Proteobacteria.c__Betaproteobacteria.o__Neisseriales.f__Neisseriaceae.g__Neisseria.s__subflava	0.69227
NAS	L7	Birth.SeasonJan-Mar	-0.00106907	0.00377995	-0.282826	0.778079	k__Bacteria.p__Proteobacteria.c__Betaproteobacteria.o__Neisseriales.f__Neisseriaceae.g__Neisseria.s__subflava	0.958807
NAS	L7	Birth.SeasonJuly-Sep	-0.00360406	0.00395685	-0.910841	0.365259	k__Bacteria.p__Proteobacteria.c__Betaproteobacteria.o__Neisseriales.f__Neisseriaceae.g__Neisseria.s__subflava	0.967681
NAS	L7	Birth.SeasonOct-Dec	0.00287253	0.00411331	0.69835	0.48709	k__Bacteria.p__Proteobacteria.c__Betaproteobacteria.o__Neisseriales.f__Neisseriaceae.g__Neisseria.s__subflava	0.877996
NAS	L7	gaBirth	0.000136466	7.83045e-05	1.74276	0.0854204	k__Bacteria.p__Proteobacteria.c__Epsilonproteobacteria.o__Campylobacterales.f__Campylobacteraceae.g__Campylobacter.s__	0.317665
NAS	L7	is_csectionTRUE	-0.000530607	0.000858479	-0.618078	0.538372	k__Bacteria.p__Proteobacteria.c__Epsilonproteobacteria.o__Campylobacterales.f__Campylobacteraceae.g__Campylobacter.s__	0.944694
NAS	L7	Birth.SeasonJan-Mar	9.09244e-05	0.00110491	0.0822914	0.934631	k__Bacteria.p__Proteobacteria.c__Epsilonproteobacteria.o__Campylobacterales.f__Campylobacteraceae.g__Campylobacter.s__	0.991141
NAS	L7	Birth.SeasonJuly-Sep	0.00129623	0.00117107	1.10688	0.271839	k__Bacteria.p__Proteobacteria.c__Epsilonproteobacteria.o__Campylobacterales.f__Campylobacteraceae.g__Campylobacter.s__	0.959002
NAS	L7	Birth.SeasonOct-Dec	0.00167385	0.00121496	1.3777	0.17234	k__Bacteria.p__Proteobacteria.c__Epsilonproteobacteria.o__Campylobacterales.f__Campylobacteraceae.g__Campylobacter.s__	0.741498
NAS	L7	gaBirth	-0.000649112	0.000264149	-2.45737	0.0162753	k__Bacteria.p__Proteobacteria.c__Gammaproteobacteria.o__Enterobacteriales.f__Enterobacteriaceae.Other.Other	0.160249
NAS	L7	is_csectionTRUE	-0.000869695	0.00286991	-0.303039	0.762688	k__Bacteria.p__Proteobacteria.c__Gammaproteobacteria.o__Enterobacteriales.f__Enterobacteriaceae.Other.Other	0.959455
NAS	L7	Birth.SeasonJan-Mar	-0.00108276	0.00373553	-0.289854	0.772717	k__Bacteria.p__Proteobacteria.c__Gammaproteobacteria.o__Enterobacteriales.f__Enterobacteriaceae.Other.Other	0.958807
NAS	L7	Birth.SeasonJuly-Sep	-0.00151889	0.0039098	-0.388482	0.698746	k__Bacteria.p__Proteobacteria.c__Gammaproteobacteria.o__Enterobacteriales.f__Enterobacteriaceae.Other.Other	0.986592
NAS	L7	Birth.SeasonOct-Dec	-0.00500959	0.00406432	-1.23258	0.221533	k__Bacteria.p__Proteobacteria.c__Gammaproteobacteria.o__Enterobacteriales.f__Enterobacteriaceae.Other.Other	0.743407
NAS	L7	gaBirth	-0.000424888	0.000246104	-1.72646	0.0883276	k__Bacteria.p__Proteobacteria.c__Gammaproteobacteria.o__Enterobacteriales.f__Enterobacteriaceae.g__.s__	0.317665
NAS	L7	is_csectionTRUE	-0.00515919	0.00269007	-1.91787	0.058885	k__Bacteria.p__Proteobacteria.c__Gammaproteobacteria.o__Enterobacteriales.f__Enterobacteriaceae.g__.s__	0.69227
NAS	L7	Birth.SeasonJan-Mar	0.00473008	0.003474	1.36157	0.177358	k__Bacteria.p__Proteobacteria.c__Gammaproteobacteria.o__Enterobacteriales.f__Enterobacteriaceae.g__.s__	0.77589
NAS	L7	Birth.SeasonJuly-Sep	-0.00232947	0.00366871	-0.634957	0.527364	k__Bacteria.p__Proteobacteria.c__Gammaproteobacteria.o__Enterobacteriales.f__Enterobacteriaceae.g__.s__	0.986592
NAS	L7	Birth.SeasonOct-Dec	-0.00387041	0.00381089	-1.01562	0.313034	k__Bacteria.p__Proteobacteria.c__Gammaproteobacteria.o__Enterobacteriales.f__Enterobacteriaceae.g__.s__	0.774269
NAS	L7	gaBirth	-0.00059881	0.000166209	-3.60275	0.000559588	k__Bacteria.p__Proteobacteria.c__Gammaproteobacteria.o__Enterobacteriales.f__Enterobacteriaceae.g__Klebsiella.s__	0.0184845
NAS	L7	is_csectionTRUE	0.00133923	0.00180831	0.7406	0.461218	k__Bacteria.p__Proteobacteria.c__Gammaproteobacteria.o__Enterobacteriales.f__Enterobacteriaceae.g__Klebsiella.s__	0.892944
NAS	L7	Birth.SeasonJan-Mar	-0.00536827	0.00234898	-2.28537	0.0250806	k__Bacteria.p__Proteobacteria.c__Gammaproteobacteria.o__Enterobacteriales.f__Enterobacteriaceae.g__Klebsiella.s__	0.682385
NAS	L7	Birth.SeasonJuly-Sep	-0.0028332	0.00246436	-1.14967	0.253885	k__Bacteria.p__Proteobacteria.c__Gammaproteobacteria.o__Enterobacteriales.f__Enterobacteriaceae.g__Klebsiella.s__	0.939499
NAS	L7	Birth.SeasonOct-Dec	-0.00555337	0.00256224	-2.16739	0.0333369	k__Bacteria.p__Proteobacteria.c__Gammaproteobacteria.o__Enterobacteriales.f__Enterobacteriaceae.g__Klebsiella.s__	0.461311
NAS	L7	gaBirth	-1.31038e-05	2.06004e-05	-0.636092	0.526628	k__Bacteria.p__Proteobacteria.c__Gammaproteobacteria.o__Pasteurellales.f__Pasteurellaceae.g__Haemophilus.s__	0.735794
NAS	L7	is_csectionTRUE	-9.92846e-05	0.000226115	-0.439088	0.661844	k__Bacteria.p__Proteobacteria.c__Gammaproteobacteria.o__Pasteurellales.f__Pasteurellaceae.g__Haemophilus.s__	0.954272
NAS	L7	Birth.SeasonJan-Mar	0.000398545	0.000290646	1.37124	0.174336	k__Bacteria.p__Proteobacteria.c__Gammaproteobacteria.o__Pasteurellales.f__Pasteurellaceae.g__Haemophilus.s__	0.77589
NAS	L7	Birth.SeasonJuly-Sep	0.000536559	0.000308465	1.73945	0.0860045	k__Bacteria.p__Proteobacteria.c__Gammaproteobacteria.o__Pasteurellales.f__Pasteurellaceae.g__Haemophilus.s__	0.859554
NAS	L7	Birth.SeasonOct-Dec	0.00080015	0.000319847	2.50167	0.0145116	k__Bacteria.p__Proteobacteria.c__Gammaproteobacteria.o__Pasteurellales.f__Pasteurellaceae.g__Haemophilus.s__	0.371498
NAS	L7	gaBirth	-0.000171797	0.000462543	-0.371418	0.71136	k__Bacteria.p__Proteobacteria.c__Gammaproteobacteria.o__Pasteurellales.f__Pasteurellaceae.g__Haemophilus.s__influenzae	0.84196
NAS	L7	is_csectionTRUE	0.00325341	0.00502721	0.647161	0.519478	k__Bacteria.p__Proteobacteria.c__Gammaproteobacteria.o__Pasteurellales.f__Pasteurellaceae.g__Haemophilus.s__influenzae	0.944694
NAS	L7	Birth.SeasonJan-Mar	-0.00317696	0.00653991	-0.485781	0.62852	k__Bacteria.p__Proteobacteria.c__Gammaproteobacteria.o__Pasteurellales.f__Pasteurellaceae.g__Haemophilus.s__influenzae	0.933176
NAS	L7	Birth.SeasonJuly-Sep	0.00715645	0.00684944	1.04482	0.299416	k__Bacteria.p__Proteobacteria.c__Gammaproteobacteria.o__Pasteurellales.f__Pasteurellaceae.g__Haemophilus.s__influenzae	0.962751
NAS	L7	Birth.SeasonOct-Dec	-0.00747254	0.00712073	-1.04941	0.297317	k__Bacteria.p__Proteobacteria.c__Gammaproteobacteria.o__Pasteurellales.f__Pasteurellaceae.g__Haemophilus.s__influenzae	0.757344
NAS	L7	gaBirth	-7.8011e-05	3.718e-05	-2.0982	0.0392107	k__Bacteria.p__Proteobacteria.c__Gammaproteobacteria.o__Pasteurellales.f__Pasteurellaceae.g__Haemophilus.s__parainfluenzae	0.254125
NAS	L7	is_csectionTRUE	-0.000187448	0.000409127	-0.458166	0.648141	k__Bacteria.p__Proteobacteria.c__Gammaproteobacteria.o__Pasteurellales.f__Pasteurellaceae.g__Haemophilus.s__parainfluenzae	0.944694
NAS	L7	Birth.SeasonJan-Mar	0.000254237	0.000524454	0.484765	0.629237	k__Bacteria.p__Proteobacteria.c__Gammaproteobacteria.o__Pasteurellales.f__Pasteurellaceae.g__Haemophilus.s__parainfluenzae	0.933176
NAS	L7	Birth.SeasonJuly-Sep	-0.000155069	0.000558157	-0.277824	0.781902	k__Bacteria.p__Proteobacteria.c__Gammaproteobacteria.o__Pasteurellales.f__Pasteurellaceae.g__Haemophilus.s__parainfluenzae	0.986592
NAS	L7	Birth.SeasonOct-Dec	0.000181581	0.000577989	0.31416	0.754261	k__Bacteria.p__Proteobacteria.c__Gammaproteobacteria.o__Pasteurellales.f__Pasteurellaceae.g__Haemophilus.s__parainfluenzae	0.957837
NAS	L7	gaBirth	0.00131355	0.000677434	1.93901	0.0562124	k__Bacteria.p__Proteobacteria.c__Gammaproteobacteria.o__Pseudomonadales.f__Moraxellaceae.g__.s__	0.294307
NAS	L7	is_csectionTRUE	0.014827	0.00734774	2.01789	0.047132	k__Bacteria.p__Proteobacteria.c__Gammaproteobacteria.o__Pseudomonadales.f__Moraxellaceae.g__.s__	0.66216
NAS	L7	Birth.SeasonJan-Mar	-0.00293794	0.00959256	-0.306273	0.760234	k__Bacteria.p__Proteobacteria.c__Gammaproteobacteria.o__Pseudomonadales.f__Moraxellaceae.g__.s__	0.95519
NAS	L7	Birth.SeasonJuly-Sep	0.00317826	0.0100047	0.317676	0.751602	k__Bacteria.p__Proteobacteria.c__Gammaproteobacteria.o__Pseudomonadales.f__Moraxellaceae.g__.s__	0.986592
NAS	L7	Birth.SeasonOct-Dec	-0.00594951	0.0103903	-0.572601	0.568605	k__Bacteria.p__Proteobacteria.c__Gammaproteobacteria.o__Pseudomonadales.f__Moraxellaceae.g__.s__	0.922744
NAS	L7	gaBirth	0.00185855	0.00167428	1.11006	0.270474	k__Bacteria.p__Proteobacteria.c__Gammaproteobacteria.o__Pseudomonadales.f__Moraxellaceae.g__Moraxella.s__	0.519635
NAS	L7	is_csectionTRUE	-0.00763378	0.0181576	-0.420417	0.675367	k__Bacteria.p__Proteobacteria.c__Gammaproteobacteria.o__Pseudomonadales.f__Moraxellaceae.g__Moraxella.s__	0.954272
NAS	L7	Birth.SeasonJan-Mar	0.00654795	0.0237115	0.276151	0.783181	k__Bacteria.p__Proteobacteria.c__Gammaproteobacteria.o__Pseudomonadales.f__Moraxellaceae.g__Moraxella.s__	0.958807
NAS	L7	Birth.SeasonJuly-Sep	-0.01415	0.0247222	-0.572359	0.568768	k__Bacteria.p__Proteobacteria.c__Gammaproteobacteria.o__Pseudomonadales.f__Moraxellaceae.g__Moraxella.s__	0.986592
NAS	L7	Birth.SeasonOct-Dec	-0.00276367	0.0256717	-0.107654	0.914554	k__Bacteria.p__Proteobacteria.c__Gammaproteobacteria.o__Pseudomonadales.f__Moraxellaceae.g__Moraxella.s__	0.989646
NAS	L7	gaBirth	-6.20136e-05	9.57017e-05	-0.647989	0.518945	k__Bacteria.p__Proteobacteria.c__Gammaproteobacteria.o__Xanthomonadales.f__Xanthomonadaceae.Other.Other	0.730949
NAS	L7	is_csectionTRUE	0.00131131	0.00104275	1.25756	0.212402	k__Bacteria.p__Proteobacteria.c__Gammaproteobacteria.o__Xanthomonadales.f__Xanthomonadaceae.Other.Other	0.823863
NAS	L7	Birth.SeasonJan-Mar	0.000365646	0.00135186	0.270477	0.787527	k__Bacteria.p__Proteobacteria.c__Gammaproteobacteria.o__Xanthomonadales.f__Xanthomonadaceae.Other.Other	0.958807
NAS	L7	Birth.SeasonJuly-Sep	0.00289593	0.00142147	2.03728	0.0451037	k__Bacteria.p__Proteobacteria.c__Gammaproteobacteria.o__Xanthomonadales.f__Xanthomonadaceae.Other.Other	0.805865
NAS	L7	Birth.SeasonOct-Dec	0.000386934	0.00147778	0.261835	0.794157	k__Bacteria.p__Proteobacteria.c__Gammaproteobacteria.o__Xanthomonadales.f__Xanthomonadaceae.Other.Other	0.963015
NAS	L7	gaBirth	-0.000138072	7.48799e-05	-1.84391	0.0690938	k__Bacteria.p__Proteobacteria.c__Gammaproteobacteria.o__Xanthomonadales.f__Xanthomonadaceae.g__Stenotrophomonas.Other	0.294307
NAS	L7	is_csectionTRUE	0.0004826	0.000819249	0.589076	0.557557	k__Bacteria.p__Proteobacteria.c__Gammaproteobacteria.o__Xanthomonadales.f__Xanthomonadaceae.g__Stenotrophomonas.Other	0.944694
NAS	L7	Birth.SeasonJan-Mar	0.00154055	0.00105686	1.45767	0.149051	k__Bacteria.p__Proteobacteria.c__Gammaproteobacteria.o__Xanthomonadales.f__Xanthomonadaceae.g__Stenotrophomonas.Other	0.740788
NAS	L7	Birth.SeasonJuly-Sep	0.0027988	0.00111739	2.50476	0.0143952	k__Bacteria.p__Proteobacteria.c__Gammaproteobacteria.o__Xanthomonadales.f__Xanthomonadaceae.g__Stenotrophomonas.Other	0.764336
NAS	L7	Birth.SeasonOct-Dec	-0.000244618	0.00116029	-0.210824	0.833589	k__Bacteria.p__Proteobacteria.c__Gammaproteobacteria.o__Xanthomonadales.f__Xanthomonadaceae.g__Stenotrophomonas.Other	0.964514
NAS	L7	gaBirth	1.14329e-05	5.23238e-05	0.218504	0.827622	k__Bacteria.p__Proteobacteria.c__Gammaproteobacteria.o__Xanthomonadales.f__Xanthomonadaceae.g__Stenotrophomonas.s__geniculata	0.902888
NAS	L7	is_csectionTRUE	0.000410668	0.000571747	0.718269	0.474793	k__Bacteria.p__Proteobacteria.c__Gammaproteobacteria.o__Xanthomonadales.f__Xanthomonadaceae.g__Stenotrophomonas.s__geniculata	0.897981
NAS	L7	Birth.SeasonJan-Mar	0.000687287	0.000738644	0.930471	0.355074	k__Bacteria.p__Proteobacteria.c__Gammaproteobacteria.o__Xanthomonadales.f__Xanthomonadaceae.g__Stenotrophomonas.s__geniculata	0.906722
NAS	L7	Birth.SeasonJuly-Sep	0.000306271	0.00077972	0.392796	0.69557	k__Bacteria.p__Proteobacteria.c__Gammaproteobacteria.o__Xanthomonadales.f__Xanthomonadaceae.g__Stenotrophomonas.s__geniculata	0.986592
NAS	L7	Birth.SeasonOct-Dec	0.000385396	0.000810028	0.475781	0.635595	k__Bacteria.p__Proteobacteria.c__Gammaproteobacteria.o__Xanthomonadales.f__Xanthomonadaceae.g__Stenotrophomonas.s__geniculata	0.952008
NAS	L7	gaBirth	7.03201e-05	4.64268e-05	1.51465	0.13401	k__Bacteria.p__TM7.c__TM7.3.o__.f__.g__.s__	0.368888
NAS	L7	is_csectionTRUE	-0.000412468	0.000505909	-0.815301	0.417448	k__Bacteria.p__TM7.c__TM7.3.o__.f__.g__.s__	0.892944
NAS	L7	Birth.SeasonJan-Mar	-0.000711365	0.000655792	-1.08474	0.281465	k__Bacteria.p__TM7.c__TM7.3.o__.f__.g__.s__	0.844382
NAS	L7	Birth.SeasonJuly-Sep	-0.0011743	0.000689666	-1.70271	0.0927094	k__Bacteria.p__TM7.c__TM7.3.o__.f__.g__.s__	0.859554
NAS	L7	Birth.SeasonOct-Dec	-0.000587137	0.000716975	-0.818908	0.415399	k__Bacteria.p__TM7.c__TM7.3.o__.f__.g__.s__	0.833881
NAS	L7	gaBirth	5.7925e-05	3.09234e-05	1.87318	0.0648889	k__Bacteria.p__TM7.c__TM7.3.o__CW040.f__.g__.s__	0.294307
NAS	L7	is_csectionTRUE	0.000186079	0.00033958	0.547969	0.585319	k__Bacteria.p__TM7.c__TM7.3.o__CW040.f__.g__.s__	0.944694
NAS	L7	Birth.SeasonJan-Mar	-0.000877567	0.000436271	-2.01152	0.0478162	k__Bacteria.p__TM7.c__TM7.3.o__CW040.f__.g__.s__	0.740788
NAS	L7	Birth.SeasonJuly-Sep	-2.66892e-05	0.000463261	-0.0576115	0.954209	k__Bacteria.p__TM7.c__TM7.3.o__CW040.f__.g__.s__	0.99381
NAS	L7	Birth.SeasonOct-Dec	0.000130367	0.000480243	0.271462	0.786772	k__Bacteria.p__TM7.c__TM7.3.o__CW040.f__.g__.s__	0.963015
NAS	L7	gaBirth	-0.000135718	5.94726e-05	-2.28203	0.0252865	k__Bacteria.p__.Thermi..c__Deinococci.o__Thermales.f__Thermaceae.g__Meiothermus.s__	0.211133
NAS	L7	is_csectionTRUE	0.00075991	0.000655247	1.15973	0.249789	k__Bacteria.p__.Thermi..c__Deinococci.o__Thermales.f__Thermaceae.g__Meiothermus.s__	0.833174
NAS	L7	Birth.SeasonJan-Mar	-0.000559804	0.000838838	-0.667356	0.506566	k__Bacteria.p__.Thermi..c__Deinococci.o__Thermales.f__Thermaceae.g__Meiothermus.s__	0.919365
NAS	L7	Birth.SeasonJuly-Sep	0.00195328	0.000893925	2.18506	0.0319663	k__Bacteria.p__.Thermi..c__Deinococci.o__Thermales.f__Thermaceae.g__Meiothermus.s__	0.805865
NAS	L7	Birth.SeasonOct-Dec	0.000504493	0.000925044	0.545372	0.587094	k__Bacteria.p__.Thermi..c__Deinococci.o__Thermales.f__Thermaceae.g__Meiothermus.s__	0.936272
REC	L2	gaBirth	-0.000100323	5.99805e-05	-1.6726	0.0985183	k__Bacteria.Other	0.323342
REC	L2	is_csectionTRUE	9.4289e-05	0.000652243	0.144561	0.88544	k__Bacteria.Other	0.98342
REC	L2	Birth.SeasonJan-Mar	-0.000270409	0.000847858	-0.318932	0.750653	k__Bacteria.Other	0.95519
REC	L2	Birth.SeasonJuly-Sep	0.00128629	0.000888777	1.44726	0.151937	k__Bacteria.Other	0.859554
REC	L2	Birth.SeasonOct-Dec	-0.000149227	0.000924048	-0.161492	0.872134	k__Bacteria.Other	0.969669
REC	L2	gaBirth	0.00532404	0.00151363	3.5174	0.000739079	k__Bacteria.p__Actinobacteria	0.0229339
REC	L2	is_csectionTRUE	-0.00236878	0.0164082	-0.144366	0.885594	k__Bacteria.p__Actinobacteria	0.98342
REC	L2	Birth.SeasonJan-Mar	-0.0474836	0.0214489	-2.2138	0.0298419	k__Bacteria.p__Actinobacteria	0.682385
REC	L2	Birth.SeasonJuly-Sep	-0.00197989	0.0223361	-0.0886407	0.929601	k__Bacteria.p__Actinobacteria	0.988047
REC	L2	Birth.SeasonOct-Dec	-0.045266	0.0231807	-1.95275	0.0545316	k__Bacteria.p__Actinobacteria	0.517041
REC	L2	gaBirth	0.00466912	0.0015035	3.10549	0.00266966	k__Bacteria.p__Bacteroidetes	0.055925
REC	L2	is_csectionTRUE	-0.0543754	0.0162959	-3.33675	0.00131396	k__Bacteria.p__Bacteroidetes	0.112125
REC	L2	Birth.SeasonJan-Mar	0.00853957	0.0213109	0.400714	0.689755	k__Bacteria.p__Bacteroidetes	0.933176
REC	L2	Birth.SeasonJuly-Sep	-0.000550163	0.0221816	-0.0248027	0.980277	k__Bacteria.p__Bacteroidetes	0.99381
REC	L2	Birth.SeasonOct-Dec	0.0271647	0.0230142	1.18034	0.241545	k__Bacteria.p__Bacteroidetes	0.743407
REC	L2	gaBirth	-0.00256546	0.00160078	-1.60263	0.113164	k__Bacteria.p__Firmicutes	0.346139
REC	L2	is_csectionTRUE	0.0295053	0.0173618	1.69943	0.0933274	k__Bacteria.p__Firmicutes	0.714017
REC	L2	Birth.SeasonJan-Mar	0.00606602	0.0226685	0.267597	0.789734	k__Bacteria.p__Firmicutes	0.958807
REC	L2	Birth.SeasonJuly-Sep	-0.00110714	0.0236395	-0.0468342	0.962768	k__Bacteria.p__Firmicutes	0.99381
REC	L2	Birth.SeasonOct-Dec	0.0146151	0.0245494	0.595332	0.55339	k__Bacteria.p__Firmicutes	0.921045
REC	L2	gaBirth	-0.000541471	0.000299645	-1.80704	0.0747136	k__Bacteria.p__Fusobacteria	0.300026
REC	L2	is_csectionTRUE	0.000376369	0.0032486	0.115856	0.908073	k__Bacteria.p__Fusobacteria	0.98342
REC	L2	Birth.SeasonJan-Mar	-0.00164511	0.00424542	-0.387503	0.699467	k__Bacteria.p__Fusobacteria	0.933176
REC	L2	Birth.SeasonJuly-Sep	0.004763	0.00442247	1.077	0.284887	k__Bacteria.p__Fusobacteria	0.959002
REC	L2	Birth.SeasonOct-Dec	0.00541766	0.00459046	1.1802	0.241601	k__Bacteria.p__Fusobacteria	0.743407
REC	L2	gaBirth	-0.00448718	0.001401	-3.20284	0.00198857	k__Bacteria.p__Proteobacteria	0.050059
REC	L2	is_csectionTRUE	0.009775	0.0152024	0.642992	0.522165	k__Bacteria.p__Proteobacteria	0.944694
REC	L2	Birth.SeasonJan-Mar	0.0240119	0.01983	1.21088	0.229692	k__Bacteria.p__Proteobacteria	0.844382
REC	L2	Birth.SeasonJuly-Sep	-0.00515126	0.0207029	-0.248819	0.804172	k__Bacteria.p__Proteobacteria	0.986592
REC	L2	Birth.SeasonOct-Dec	-0.00188173	0.0215086	-0.0874877	0.930514	k__Bacteria.p__Proteobacteria	0.993607
REC	L2	gaBirth	3.18679e-07	1.05116e-05	0.0303168	0.975894	k__Bacteria.p__TM7	0.987466
REC	L2	is_csectionTRUE	2.78754e-06	0.000114539	0.0243369	0.980648	k__Bacteria.p__TM7	0.990907
REC	L2	Birth.SeasonJan-Mar	-0.000276589	0.000148482	-1.86278	0.066357	k__Bacteria.p__TM7	0.740788
REC	L2	Birth.SeasonJuly-Sep	5.62058e-05	0.000156141	0.359967	0.71987	k__Bacteria.p__TM7	0.986592
REC	L2	Birth.SeasonOct-Dec	-0.000174427	0.000162325	-1.07455	0.285974	k__Bacteria.p__TM7	0.747704
REC	L2	gaBirth	-0.000105386	0.000196796	-0.53551	0.593861	k__Bacteria.p__Verrucomicrobia	0.766668
REC	L2	is_csectionTRUE	-0.000643634	0.00214381	-0.300229	0.764822	k__Bacteria.p__Verrucomicrobia	0.959455
REC	L2	Birth.SeasonJan-Mar	0.00424517	0.00278005	1.52701	0.130909	k__Bacteria.p__Verrucomicrobia	0.740788
REC	L2	Birth.SeasonJuly-Sep	-0.000513162	0.00292233	-0.1756	0.861075	k__Bacteria.p__Verrucomicrobia	0.986592
REC	L2	Birth.SeasonOct-Dec	-0.00359698	0.00303817	-1.18393	0.240132	k__Bacteria.p__Verrucomicrobia	0.743407
REC	L3	gaBirth	-0.000100323	5.99805e-05	-1.6726	0.0985183	k__Bacteria.Other.Other	0.323342
REC	L3	is_csectionTRUE	9.4289e-05	0.000652243	0.144561	0.88544	k__Bacteria.Other.Other	0.98342
REC	L3	Birth.SeasonJan-Mar	-0.000270409	0.000847858	-0.318932	0.750653	k__Bacteria.Other.Other	0.95519
REC	L3	Birth.SeasonJuly-Sep	0.00128629	0.000888777	1.44726	0.151937	k__Bacteria.Other.Other	0.859554
REC	L3	Birth.SeasonOct-Dec	-0.000149227	0.000924048	-0.161492	0.872134	k__Bacteria.Other.Other	0.969669
REC	L3	gaBirth	0.00547431	0.00158512	3.45356	0.000907632	k__Bacteria.p__Actinobacteria.c__Actinobacteria	0.0265547
REC	L3	is_csectionTRUE	-0.00184889	0.0171803	-0.107617	0.914583	k__Bacteria.p__Actinobacteria.c__Actinobacteria	0.98342
REC	L3	Birth.SeasonJan-Mar	-0.0477702	0.0224682	-2.12612	0.0367405	k__Bacteria.p__Actinobacteria.c__Actinobacteria	0.682385
REC	L3	Birth.SeasonJuly-Sep	-0.00120296	0.0233852	-0.051441	0.959109	k__Bacteria.p__Actinobacteria.c__Actinobacteria	0.99381
REC	L3	Birth.SeasonOct-Dec	-0.0447202	0.0242624	-1.84319	0.0692	k__Bacteria.p__Actinobacteria.c__Actinobacteria	0.562388
REC	L3	gaBirth	0.000205205	0.000538705	0.380924	0.704323	k__Bacteria.p__Actinobacteria.c__Coriobacteriia	0.839757
REC	L3	is_csectionTRUE	-0.00279253	0.00584152	-0.478049	0.633988	k__Bacteria.p__Actinobacteria.c__Coriobacteriia	0.944694
REC	L3	Birth.SeasonJan-Mar	-0.00595266	0.00763044	-0.78012	0.437743	k__Bacteria.p__Actinobacteria.c__Coriobacteriia	0.919365
REC	L3	Birth.SeasonJuly-Sep	-0.0030854	0.007953	-0.387954	0.699135	k__Bacteria.p__Actinobacteria.c__Coriobacteriia	0.986592
REC	L3	Birth.SeasonOct-Dec	-0.0054499	0.00825722	-0.660016	0.511239	k__Bacteria.p__Actinobacteria.c__Coriobacteriia	0.899303
REC	L3	gaBirth	6.0412e-06	1.66726e-05	0.362343	0.718101	k__Bacteria.p__Bacteroidetes.Other	0.84196
REC	L3	is_csectionTRUE	-0.000673894	0.000181104	-3.72103	0.000378094	k__Bacteria.p__Bacteroidetes.Other	0.0483961
REC	L3	Birth.SeasonJan-Mar	-0.000201086	0.000235809	-0.852752	0.396477	k__Bacteria.p__Bacteroidetes.Other	0.919365
REC	L3	Birth.SeasonJuly-Sep	-0.00014754	0.000246711	-0.598025	0.551601	k__Bacteria.p__Bacteroidetes.Other	0.986592
REC	L3	Birth.SeasonOct-Dec	0.000284144	0.000256445	1.10801	0.271351	k__Bacteria.p__Bacteroidetes.Other	0.743407
REC	L3	gaBirth	0.00466845	0.00150368	3.10468	0.0026761	k__Bacteria.p__Bacteroidetes.c__Bacteroidia	0.055925
REC	L3	is_csectionTRUE	-0.0544193	0.0162978	-3.33905	0.00130452	k__Bacteria.p__Bacteroidetes.c__Bacteroidia	0.112125
REC	L3	Birth.SeasonJan-Mar	0.00858045	0.0213134	0.402585	0.688384	k__Bacteria.p__Bacteroidetes.c__Bacteroidia	0.933176
REC	L3	Birth.SeasonJuly-Sep	-0.000538866	0.0221842	-0.0242905	0.980685	k__Bacteria.p__Bacteroidetes.c__Bacteroidia	0.99381
REC	L3	Birth.SeasonOct-Dec	0.0270823	0.0230169	1.17663	0.243016	k__Bacteria.p__Bacteroidetes.c__Bacteroidia	0.743407
REC	L3	gaBirth	-1.87124e-05	2.2234e-05	-0.841611	0.402646	k__Bacteria.p__Firmicutes.Other	0.647755
REC	L3	is_csectionTRUE	0.000129904	0.000241647	0.53758	0.592438	k__Bacteria.p__Firmicutes.Other	0.944694
REC	L3	Birth.SeasonJan-Mar	-0.000742932	0.000314371	-2.36324	0.0206737	k__Bacteria.p__Firmicutes.Other	0.682385
REC	L3	Birth.SeasonJuly-Sep	-0.00043484	0.000329235	-1.32076	0.190546	k__Bacteria.p__Firmicutes.Other	0.859554
REC	L3	Birth.SeasonOct-Dec	-0.000607622	0.000342274	-1.77525	0.07986	k__Bacteria.p__Firmicutes.Other	0.60314
REC	L3	gaBirth	-0.00220488	0.00124106	-1.77661	0.0796345	k__Bacteria.p__Firmicutes.c__Bacilli	0.314189
REC	L3	is_csectionTRUE	0.00223495	0.0134678	0.165948	0.868639	k__Bacteria.p__Firmicutes.c__Bacilli	0.975314
REC	L3	Birth.SeasonJan-Mar	-0.00932911	0.0175651	-0.531116	0.596887	k__Bacteria.p__Firmicutes.c__Bacilli	0.924757
REC	L3	Birth.SeasonJuly-Sep	0.00808351	0.0183411	0.440731	0.660659	k__Bacteria.p__Firmicutes.c__Bacilli	0.986592
REC	L3	Birth.SeasonOct-Dec	0.00683336	0.0190558	0.358597	0.720891	k__Bacteria.p__Firmicutes.c__Bacilli	0.95724
REC	L3	gaBirth	-0.000429791	0.00180014	-0.238755	0.811939	k__Bacteria.p__Firmicutes.c__Clostridia	0.895362
REC	L3	is_csectionTRUE	0.0204407	0.0195125	1.04757	0.298156	k__Bacteria.p__Firmicutes.c__Clostridia	0.853097
REC	L3	Birth.SeasonJan-Mar	0.0100394	0.0255122	0.393515	0.695041	k__Bacteria.p__Firmicutes.c__Clostridia	0.933176
REC	L3	Birth.SeasonJuly-Sep	-0.00599163	0.0265608	-0.225582	0.822132	k__Bacteria.p__Firmicutes.c__Clostridia	0.986592
REC	L3	Birth.SeasonOct-Dec	0.00728019	0.0275615	0.264144	0.792384	k__Bacteria.p__Firmicutes.c__Clostridia	0.963015
REC	L3	gaBirth	0.000620169	0.000271904	2.28084	0.0253607	k__Bacteria.p__Firmicutes.c__Erysipelotrichi	0.211133
REC	L3	is_csectionTRUE	0.000192474	0.00294909	0.0652657	0.948134	k__Bacteria.p__Firmicutes.c__Erysipelotrichi	0.987961
REC	L3	Birth.SeasonJan-Mar	0.00204213	0.00385034	0.530375	0.597398	k__Bacteria.p__Firmicutes.c__Erysipelotrichi	0.924757
REC	L3	Birth.SeasonJuly-Sep	-0.00193615	0.00401543	-0.482178	0.631066	k__Bacteria.p__Firmicutes.c__Erysipelotrichi	0.986592
REC	L3	Birth.SeasonOct-Dec	0.00176492	0.00417006	0.423236	0.673319	k__Bacteria.p__Firmicutes.c__Erysipelotrichi	0.954139
REC	L3	gaBirth	-0.000541471	0.000299645	-1.80704	0.0747136	k__Bacteria.p__Fusobacteria.c__Fusobacteriia	0.300026
REC	L3	is_csectionTRUE	0.000376369	0.0032486	0.115856	0.908073	k__Bacteria.p__Fusobacteria.c__Fusobacteriia	0.98342
REC	L3	Birth.SeasonJan-Mar	-0.00164511	0.00424542	-0.387503	0.699467	k__Bacteria.p__Fusobacteria.c__Fusobacteriia	0.933176
REC	L3	Birth.SeasonJuly-Sep	0.004763	0.00442247	1.077	0.284887	k__Bacteria.p__Fusobacteria.c__Fusobacteriia	0.959002
REC	L3	Birth.SeasonOct-Dec	0.00541766	0.00459046	1.1802	0.241601	k__Bacteria.p__Fusobacteria.c__Fusobacteriia	0.743407
REC	L3	gaBirth	-0.00011316	7.17878e-05	-1.57631	0.119108	k__Bacteria.p__Proteobacteria.c__Alphaproteobacteria	0.346139
REC	L3	is_csectionTRUE	-0.000738336	0.000784745	-0.940862	0.349757	k__Bacteria.p__Proteobacteria.c__Alphaproteobacteria	0.888264
REC	L3	Birth.SeasonJan-Mar	-0.00204058	0.00101335	-2.01371	0.0475806	k__Bacteria.p__Proteobacteria.c__Alphaproteobacteria	0.740788
REC	L3	Birth.SeasonJuly-Sep	-0.000818008	0.00107024	-0.76432	0.447043	k__Bacteria.p__Proteobacteria.c__Alphaproteobacteria	0.986592
REC	L3	Birth.SeasonOct-Dec	-0.000499179	0.00111169	-0.449028	0.65469	k__Bacteria.p__Proteobacteria.c__Alphaproteobacteria	0.952008
REC	L3	gaBirth	0.000378168	0.000449695	0.840944	0.403018	k__Bacteria.p__Proteobacteria.c__Betaproteobacteria	0.647755
REC	L3	is_csectionTRUE	-0.0013259	0.00487259	-0.272113	0.786273	k__Bacteria.p__Proteobacteria.c__Betaproteobacteria	0.959455
REC	L3	Birth.SeasonJan-Mar	0.00686241	0.00637812	1.07593	0.285362	k__Bacteria.p__Proteobacteria.c__Betaproteobacteria	0.844541
REC	L3	Birth.SeasonJuly-Sep	0.0132052	0.00663132	1.99134	0.0500375	k__Bacteria.p__Proteobacteria.c__Betaproteobacteria	0.805865
REC	L3	Birth.SeasonOct-Dec	0.0119977	0.00687548	1.74501	0.085026	k__Bacteria.p__Proteobacteria.c__Betaproteobacteria	0.62249
REC	L3	gaBirth	-5.40645e-05	0.000189576	-0.285186	0.776278	k__Bacteria.p__Proteobacteria.c__Deltaproteobacteria	0.880297
REC	L3	is_csectionTRUE	-0.00234534	0.00205371	-1.142	0.257039	k__Bacteria.p__Proteobacteria.c__Deltaproteobacteria	0.835513
REC	L3	Birth.SeasonJan-Mar	-0.0010938	0.00269042	-0.406554	0.685478	k__Bacteria.p__Proteobacteria.c__Deltaproteobacteria	0.933176
REC	L3	Birth.SeasonJuly-Sep	0.00351736	0.0027946	1.25863	0.212017	k__Bacteria.p__Proteobacteria.c__Deltaproteobacteria	0.908391
REC	L3	Birth.SeasonOct-Dec	-0.00254968	0.00289552	-0.880561	0.381332	k__Bacteria.p__Proteobacteria.c__Deltaproteobacteria	0.823629
REC	L3	gaBirth	0.000899365	0.000536185	1.67734	0.0975842	k__Bacteria.p__Proteobacteria.c__Epsilonproteobacteria	0.323342
REC	L3	is_csectionTRUE	0.00099919	0.0058089	0.17201	0.863887	k__Bacteria.p__Proteobacteria.c__Epsilonproteobacteria	0.974251
REC	L3	Birth.SeasonJan-Mar	0.00493939	0.00760795	0.649241	0.51814	k__Bacteria.p__Proteobacteria.c__Epsilonproteobacteria	0.919365
REC	L3	Birth.SeasonJuly-Sep	-0.0019615	0.00790481	-0.24814	0.804695	k__Bacteria.p__Proteobacteria.c__Epsilonproteobacteria	0.986592
REC	L3	Birth.SeasonOct-Dec	-0.00144603	0.00819208	-0.176515	0.860359	k__Bacteria.p__Proteobacteria.c__Epsilonproteobacteria	0.969669
REC	L3	gaBirth	-0.00505993	0.00142048	-3.56213	0.000639124	k__Bacteria.p__Proteobacteria.c__Gammaproteobacteria	0.020452
REC	L3	is_csectionTRUE	0.0113078	0.0154152	0.73355	0.46548	k__Bacteria.p__Proteobacteria.c__Gammaproteobacteria	0.89428
REC	L3	Birth.SeasonJan-Mar	0.0152303	0.0201042	0.757568	0.451052	k__Bacteria.p__Proteobacteria.c__Gammaproteobacteria	0.919365
REC	L3	Birth.SeasonJuly-Sep	-0.00884269	0.0209933	-0.421215	0.674787	k__Bacteria.p__Proteobacteria.c__Gammaproteobacteria	0.986592
REC	L3	Birth.SeasonOct-Dec	-0.00685339	0.0218116	-0.314208	0.754224	k__Bacteria.p__Proteobacteria.c__Gammaproteobacteria	0.957837
REC	L3	gaBirth	3.18679e-07	1.05116e-05	0.0303168	0.975894	k__Bacteria.p__TM7.c__TM7.3	0.987466
REC	L3	is_csectionTRUE	2.78754e-06	0.000114539	0.0243369	0.980648	k__Bacteria.p__TM7.c__TM7.3	0.990907
REC	L3	Birth.SeasonJan-Mar	-0.000276589	0.000148482	-1.86278	0.066357	k__Bacteria.p__TM7.c__TM7.3	0.740788
REC	L3	Birth.SeasonJuly-Sep	5.62058e-05	0.000156141	0.359967	0.71987	k__Bacteria.p__TM7.c__TM7.3	0.986592
REC	L3	Birth.SeasonOct-Dec	-0.000174427	0.000162325	-1.07455	0.285974	k__Bacteria.p__TM7.c__TM7.3	0.747704
REC	L3	gaBirth	-0.000105386	0.000196796	-0.53551	0.593861	k__Bacteria.p__Verrucomicrobia.c__Verrucomicrobiae	0.766668
REC	L3	is_csectionTRUE	-0.000643634	0.00214381	-0.300229	0.764822	k__Bacteria.p__Verrucomicrobia.c__Verrucomicrobiae	0.959455
REC	L3	Birth.SeasonJan-Mar	0.00424517	0.00278005	1.52701	0.130909	k__Bacteria.p__Verrucomicrobia.c__Verrucomicrobiae	0.740788
REC	L3	Birth.SeasonJuly-Sep	-0.000513162	0.00292233	-0.1756	0.861075	k__Bacteria.p__Verrucomicrobia.c__Verrucomicrobiae	0.986592
REC	L3	Birth.SeasonOct-Dec	-0.00359698	0.00303817	-1.18393	0.240132	k__Bacteria.p__Verrucomicrobia.c__Verrucomicrobiae	0.743407
REC	L4	gaBirth	-0.000100323	5.99805e-05	-1.6726	0.0985183	k__Bacteria.Other.Other.Other	0.323342
REC	L4	is_csectionTRUE	9.4289e-05	0.000652243	0.144561	0.88544	k__Bacteria.Other.Other.Other	0.98342
REC	L4	Birth.SeasonJan-Mar	-0.000270409	0.000847858	-0.318932	0.750653	k__Bacteria.Other.Other.Other	0.95519
REC	L4	Birth.SeasonJuly-Sep	0.00128629	0.000888777	1.44726	0.151937	k__Bacteria.Other.Other.Other	0.859554
REC	L4	Birth.SeasonOct-Dec	-0.000149227	0.000924048	-0.161492	0.872134	k__Bacteria.Other.Other.Other	0.969669
REC	L4	gaBirth	0.000218463	0.000601504	0.363195	0.717467	k__Bacteria.p__Actinobacteria.c__Actinobacteria.o__Actinomycetales	0.84196
REC	L4	is_csectionTRUE	-0.00596499	0.00652449	-0.914246	0.363479	k__Bacteria.p__Actinobacteria.c__Actinobacteria.o__Actinomycetales	0.888264
REC	L4	Birth.SeasonJan-Mar	-0.0174408	0.00851693	-2.04778	0.0440368	k__Bacteria.p__Actinobacteria.c__Actinobacteria.o__Actinomycetales	0.740788
REC	L4	Birth.SeasonJuly-Sep	-0.0167491	0.00888394	-1.88532	0.0632086	k__Bacteria.p__Actinobacteria.c__Actinobacteria.o__Actinomycetales	0.805865
REC	L4	Birth.SeasonOct-Dec	-0.0123288	0.00922678	-1.33619	0.185474	k__Bacteria.p__Actinobacteria.c__Actinobacteria.o__Actinomycetales	0.743407
REC	L4	gaBirth	0.00636219	0.00166757	3.81525	0.000275223	k__Bacteria.p__Actinobacteria.c__Actinobacteria.o__Bifidobacteriales	0.0104874
REC	L4	is_csectionTRUE	0.00166454	0.0180734	0.0920986	0.926862	k__Bacteria.p__Actinobacteria.c__Actinobacteria.o__Bifidobacteriales	0.983495
REC	L4	Birth.SeasonJan-Mar	-0.0406846	0.0236382	-1.72114	0.0892946	k__Bacteria.p__Actinobacteria.c__Actinobacteria.o__Bifidobacteriales	0.740788
REC	L4	Birth.SeasonJuly-Sep	0.00728793	0.0246005	0.296251	0.767846	k__Bacteria.p__Actinobacteria.c__Actinobacteria.o__Bifidobacteriales	0.986592
REC	L4	Birth.SeasonOct-Dec	-0.0405716	0.0255218	-1.58968	0.116058	k__Bacteria.p__Actinobacteria.c__Actinobacteria.o__Bifidobacteriales	0.649417
REC	L4	gaBirth	0.000205205	0.000538705	0.380924	0.704323	k__Bacteria.p__Actinobacteria.c__Coriobacteriia.o__Coriobacteriales	0.839757
REC	L4	is_csectionTRUE	-0.00279253	0.00584152	-0.478049	0.633988	k__Bacteria.p__Actinobacteria.c__Coriobacteriia.o__Coriobacteriales	0.944694
REC	L4	Birth.SeasonJan-Mar	-0.00595266	0.00763044	-0.78012	0.437743	k__Bacteria.p__Actinobacteria.c__Coriobacteriia.o__Coriobacteriales	0.919365
REC	L4	Birth.SeasonJuly-Sep	-0.0030854	0.007953	-0.387954	0.699135	k__Bacteria.p__Actinobacteria.c__Coriobacteriia.o__Coriobacteriales	0.986592
REC	L4	Birth.SeasonOct-Dec	-0.0054499	0.00825722	-0.660016	0.511239	k__Bacteria.p__Actinobacteria.c__Coriobacteriia.o__Coriobacteriales	0.899303
REC	L4	gaBirth	6.0412e-06	1.66726e-05	0.362343	0.718101	k__Bacteria.p__Bacteroidetes.Other.Other	0.84196
REC	L4	is_csectionTRUE	-0.000673894	0.000181104	-3.72103	0.000378094	k__Bacteria.p__Bacteroidetes.Other.Other	0.0483961
REC	L4	Birth.SeasonJan-Mar	-0.000201086	0.000235809	-0.852752	0.396477	k__Bacteria.p__Bacteroidetes.Other.Other	0.919365
REC	L4	Birth.SeasonJuly-Sep	-0.00014754	0.000246711	-0.598025	0.551601	k__Bacteria.p__Bacteroidetes.Other.Other	0.986592
REC	L4	Birth.SeasonOct-Dec	0.000284144	0.000256445	1.10801	0.271351	k__Bacteria.p__Bacteroidetes.Other.Other	0.743407
REC	L4	gaBirth	0.00466845	0.00150368	3.10468	0.0026761	k__Bacteria.p__Bacteroidetes.c__Bacteroidia.o__Bacteroidales	0.055925
REC	L4	is_csectionTRUE	-0.0544193	0.0162978	-3.33905	0.00130452	k__Bacteria.p__Bacteroidetes.c__Bacteroidia.o__Bacteroidales	0.112125
REC	L4	Birth.SeasonJan-Mar	0.00858045	0.0213134	0.402585	0.688384	k__Bacteria.p__Bacteroidetes.c__Bacteroidia.o__Bacteroidales	0.933176
REC	L4	Birth.SeasonJuly-Sep	-0.000538866	0.0221842	-0.0242905	0.980685	k__Bacteria.p__Bacteroidetes.c__Bacteroidia.o__Bacteroidales	0.99381
REC	L4	Birth.SeasonOct-Dec	0.0270823	0.0230169	1.17663	0.243016	k__Bacteria.p__Bacteroidetes.c__Bacteroidia.o__Bacteroidales	0.743407
REC	L4	gaBirth	-1.87124e-05	2.2234e-05	-0.841611	0.402646	k__Bacteria.p__Firmicutes.Other.Other	0.647755
REC	L4	is_csectionTRUE	0.000129904	0.000241647	0.53758	0.592438	k__Bacteria.p__Firmicutes.Other.Other	0.944694
REC	L4	Birth.SeasonJan-Mar	-0.000742932	0.000314371	-2.36324	0.0206737	k__Bacteria.p__Firmicutes.Other.Other	0.682385
REC	L4	Birth.SeasonJuly-Sep	-0.00043484	0.000329235	-1.32076	0.190546	k__Bacteria.p__Firmicutes.Other.Other	0.859554
REC	L4	Birth.SeasonOct-Dec	-0.000607622	0.000342274	-1.77525	0.07986	k__Bacteria.p__Firmicutes.Other.Other	0.60314
REC	L4	gaBirth	-0.000351522	0.000110114	-3.19236	0.0020532	k__Bacteria.p__Firmicutes.c__Bacilli.Other	0.050059
REC	L4	is_csectionTRUE	0.00157091	0.00119756	1.31175	0.193552	k__Bacteria.p__Firmicutes.c__Bacilli.Other	0.782508
REC	L4	Birth.SeasonJan-Mar	0.00105688	0.00155643	0.679039	0.499176	k__Bacteria.p__Firmicutes.c__Bacilli.Other	0.919365
[truncated: 3,122 more rows]
