# Supplementary material for: Neonatal gut and respiratory microbiota: coordinated development through time and space
Source: Microbiome. 2018 Oct 26;6:193. doi: 10.1186/s40168-018-0566-5 (PMC6204011; doi:10.1186/s40168-018-0566-5)
Supplement: Supplementary file 12 — Table S4. Operational taxonomic units (OTUs) exhibiting a significant association with the CST of a body site in which they are not observed. (XLSX 10 kb) [file 40168_2018_566_MOESM12_ESM.xlsx]

## Sheet: Sheet1
Supplemental Table 4. Operational Taxonomic Units (OTUs) exhibiting a significant association with the CST of a body site in which they are not observed.
Significant Nasal Taxa wrt Gut CST, but not observed in the gut
Printable Label	Orig Name
Staphylococcus pettenkoferi	k__Bacteria|p__Firmicutes|c__Bacilli|o__Bacillales|f__Staphylococcaceae|g__Staphylococcus|s__pettenkoferi
Streptococcaceae Unknown	k__Bacteria|p__Firmicutes|c__Bacilli|o__Lactobacillales|f__Streptococcaceae|g__|s__
Significant Gut Taxa wrt Nasal CST, but not observed in the nose
Printable Label	Orig Name
Collinsella sp.	k__Bacteria|p__Actinobacteria|c__Coriobacteriia|o__Coriobacteriales|f__Coriobacteriaceae|g__Collinsella|s__
Significant Gut Taxa wrt Throat CST, but not observed in the throat
Printable Label	Orig Name
Bacteroides ovatus	k__Bacteria|p__Bacteroidetes|c__Bacteroidia|o__Bacteroidales|f__Bacteroidaceae|g__Bacteroides|s__ovatus
Eubacterium dolichum	k__Bacteria|p__Firmicutes|c__Erysipelotrichi|o__Erysipelotrichales|f__Erysipelotrichaceae|g__[Eubacterium]|s__dolichum
Faecalibacterium Other	k__Bacteria|p__Firmicutes|c__Clostridia|o__Clostridiales|f__Ruminococcaceae|g__Faecalibacterium|Other
Lachnospira sp.	k__Bacteria|p__Firmicutes|c__Clostridia|o__Clostridiales|f__Lachnospiraceae|g__Lachnospira|s__
Bacteroides Other	k__Bacteria|p__Bacteroidetes|c__Bacteroidia|o__Bacteroidales|f__Bacteroidaceae|g__Bacteroides|Other
Significant Throat Taxa wrt Nasal CST, but not observed in the nose
Printable Label	Orig Name
Veillonellaceae Other	k__Bacteria|p__Firmicutes|c__Clostridia|o__Clostridiales|f__Veillonellaceae|Other|Other
Significant Throat Taxa wrt Gut CST, but not observed in the gut
Printable Label	Orig Name
TM7 CW040 F16 Unknown	k__Bacteria|p__TM7|c__TM7-3|o__CW040|f__F16|g__|s__
