# Supplementary material for: Neonatal gut and respiratory microbiota: coordinated development through time and space
Source: Microbiome. 2018 Oct 26;6:193. doi: 10.1186/s40168-018-0566-5 (PMC6204011; doi:10.1186/s40168-018-0566-5)
Supplement: Supplementary file 15 — Table S5. Parameters for classifying CSTs into one of the three occurrence patterns. (XLSX 11 kb) [file 40168_2018_566_MOESM15_ESM.xlsx]

## Sheet: supp_table_CST_cats.csv
Supplemental Table 5. Parameters for classifying CSTs into one of the three occurrence patterns.
	Single index coefficients--------------			Logistic regression tests for dependence on gaBirth
CST	week_of_life	gaBirth	log_ratio	estimate	std.error	statistic	p.value	category
NAS 1	0.637766	0.77023	0.272263	-0.0370632	0.00865684	-4.28138	5.1195e-05	convergent
NAS 2	0.286277	0.958147	1.74283	0.00736425	0.00750834	0.98081	0.329643	idiosyncratic
NAS 3	0.602734	0.797942	0.404763	-0.00878521	0.00789436	-1.11285	0.269107	convergent
NAS 4	0.675088	0.737738	0.128033	-0.00545365	0.0087406	-0.623944	0.534439	convergent
NAS 5	0.387309	0.92195	1.2512	0.0226456	0.00899151	2.51856	0.0137776	idiosyncratic
NAS 6	0.980886	0.194581	-2.33372	-0.00809568	0.00996911	-0.812077	0.419157	chronological
NAS 7	0.925451	0.378868	-1.28846	-0.0188967	0.00820197	-2.30392	0.0238222	idiosyncratic
GUT 1	0.975073	0.221882	-2.13572	-0.0119864	0.0072084	-1.66283	0.100259	chronological
GUT 2	0.938477	0.345342	-1.44229	-0.0210315	0.00759978	-2.76738	0.0070177	idiosyncratic
GUT 3	0.69319	0.720755	0.056259	-0.0213511	0.00967187	-2.20754	0.0301407	convergent
GUT 4	0.971055	0.238855	-2.02342	-0.00928833	0.00946231	-0.981614	0.329249	chronological
GUT 5	0.733942	0.679212	-0.111804	0.0056005	0.00964874	0.580438	0.563251	convergent
GUT 6	0.933994	0.357288	-1.38633	0.00883061	0.00979446	0.901592	0.36998	chronological
THR 1	0.789449	0.613817	-0.363037	-0.0248459	0.0083818	-2.96427	0.00521561	convergent
THR 2	0.825011	0.565116	-0.545867	0.00970695	0.00916625	1.05899	0.29629	convergent
THR 3	0.940251	0.340481	-1.46547	-0.00537188	0.012146	-0.442275	0.660797	chronological
THR 4	0.814743	0.579822	-0.490736	-0.00102028	0.0117421	-0.0868906	0.931215	convergent
THR 5	0.938402	0.345545	-1.44133	-0.0173298	0.0128682	-1.34671	0.186051	chronological
THR 6	0.776481	0.630141	-0.301277	-0.0414649	0.0118368	-3.50304	0.00119473	convergent
